# Supplementary material for: Whole-Genome Sequencing of Flammulina filiformis and Multi-Omics Analysis in Response to Low Temperature
Source: J Fungi (Basel). 2025 Mar 17;11(3):229. doi: 10.3390/jof11030229 (PMC11942922; doi:10.3390/jof11030229)
Supplement: Supplementary file 1 [file jof-11-00229-s001.zip]

Archive with 9 entries (9 files):
- Supplemental Figure.pdf
- Table S1-Annotated information of genes in 5 databases.xlsx
- Table S2-List of fungal genomic data sources used in this study.xlsx
- Table S3-Identified cold-responsive (COR) gene annotation information.xlsx
- Table S4-Identified cold-adapted enzyme gene information.xlsx
- Table S5-DEGs between ML and M samples (FC=2).xlsx
- Table S6-DEGs between ML and M samples (FC=4).xlsx
- Table S7-DAMs between ML and M samples (FC=1.5).xlsx
- Table S8-CAZymes genes in DEGs.xlsx
