# Supplementary material for: Whole-Genome Sequencing of Flammulina filiformis and Multi-Omics Analysis in Response to Low Temperature
Source: J Fungi (Basel). 2025 Mar 17;11(3):229. doi: 10.3390/jof11030229 (PMC11942922; doi:10.3390/jof11030229)
Supplement: Supplementary file 1 [file jof-11-00229-s001.zip › Table S1-Annotated information of genes in 5 databases.xlsx]

## Sheet: HNY6.AnnoSummary
Table S1 Annotated information of genes in 5 databases
Gene_id	NR	SwissProt	KEGG	GO	Pfam
Annotation number	8641	2430	7116	6583	6583
evm.model.Chr1.1	{NA}	{NA}	{NA}	{NA}	{NA}
evm.model.Chr1.10	{KAF9042234.1; NAD(P)-binding protein [Panaeolus papilionaceus]}	{NA}	{abp:AGABI1DRAFT115440; K00059 fabG 3-oxoacyl-[acyl-carrier protein] reductase 1.1.1.100 Metabolism; Lipid metabolism; Fatty acid biosynthesis [PATH:ko00061] Metabolism; Biosynthesis of other secondary metabolites; Prodigiosin biosynthesis [PATH:ko00333] Metabolism; Metabolism of cofactors and vitamins; Biotin metabolism [PATH:ko00780] Metabolism; Lipid metabolism; Biosynthesis of unsaturated fat…	{GO:0006631; fatty acid metabolic process; biological_process GO:0003857; 3-hydroxyacyl-CoA dehydrogenase activity; molecular_function GO:0008152; NA GO:0055114; oxidation-reduction process; biological_process GO:0016491; oxidoreductase activity; molecular_function}	{PF02737:3-hydroxyacyl-CoA dehydrogenase, NAD binding domain PF00106:short chain dehydrogenase}
evm.model.Chr1.100	{KIY71069.1; septin ring protein [Cylindrobasidium torrendii FP15055 ss-10]}	{Q09116; Septin homolog spn2 }	{lbc:LACBIDRAFT_192731; K16938 SEPT3_9_12 septin 3/9/12 -- Human Diseases; Infectious diseases: Bacterial; Bacterial invasion of epithelial cells [PATH:ko05100]}	{GO:0043531; ADP binding; molecular_function GO:0003677; DNA binding; molecular_function GO:0016021; integral to membrane; cellular_component GO:0016020; membrane; cellular_component GO:0009378; four-way junction helicase activity; molecular_function GO:0005524; ATP binding; molecular_function GO:0005525; GTP binding; molecular_function GO:0006810; transport; biological_process GO:0005737; cytopl…	{PF00071:Ras family PF05496:Holliday junction DNA helicase RuvB P-loop domain PF08477:Ras of Complex, Roc, domain of DAPkinase PF01926:50S ribosome-binding GTPase PF04670:Gtr1/RagA G protein conserved region PF01580:FtsK/SpoIIIE family PF00437:Type II/IV secretion system protein PF00009:Elongation factor Tu GTP binding domain PF05049:Interferon-inducible GTPase (IIGP) PF00005:ABC transporter PF04…
evm.model.Chr1.1000	{KAF8917824.1; hypothetical protein CPB85DRAFT_1249892 [Mucidula mucida]}	{NA}	{gtr:GLOTRDRAFT_70135; }	{NA}	{NA}
evm.model.Chr1.1001	{NA}	{NA}	{NA}	{NA}	{NA}
evm.model.Chr1.1002	{KAF8917840.1; hypothetical protein CPB85DRAFT_1385161 [Mucidula mucida]}	{NA}	{scm:SCHCODRAFT_72174; }	{GO:0016787; hydrolase activity; molecular_function GO:0008152; NA}	{PF07859:alpha/beta hydrolase fold PF02230:Phospholipase/Carboxylesterase}
evm.model.Chr1.1003	{KIY74209.1; MFS monosaccharide transporter [Cylindrobasidium torrendii FP15055 ss-10]}	{NA}	{mrr:Moror_2675; }	{GO:0055085; transmembrane transport; biological_process GO:0022857; transmembrane transporter activity; molecular_function GO:0016021; integral to membrane; cellular_component}	{PF07690:Major Facilitator Superfamily PF00083:Sugar (and other) transporter}
evm.model.Chr1.1004	{NA}	{NA}	{NA}	{NA}	{NA}
evm.model.Chr1.1005	{KIY74196.1; amidohydrolase 2 [Cylindrobasidium torrendii FP15055 ss-10]}	{NA}	{mrr:Moror_8104; }	{GO:0003824; NA GO:0008152; NA GO:0016888; endodeoxyribonuclease activity, producing 5'-phosphomonoesters; molecular_function}	{PF04909:Amidohydrolase PF01026:TatD related DNase}
evm.model.Chr1.1006	{KAF8917844.1; beta-lactamase-like protein [Mucidula mucida]}	{NA}	{mrr:Moror_8085; K14402 CPSF2, CFT2 cleavage and polyadenylation specificity factor subunit 2 -- Genetic Information Processing; Translation; mRNA surveillance pathway [PATH:ko03015]}	{NA}	{NA}
evm.model.Chr1.1007	{KAF8956779.1; kinase-like protein [Flammula alnicola]}	{NA}	{scm:SCHCODRAFT_114815; }	{GO:0004672; protein kinase activity; molecular_function GO:0006468; protein phosphorylation; biological_process GO:0005524; ATP binding; molecular_function}	{PF00069:Protein kinase domain PF07714:Protein tyrosine and serine/threonine kinase}
evm.model.Chr1.1008	{PBK77715.1; hypothetical protein ARMSODRAFT_1077398 [Armillaria solidipes]}	{NA}	{mrr:Moror_9470; }	{GO:0003779; actin binding; molecular_function GO:0007010; cytoskeleton organization; biological_process}	{PF01213:Adenylate cyclase associated (CAP) N terminal}
evm.model.Chr1.1009	{KAF8917831.1; hypothetical protein CPB85DRAFT_1373979 [Mucidula mucida]}	{P51105; Dihydroflavonol 4-reductase }	{sla:SERLADRAFT_418461; }	{GO:0050662; coenzyme binding; molecular_function GO:0055114; oxidation-reduction process; biological_process GO:0016491; oxidoreductase activity; molecular_function GO:0003854; 3-beta-hydroxy-delta5-steroid dehydrogenase activity; molecular_function GO:0003824; NA GO:0016616; oxidoreductase activity, acting on the CH-OH group of donors, NAD or NADP as acceptor; molecular_function GO:0008152; NA …	{PF01073:3-beta hydroxysteroid dehydrogenase/isomerase family PF00106:short chain dehydrogenase PF01370:NAD dependent epimerase/dehydratase family}
evm.model.Chr1.101	{KAF8896837.1; hypothetical protein CPB85DRAFT_1458651 [Mucidula mucida]}	{NA}	{NA}	{GO:0005515; protein binding; molecular_function}	{PF00018:SH3 domain}
evm.model.Chr1.1010	{KAF9028466.1; hypothetical protein BDZ89DRAFT_1066113 [Hymenopellis radicata]}	{NA}	{shs:STEHIDRAFT_95014; }	{NA}	{NA}
evm.model.Chr1.1011	{KAF8899729.1; hypothetical protein CPB85DRAFT_1439873 [Mucidula mucida]}	{NA}	{NA}	{NA}	{NA}
evm.model.Chr1.1012	{KAF9010353.1; hypothetical protein BDZ89DRAFT_1143533 [Hymenopellis radicata]}	{NA}	{NA}	{NA}	{NA}
evm.model.Chr1.1013	{KAF9046061.1; hypothetical protein BDZ89DRAFT_910443, partial [Hymenopellis radicata]}	{P0CM95; Pre-mRNA-splicing factor CWC21 }	{scm:SCHCODRAFT_49007; }	{GO:0006270; DNA-dependent DNA replication initiation; biological_process}	{PF02724:CDC45-like protein}
evm.model.Chr1.1014	{KAF9046062.1; alpha/beta-hydrolase [Hymenopellis radicata]}	{NA}	{mrr:Moror_17628; K13535 CLD1 cardiolipin-specific phospholipase 3.1.1.- Metabolism; Lipid metabolism; Glycerophospholipid metabolism [PATH:ko00564]}	{GO:0016787; hydrolase activity; molecular_function GO:0008152; NA}	{PF07859:alpha/beta hydrolase fold PF06821:Serine hydrolase}
evm.model.Chr1.1015	{KAF9046056.1; ubiquitin-protein ligase [Hymenopellis radicata]}	{NA}	{mrr:Moror_3369; K03349 APC2 anaphase-promoting complex subunit 2 -- Cellular Processes; Cell growth and death; Cell cycle [PATH:ko04110] Cellular Processes; Cell growth and death; Cell cycle - yeast [PATH:ko04111] Cellular Processes; Cell growth and death; Meiosis - yeast [PATH:ko04113] Cellular Processes; Cell growth and death; Oocyte meiosis [PATH:ko04114] Genetic Information Processing; Foldi…	{GO:0031461; cullin-RING ubiquitin ligase complex; cellular_component GO:0006511; ubiquitin-dependent protein catabolic process; biological_process GO:0031625; ubiquitin protein ligase binding; molecular_function}	{PF00888:Cullin family}
evm.model.Chr1.1016	{KAF8917803.1; pyridoxal phosphate-dependent transferase [Mucidula mucida]}	{Q6C846; Acetylornithine aminotransferase, mitochondrial }	{lbc:LACBIDRAFT_305721; K00818 E2.6.1.11, argD acetylornithine aminotransferase 2.6.1.11 Metabolism; Amino acid metabolism; Arginine biosynthesis [PATH:ko00220] Metabolism; Global and overview maps; Metabolic pathways [PATH:ko01100] Metabolism; Global and overview maps; Biosynthesis of secondary metabolites [PATH:ko01110] Metabolism; Global and overview maps; Biosynthesis of antibiotics [PATH:ko0…	{GO:0030170; pyridoxal phosphate binding; molecular_function GO:0008483; transaminase activity; molecular_function}	{PF00202:Aminotransferase class-III}
evm.model.Chr1.1017	{SJL01745.1; probable 5-aminolevulinate synthase, mitochondrial [Armillaria ostoyae]}	{Q92403; 5-aminolevulinate synthase, mitochondrial }	{mrr:Moror_17625; K00643 E2.3.1.37, ALAS 5-aminolevulinate synthase 2.3.1.37 Metabolism; Amino acid metabolism; Glycine, serine and threonine metabolism [PATH:ko00260] Metabolism; Metabolism of cofactors and vitamins; Porphyrin and chlorophyll metabolism [PATH:ko00860] Metabolism; Global and overview maps; Metabolic pathways [PATH:ko01100] Metabolism; Global and overview maps; Biosynthesis of sec…	{GO:0005576; NA GO:0009405; pathogenesis; biological_process GO:0009058; biosynthetic process; biological_process GO:0005759; mitochondrial matrix; cellular_component GO:0006778; porphyrin metabolic process; biological_process GO:0008152; NA GO:0003950; NAD+ ADP-ribosyltransferase activity; molecular_function GO:0003870; 5-aminolevulinate synthase activity; molecular_function GO:0030170; pyridoxa…	{PF01053:Cys/Met metabolism PLP-dependent enzyme PF00155:Aminotransferase class I and II PF00266:Aminotransferase class-V PF09029:5-aminolevulinate synthase presequence PF02917:Pertussis toxin, subunit 1}
evm.model.Chr1.1018	{KAF8919865.1; hypothetical protein CPB85DRAFT_1275718 [Mucidula mucida]}	{O94666; DNA-directed RNA polymerase III subunit rpc1 }	{mrr:Moror_10786; K03018 RPC1, POLR3A DNA-directed RNA polymerase III subunit RPC1 2.7.7.6 Metabolism; Nucleotide metabolism; Purine metabolism [PATH:ko00230] Metabolism; Nucleotide metabolism; Pyrimidine metabolism [PATH:ko00240] Metabolism; Global and overview maps; Metabolic pathways [PATH:ko01100] Genetic Information Processing; Transcription; RNA polymerase [PATH:ko03020] Organismal Systems;…	{GO:0006351; transcription, DNA-dependent; biological_process GO:0003677; DNA binding; molecular_function GO:0003899; DNA-directed RNA polymerase activity; molecular_function}	{PF04983:RNA polymerase Rpb1, domain 3 PF04997:RNA polymerase Rpb1, domain 1 PF00623:RNA polymerase Rpb1, domain 2 PF05000:RNA polymerase Rpb1, domain 4 PF04998:RNA polymerase Rpb1, domain 5}
evm.model.Chr1.1019	{KAF8913691.1; beta-lactamase/transpeptidase-like protein [Mucidula mucida]}	{NA}	{mrr:Moror_5836; }	{NA}	{NA}
evm.model.Chr1.102	{KAF8896836.1; heat shock protein 70 [Mucidula mucida]}	{P59769; Endoplasmic reticulum chaperone BiP }	{gtr:GLOTRDRAFT_75964; K09490 HSPA5, BIP heat shock 70kDa protein 5 -- Genetic Information Processing; Folding, sorting and degradation; Protein export [PATH:ko03060] Genetic Information Processing; Folding, sorting and degradation; Protein processing in endoplasmic reticulum [PATH:ko04141] Organismal Systems; Endocrine system; Thyroid hormone synthesis [PATH:ko04918] Human Diseases; Neurodegener…	{GO:0000902; cell morphogenesis; biological_process GO:0016787; hydrolase activity; molecular_function GO:0016773; phosphotransferase activity, alcohol group as acceptor; molecular_function GO:0005975; carbohydrate metabolic process; biological_process}	{PF01968:Hydantoinase/oxoprolinase PF02782:FGGY family of carbohydrate kinases, C-terminal domain PF06723:MreB/Mbl protein}
evm.model.Chr1.1020	{KAF9046027.1; hypothetical protein BDZ89DRAFT_1127531 [Hymenopellis radicata]}	{NA}	{NA}	{NA}	{NA}
evm.model.Chr1.1021	{KAF8911933.1; hypothetical protein CPB85DRAFT_1303125, partial [Mucidula mucida]}	{NA}	{abv:AGABI2DRAFT120222; }	{GO:0006468; protein phosphorylation; biological_process GO:0004672; protein kinase activity; molecular_function GO:0005524; ATP binding; molecular_function}	{PF00069:Protein kinase domain PF07714:Protein tyrosine and serine/threonine kinase}
evm.model.Chr1.1022	{KAF9046027.1; hypothetical protein BDZ89DRAFT_1127531 [Hymenopellis radicata]}	{NA}	{NA}	{NA}	{NA}
evm.model.Chr1.1023	{KAF9046030.1; multidrug efflux transporter AcrB transmembrane domain-containing protein [Hymenopellis radicata]}	{NA}	{sla:SERLADRAFT_406479; K12385 NPC1 Niemann-Pick C1 protein -- Cellular Processes; Transport and catabolism; Lysosome [PATH:ko04142] Organismal Systems; Digestive system; Cholesterol metabolism [PATH:ko04979]}	{GO:0016020; membrane; cellular_component GO:0005215; NA GO:0008158; hedgehog receptor activity; molecular_function GO:0006810; transport; biological_process}	{PF02460:Patched family PF00873:AcrB/AcrD/AcrF family}
evm.model.Chr1.1024	{PBL02265.1; DHS-like NAD/FAD-binding domain-containing protein [Armillaria gallica]}	{A8NWP2; NAD-dependent protein deacylase }	{mrr:Moror_17652; K11415 SIRT5, SIR2L5 NAD-dependent deacetylase sirtuin 5 3.5.1.- }	{GO:0008750; NAD(P)+ transhydrogenase (AB-specific) activity; molecular_function GO:0000287; magnesium ion binding; molecular_function GO:0030976; thiamine pyrophosphate binding; molecular_function GO:0055114; oxidation-reduction process; biological_process GO:0050661; NADP binding; molecular_function GO:0070403; NAD+ binding; molecular_function GO:0016021; integral to membrane; cellular_componen…	{PF02233:NAD(P) transhydrogenase beta subunit PF02146:Sir2 family PF00205:Thiamine pyrophosphate enzyme, central domain}
evm.model.Chr1.1025	{NA}	{NA}	{NA}	{GO:0004672; protein kinase activity; molecular_function GO:0006468; protein phosphorylation; biological_process GO:0005524; ATP binding; molecular_function}	{PF00069:Protein kinase domain}
evm.model.Chr1.1026	{NA}	{NA}	{NA}	{GO:0030001; metal ion transport; biological_process GO:0030488; tRNA methylation; biological_process GO:0046873; metal ion transmembrane transporter activity; molecular_function GO:0031515; tRNA (m1A) methyltransferase complex; cellular_component GO:0016429; tRNA (adenine-N1-)-methyltransferase activity; molecular_function GO:0016020; membrane; cellular_component GO:0055085; transmembrane transp…	{PF08704:tRNA methyltransferase complex GCD14 subunit PF02535:ZIP Zinc transporter}
evm.model.Chr1.1027	{KAF8917818.1; small monomeric GTPase [Mucidula mucida]}	{P38116; ADP-ribosylation factor-like protein 1 }	{mrr:Moror_17621; K07942 ARL1 ADP-ribosylation factor-like protein 1 -- }	{GO:0004871; signal transducer activity; molecular_function GO:0003924; GTPase activity; molecular_function GO:0007186; G-protein coupled receptor protein signaling pathway; biological_process GO:0031683; G-protein beta/gamma-subunit complex binding; molecular_function GO:0005525; GTP binding; molecular_function GO:0019001; guanyl nucleotide binding; molecular_function}	{PF00503:G-protein alpha subunit PF00025:ADP-ribosylation factor family}
evm.model.Chr1.1028	{KAF9028471.1; ferredoxin reductase-like protein [Hymenopellis radicata]}	{NA}	{tvs:TRAVEDRAFT_163787; K00326 E1.6.2.2 cytochrome-b5 reductase 1.6.2.2 Metabolism; Carbohydrate metabolism; Amino sugar and nucleotide sugar metabolism [PATH:ko00520]}	{GO:0055114; oxidation-reduction process; biological_process GO:0016491; oxidoreductase activity; molecular_function}	{PF08030:Ferric reductase NAD binding domain PF00175:Oxidoreductase NAD-binding domain }
evm.model.Chr1.1029	{NA}	{NA}	{NA}	{GO:0019028; viral capsid; cellular_component GO:0016021; integral to membrane; cellular_component GO:0006810; transport; biological_process GO:0005102; receptor binding; molecular_function GO:0005741; mitochondrial outer membrane; cellular_component GO:0030674; protein binding, bridging; molecular_function GO:0005198; NA GO:0005577; fibrinogen complex; cellular_component GO:0051258; protein poly…	{PF08702:Fibrinogen alpha/beta chain family PF04799:fzo-like conserved region PF04513:Baculovirus polyhedron envelope protein, PEP, C terminus PF04632:Fusaric acid resistance protein family}
evm.model.Chr1.103	{NA}	{NA}	{NA}	{NA}	{NA}
evm.model.Chr1.1030	{KAF9028472.1; hypothetical protein BDZ89DRAFT_1066120 [Hymenopellis radicata]}	{NA}	{mrr:Moror_17615; }	{GO:0019028; viral capsid; cellular_component GO:0005198; NA GO:0019031; viral envelope; cellular_component}	{PF04513:Baculovirus polyhedron envelope protein, PEP, C terminus }
evm.model.Chr1.1031	{KAF9046066.1; mannosyltransferase [Hymenopellis radicata]}	{NA}	{mrr:Moror_9011; K07542 PIGV phosphatidylinositol glycan, class V 2.4.1.- Metabolism; Glycan biosynthesis and metabolism; Glycosylphosphatidylinositol (GPI)-anchor biosynthesis [PATH:ko00563] Metabolism; Global and overview maps; Metabolic pathways [PATH:ko01100]}	{GO:0016758; transferase activity, transferring hexosyl groups; molecular_function GO:0006506; GPI anchor biosynthetic process; biological_process}	{PF04188:Mannosyltransferase (PIG-V)}
evm.model.Chr1.1032	{KIY73323.1; hypothetical protein CYLTODRAFT_485490 [Cylindrobasidium torrendii FP15055 ss-10]}	{NA}	{sla:SERLADRAFT_444262; K14861 URB1 nucleolar pre-ribosomal-associated protein 1 -- }	{GO:0003713; transcription coactivator activity; molecular_function GO:0005634; nucleus; cellular_component GO:0006355; regulation of transcription, DNA-dependent; biological_process GO:0000123; histone acetyltransferase complex; cellular_component GO:0004402; histone acetyltransferase activity; molecular_function GO:0016573; histone acetylation; biological_process}	{PF09030:Creb binding}
evm.model.Chr1.1033	{PBL02270.1; acyl-CoA dehydrogenase NM domain-like protein [Armillaria gallica]}	{Q8RWZ3; Probable acyl-CoA dehydrogenase IBR3 }	{lbc:LACBIDRAFT_305700; K00249 ACADM, acd acyl-CoA dehydrogenase 1.3.8.7 Metabolism; Lipid metabolism; Fatty acid degradation [PATH:ko00071] Metabolism; Amino acid metabolism; Valine, leucine and isoleucine degradation [PATH:ko00280] Metabolism; Metabolism of other amino acids; beta-Alanine metabolism [PATH:ko00410] Metabolism; Carbohydrate metabolism; Propanoate metabolism [PATH:ko00640] Metabol…	{GO:0008152; NA GO:0050660; flavin adenine dinucleotide binding; molecular_function GO:0016627; oxidoreductase activity, acting on the CH-CH group of donors; molecular_function GO:0003995; acyl-CoA dehydrogenase activity; molecular_function GO:0055114; oxidation-reduction process; biological_process GO:0016491; oxidoreductase activity; molecular_function}	{PF08028:Acyl-CoA dehydrogenase, C-terminal domain PF02771:Acyl-CoA dehydrogenase, N-terminal domain PF00441:Acyl-CoA dehydrogenase, C-terminal domain PF02770:Acyl-CoA dehydrogenase, middle domain}
evm.model.Chr1.1034	{KAF9046035.1; fungal-specific transcription factor domain-containing protein [Hymenopellis radicata]}	{NA}	{lbc:LACBIDRAFT_292149; }	{GO:0005634; nucleus; cellular_component GO:0008270; zinc ion binding; molecular_function GO:0003677; DNA binding; molecular_function GO:0000981; sequence-specific DNA binding RNA polymerase II transcription factor activity; molecular_function GO:0006351; transcription, DNA-dependent; biological_process GO:0006355; regulation of transcription, DNA-dependent; biological_process}	{PF04082:Fungal specific transcription factor domain PF00172:Fungal Zn(2)-Cys(6) binuclear cluster domain}
evm.model.Chr1.1035	{KAF8917783.1; hypothetical protein CPB85DRAFT_1283405 [Mucidula mucida]}	{NA}	{lbc:LACBIDRAFT_305696; }	{GO:0000160; two-component signal transduction system (phosphorelay); biological_process GO:0007165; signal transduction; biological_process GO:0016149; translation release factor activity, codon specific; molecular_function GO:0006415; translational termination; biological_process GO:0006935; chemotaxis; biological_process GO:0000155; two-component sensor activity; molecular_function GO:0051082;…	{PF02895:Signal transducing histidine kinase, homodimeric domain PF03462:PCRF domain PF03938:Outer membrane protein (OmpH-like) PF08397:IRSp53/MIM homology domain}
evm.model.Chr1.1036	{PBK72842.1; hypothetical protein ARMSODRAFT_908890 [Armillaria gallica|Armillaria solidipes]}	{NA}	{mrr:Moror_17677; }	{GO:0005840; ribosome; cellular_component GO:0003735; structural constituent of ribosome; molecular_function GO:0005622; intracellular; cellular_component GO:0006412; translation; biological_process}	{PF01245:Ribosomal protein L19}
evm.model.Chr1.1037	{KAF9046036.1; RNA-binding domain-containing protein [Hymenopellis radicata]}	{Q93VI4; Polyadenylate-binding protein 1 }	{tvs:TRAVEDRAFT_35284; K14396 PABPN1, PABP2 polyadenylate-binding protein 2 -- Genetic Information Processing; Translation; mRNA surveillance pathway [PATH:ko03015] Human Diseases; Infectious diseases: Viral; Influenza A [PATH:ko05164]}	{GO:0003676; nucleic acid binding; molecular_function}	{PF00076:RNA recognition motif. (a.k.a. RRM, RBD, or RNP domain)}
evm.model.Chr1.1038	{NA}	{NA}	{pan:PODANSg5818; K01876 aspS aspartyl-tRNA synthetase 6.1.1.12 Genetic Information Processing; Translation; Aminoacyl-tRNA biosynthesis [PATH:ko00970]}	{GO:0004812; aminoacyl-tRNA ligase activity; molecular_function GO:0000166; nucleotide binding; molecular_function GO:0005524; ATP binding; molecular_function GO:0006418; tRNA aminoacylation for protein translation; biological_process}	{PF00152:tRNA synthetases class II (D, K and N) }
evm.model.Chr1.1039	{KIY67356.1; aspartyl-tRNA synthetase [Cylindrobasidium torrendii FP15055 ss-10]}	{A5GPL9; Aspartate--tRNA(Asp/Asn) ligase }	{mrr:Moror_17675; K01876 aspS aspartyl-tRNA synthetase 6.1.1.12 Genetic Information Processing; Translation; Aminoacyl-tRNA biosynthesis [PATH:ko00970]}	{GO:0000166; nucleotide binding; molecular_function GO:0003676; nucleic acid binding; molecular_function GO:0005524; ATP binding; molecular_function GO:0006418; tRNA aminoacylation for protein translation; biological_process GO:0004812; aminoacyl-tRNA ligase activity; molecular_function}	{PF01336:OB-fold nucleic acid binding domain PF00152:tRNA synthetases class II (D, K and N) }
evm.model.Chr1.104	{KAF9023510.1; 5'-nucleotidase [Hymenopellis radicata]}	{NA}	{ela:UCREL1_2443; }	{GO:0009166; nucleotide catabolic process; biological_process GO:0016787; hydrolase activity; molecular_function}	{PF02872:5'-nucleotidase, C-terminal domain}
evm.model.Chr1.1040	{ADX07338.1; putative ectomycorrhiza-upregulated exo-beta-1,3-glucanase GH5 [Flammulina velutipes]}	{NA}	{mrr:Moror_7904; }	{GO:0005975; carbohydrate metabolic process; biological_process GO:0004553; hydrolase activity, hydrolyzing O-glycosyl compounds; molecular_function}	{PF00150:Cellulase (glycosyl hydrolase family 5)}
evm.model.Chr1.1041	{KAF8917786.1; RNA polymerase Rpc34 [Mucidula mucida]}	{O94553; Probable DNA-directed RNA polymerase III subunit rpc6 }	{cci:CC1G_00092; K03025 RPC6, POLR3F DNA-directed RNA polymerase III subunit RPC6 -- Metabolism; Nucleotide metabolism; Purine metabolism [PATH:ko00230] Metabolism; Nucleotide metabolism; Pyrimidine metabolism [PATH:ko00240] Metabolism; Global and overview maps; Metabolic pathways [PATH:ko01100] Genetic Information Processing; Transcription; RNA polymerase [PATH:ko03020] Organismal Systems; Immun…	{GO:0003899; DNA-directed RNA polymerase activity; molecular_function GO:0004190; aspartic-type endopeptidase activity; molecular_function GO:0003677; DNA binding; molecular_function GO:0016021; integral to membrane; cellular_component GO:0006351; transcription, DNA-dependent; biological_process}	{PF01080:Presenilin PF05158:RNA polymerase Rpc34 subunit}
evm.model.Chr1.1042	{KAF8917787.1; 4'-phosphopantetheinyl transferase superfamily [Mucidula mucida]}	{A0A0S1RVB0; 4'-phosphopantetheinyl transferase pptA }	{mrr:Moror_17672; K06133 LYS5, acpT 4'-phosphopantetheinyl transferase 2.7.8.- Metabolism; Metabolism of cofactors and vitamins; Pantothenate and CoA biosynthesis [PATH:ko00770]}	{GO:0000287; magnesium ion binding; molecular_function GO:0009059; macromolecule biosynthetic process; biological_process GO:0008897; holo-[acyl-carrier-protein] synthase activity; molecular_function}	{PF01648:4'-phosphopantetheinyl transferase superfamily}
evm.model.Chr1.1043	{KNZ74421.1; Negative cofactor 2 complex subunit beta [Termitomyces sp. J132]}	{O14348; Negative cofactor 2 complex subunit beta }	{lbc:LACBIDRAFT_176793; K21751 DR1, NC2-beta down-regulator of transcription 1 -- }	{GO:0005622; intracellular; cellular_component GO:0043565; sequence-specific DNA binding; molecular_function GO:0003677; DNA binding; molecular_function}	{PF00808:Histone-like transcription factor (CBF/NF-Y) and archaeal histone PF00125:Core histone H2A/H2B/H3/H4}
evm.model.Chr1.1044	{KAF9008690.1; small nuclear ribonucleoprotein SmF [Cyathus striatus]}	{Q3T0Z8; Small nuclear ribonucleoprotein F }	{gtr:GLOTRDRAFT_55656; K11098 SNRPF, SMF small nuclear ribonucleoprotein F -- Genetic Information Processing; Transcription; Spliceosome [PATH:ko03040]}	{NA}	{NA}
evm.model.Chr1.1045	{KAF8917792.1; thyroid receptor-interacting protein 13 [Mucidula mucida]}	{NA}	{lbc:LACBIDRAFT_303701; K22399 TRIP13 pachytene checkpoint protein 2 -- }	{GO:0005524; ATP binding; molecular_function}	{PF00004:ATPase family associated with various cellular activities (AAA)}
evm.model.Chr1.1046	{NA}	{NA}	{NA}	{NA}	{NA}
evm.model.Chr1.1047	{KIY68284.1; hypothetical protein CYLTODRAFT_374656 [Cylindrobasidium torrendii FP15055 ss-10]}	{NA}	{shs:STEHIDRAFT_160930; }	{NA}	{NA}
evm.model.Chr1.1048	{KZV88430.1; hypothetical protein EXIGLDRAFT_772710 [Exidia glandulosa HHB12029]}	{NA}	{mrr:Moror_5953; }	{NA}	{NA}
evm.model.Chr1.1049	{NA}	{NA}	{NA}	{NA}	{NA}
evm.model.Chr1.105	{NA}	{NA}	{NA}	{GO:0016787; hydrolase activity; molecular_function}	{PF00149:Calcineurin-like phosphoesterase}
evm.model.Chr1.1050	{KAF8917794.1; clasp N terminal-domain-containing protein [Mucidula mucida]}	{NA}	{mrr:Moror_17658; K16578 CLASP1_2 CLIP-associating protein 1/2 -- }	{GO:0005515; protein binding; molecular_function}	{PF02985:HEAT repeat}
evm.model.Chr1.1051	{KIY65431.1; transport protein particle complex subunit [Cylindrobasidium torrendii FP15055 ss-10]}	{Q3T0F2; Trafficking protein particle complex subunit 2 }	{pco:PHACADRAFT_114795; K20301 TRAPPC2, TRS20 trafficking protein particle complex subunit 2 -- }	{GO:0005801; cis-Golgi network; cellular_component GO:0005622; intracellular; cellular_component GO:0006888; ER to Golgi vesicle-mediated transport; biological_process}	{PF04099:Sybindin-like family PF04628:Sedlin, N-terminal conserved region}
evm.model.Chr1.1052	{KAF9046055.1; actin-related protein Arp4p [Hymenopellis radicata]}	{NA}	{abp:AGABI1DRAFT113677; K11340 ACTL6A, INO80K actin-like protein 6A -- Organismal Systems; Environmental adaptation; Thermogenesis [PATH:ko04714] Human Diseases; Cancers: Specific types; Hepatocellular carcinoma [PATH:ko05225]}	{GO:0000902; cell morphogenesis; biological_process}	{PF06723:MreB/Mbl protein}
evm.model.Chr1.1053	{KAF8917800.1; NUC169 domain-containing protein [Mucidula mucida]}	{A8NWR2; Ribosome biogenesis protein ERB1 }	{mrr:Moror_17666; K14824 ERB1, BOP1 ribosome biogenesis protein ERB1 -- }	{GO:0005515; protein binding; molecular_function GO:0006364; rRNA processing; biological_process GO:0032040; small-subunit processome; cellular_component}	{PF08145:BOP1NT (NUC169) domain PF00400:WD domain, G-beta repeat PF04147:Nop14-like family }
evm.model.Chr1.1054	{KAF9046012.1; Pkinase-domain-containing protein [Hymenopellis radicata]}	{Q5AHG6; Serine/threonine-protein kinase SCH9 }	{sla:SERLADRAFT_347000; K19800 SCH9 serine/threonine protein kinase SCH9 2.7.11.1 Cellular Processes; Transport and catabolism; Autophagy - yeast [PATH:ko04138] Organismal Systems; Aging; Longevity regulating pathway - multiple species [PATH:ko04213]}	{GO:0004674; protein serine/threonine kinase activity; molecular_function GO:0005515; protein binding; molecular_function GO:0006468; protein phosphorylation; biological_process GO:0004672; protein kinase activity; molecular_function GO:0005524; ATP binding; molecular_function}	{PF00168:C2 domain PF07714:Protein tyrosine and serine/threonine kinase PF00433:Protein kinase C terminal domain PF00069:Protein kinase domain}
evm.model.Chr1.1055	{ACZ59467.1; ribosomal protein S11 [Flammulina velutipes]}	{Q85WZ9; 30S ribosomal protein S11, chloroplastic }	{cci:CC1G_00076; K02948 RP-S11, MRPS11, rpsK small subunit ribosomal protein S11 -- Genetic Information Processing; Translation; Ribosome [PATH:ko03010]}	{GO:0003735; structural constituent of ribosome; molecular_function GO:0005840; ribosome; cellular_component GO:0006412; translation; biological_process}	{PF00411:Ribosomal protein S11}
evm.model.Chr1.1056	{KAF9046010.1; hypothetical protein BDZ89DRAFT_1058578 [Hymenopellis radicata]}	{NA}	{mrr:Moror_17650; }	{NA}	{NA}
evm.model.Chr1.1057	{KAF8916338.1; hypothetical protein CPB85DRAFT_1290935 [Mucidula mucida]}	{NA}	{NA}	{GO:0009103; lipopolysaccharide biosynthetic process; biological_process GO:0016773; phosphotransferase activity, alcohol group as acceptor; molecular_function GO:0016020; membrane; cellular_component GO:0005524; ATP binding; molecular_function}	{PF06293:Lipopolysaccharide kinase (Kdo/WaaP) family}
evm.model.Chr1.1058	{KAF9014392.1; hypothetical protein BDZ89DRAFT_1142381 [Hymenopellis radicata]}	{NA}	{NA}	{GO:0008270; zinc ion binding; molecular_function GO:0003676; nucleic acid binding; molecular_function}	{PF00098:Zinc knuckle}
evm.model.Chr1.1059	{NA}	{NA}	{NA}	{GO:0008017; microtubule binding; molecular_function GO:0003676; nucleic acid binding; molecular_function GO:0008270; zinc ion binding; molecular_function}	{PF00098:Zinc knuckle PF06657:Centrosome microtubule-binding domain of Cep57}
evm.model.Chr1.106	{KAF8896832.1; ZIP zinc transporter-domain-containing protein [Mucidula mucida]}	{NA}	{cnb:CNBG2930; K14709 SLC39A1_2_3, ZIP1_2_3 solute carrier family 39 (zinc transporter), member 1/2/3 -- }	{GO:0046873; metal ion transmembrane transporter activity; molecular_function GO:0055085; transmembrane transport; biological_process GO:0016020; membrane; cellular_component GO:0030001; metal ion transport; biological_process}	{PF02535:ZIP Zinc transporter}
evm.model.Chr1.1060	{SJL00944.1; uncharacterized protein ARMOST_04257 [Armillaria ostoyae]}	{NA}	{mpr:MPER_13182; }	{NA}	{NA}
evm.model.Chr1.1061	{NA}	{NA}	{NA}	{GO:0004190; aspartic-type endopeptidase activity; molecular_function GO:0016021; integral to membrane; cellular_component}	{PF01080:Presenilin}
evm.model.Chr1.1062	{NA}	{NA}	{NA}	{NA}	{NA}
evm.model.Chr1.1063	{NA}	{NA}	{NA}	{NA}	{NA}
evm.model.Chr1.1064	{NA}	{NA}	{NA}	{NA}	{NA}
evm.model.Chr1.1065	{NA}	{NA}	{NA}	{GO:0003682; chromatin binding; molecular_function}	{PF00249:Myb-like DNA-binding domain}
evm.model.Chr1.1066	{KIY65445.1; riboflavin kinase [Cylindrobasidium torrendii FP15055 ss-10]}	{O74866; Riboflavin kinase }	{dsq:DICSQDRAFT_179603; K00861 RFK, FMN1 riboflavin kinase 2.7.1.26 Metabolism; Metabolism of cofactors and vitamins; Riboflavin metabolism [PATH:ko00740] Metabolism; Global and overview maps; Metabolic pathways [PATH:ko01100] Metabolism; Global and overview maps; Biosynthesis of secondary metabolites [PATH:ko01110]}	{GO:0009231; riboflavin biosynthetic process; biological_process GO:0008531; riboflavin kinase activity; molecular_function}	{PF01687:Riboflavin kinase}
evm.model.Chr1.1067	{KAF4602311.1; hypothetical protein EYR40_005516 [Pleurotus pulmonarius]}	{NA}	{lbc:LACBIDRAFT_305713; }	{NA}	{NA}
evm.model.Chr1.1068	{CUX90926.1; serine peptidase S08 [Flammulina velutipes]}	{NA}	{hir:HETIRDRAFT_61954; }	{GO:0016020; membrane; cellular_component GO:0005618; cell wall; cellular_component GO:0006508; proteolysis; biological_process GO:0004252; serine-type endopeptidase activity; molecular_function}	{PF00082:Subtilase family PF06280:Fn3-like domain}
evm.model.Chr1.1069	{NA}	{NA}	{NA}	{NA}	{NA}
evm.model.Chr1.107	{KAF9023511.1; zincin [Hymenopellis radicata]}	{Q00746; Antigen 1 }	{npa:UCRNP2_945; }	{NA}	{NA}
evm.model.Chr1.1070	{KAF8916791.1; hypothetical protein CPB85DRAFT_1431766 [Mucidula mucida]}	{NA}	{NA}	{GO:0005198; NA GO:0010506; regulation of autophagy; biological_process GO:0008565; protein transporter activity; molecular_function GO:0005737; cytoplasm; cellular_component GO:0005882; intermediate filament; cellular_component GO:0006886; intracellular protein transport; biological_process GO:0005615; extracellular space; cellular_component GO:0003700; sequence-specific DNA binding transcriptio…	{PF13405:EF-hand domain PF11365:Protein SOGA PF04871:Uso1 / p115 like vesicle tethering protein, C terminal region PF13499:EF-hand domain pair PF00036:EF hand PF00038:Intermediate filament protein PF01166:TSC-22/dip/bun family}
evm.model.Chr1.1071	{KIY72998.1; 60S ribosomal protein L3 [Cylindrobasidium torrendii FP15055 ss-10]}	{Q8NKF4; 60S ribosomal protein L3 }	{tvs:TRAVEDRAFT_26940; K02925 RP-L3e, RPL3 large subunit ribosomal protein L3e -- Genetic Information Processing; Translation; Ribosome [PATH:ko03010]}	{GO:0006412; translation; biological_process GO:0005622; intracellular; cellular_component GO:0003735; structural constituent of ribosome; molecular_function GO:0005840; ribosome; cellular_component}	{PF00297:Ribosomal protein L3}
evm.model.Chr1.1072	{PBL02190.1; hypothetical protein ARMGADRAFT_954370 [Armillaria gallica]}	{NA}	{abv:AGABI2DRAFT202863; }	{GO:0016740; transferase activity; molecular_function GO:0005524; ATP binding; molecular_function}	{PF07931:Chloramphenicol phosphotransferase-like protein}
evm.model.Chr1.1073	{KAF9046003.1; ribonuclease H-like protein [Hymenopellis radicata]}	{NA}	{lbc:LACBIDRAFT_317996; K03469 rnhA, RNASEH1 ribonuclease HI 3.1.26.4 Genetic Information Processing; Replication and repair; DNA replication [PATH:ko03030]}	{GO:0015716; phosphonate transport; biological_process GO:0004523; ribonuclease H activity; molecular_function GO:0003676; nucleic acid binding; molecular_function GO:0019634; phosphonate metabolic process; biological_process}	{PF06754:Phosphonate metabolism protein PhnG PF00075:RNase H}
evm.model.Chr1.1074	{KAF8916787.1; P-loop containing nucleoside triphosphate hydrolase protein [Mucidula mucida]}	{Q8MYF2; Ras-related protein RabJ }	{abp:AGABI1DRAFT73286; }	{GO:0003723; RNA binding; molecular_function GO:0016887; ATPase activity; molecular_function GO:0005524; ATP binding; molecular_function GO:0005525; GTP binding; molecular_function GO:0005737; cytoplasm; cellular_component GO:0007049; cell cycle; biological_process GO:0005622; intracellular; cellular_component GO:0006576; cellular biogenic amine metabolic process; biological_process GO:0003924; G…	{PF00005:ABC transporter PF10662:Ethanolamine utilisation - propanediol utilisation PF06003:Survival motor neuron protein (SMN) PF00735:Septin PF03193:RsgA GTPase PF00071:Ras family PF04670:Gtr1/RagA G protein conserved region PF01637:ATPase domain predominantly from Archaea PF01926:50S ribosome-binding GTPase PF08477:Ras of Complex, Roc, domain of DAPkinase PF00025:ADP-ribosylation factor family}
evm.model.Chr1.1075	{KAF8916793.1; hypothetical protein CPB85DRAFT_1215827 [Mucidula mucida]}	{NA}	{mrr:Moror_12297; }	{NA}	{NA}
evm.model.Chr1.1076	{KAF9045974.1; hypothetical protein BDZ89DRAFT_101606 [Hymenopellis radicata]}	{NA}	{NA}	{NA}	{NA}
evm.model.Chr1.1077	{KAF8916795.1; hypothetical protein CPB85DRAFT_1287981 [Mucidula mucida]}	{NA}	{mrr:Moror_1424; }	{NA}	{NA}
evm.model.Chr1.1078	{NA}	{NA}	{NA}	{NA}	{NA}
evm.model.Chr1.1079	{CAA7260888.1; unnamed protein product [Agrocybe aegerita]}	{NA}	{mpr:MPER_11964; }	{NA}	{NA}
evm.model.Chr1.108	{KIY71081.1; cysteine proteinase [Cylindrobasidium torrendii FP15055 ss-10]}	{NA}	{lbc:LACBIDRAFT_307470; K11841 USP10, UBP3 ubiquitin carboxyl-terminal hydrolase 10 3.4.19.12 Cellular Processes; Transport and catabolism; Mitophagy - yeast [PATH:ko04139]}	{GO:0004221; ubiquitin thiolesterase activity; molecular_function GO:0006511; ubiquitin-dependent protein catabolic process; biological_process}	{PF13423:Ubiquitin carboxyl-terminal hydrolase PF00443:Ubiquitin carboxyl-terminal hydrolase}
evm.model.Chr1.1080	{NA}	{NA}	{NA}	{NA}	{NA}
evm.model.Chr1.1081	{NA}	{NA}	{NA}	{GO:0008270; zinc ion binding; molecular_function GO:0003676; nucleic acid binding; molecular_function}	{PF00098:Zinc knuckle}
evm.model.Chr1.1082	{TFY61297.1; hypothetical protein EVG20_g7110 [Dentipellis fragilis]}	{NA}	{mrr:Moror_11569; }	{GO:0003723; RNA binding; molecular_function GO:0006278; RNA-dependent DNA replication; biological_process GO:0006508; proteolysis; biological_process GO:0003964; RNA-directed DNA polymerase activity; molecular_function GO:0004190; aspartic-type endopeptidase activity; molecular_function}	{PF09668:Aspartyl protease PF00078:Reverse transcriptase (RNA-dependent DNA polymerase)}
evm.model.Chr1.1083	{TFY52346.1; hypothetical protein EVG20_g10591 [Dentipellis fragilis]}	{NA}	{mpr:MPER_12935; }	{GO:0015074; DNA integration; biological_process}	{PF00665:Integrase core domain}
evm.model.Chr1.1084	{NA}	{NA}	{NA}	{NA}	{NA}
evm.model.Chr1.1085	{CAA7260888.1; unnamed protein product [Agrocybe aegerita]}	{NA}	{NA}	{NA}	{NA}
evm.model.Chr1.1086	{KAF9043793.1; RNB-domain-containing protein [Hymenopellis radicata]}	{P37202; Exosome complex exonuclease dis3 }	{lbc:LACBIDRAFT_248250; K12585 DIS3, RRP44 exosome complex exonuclease DIS3/RRP44 3.1.13.- Genetic Information Processing; Folding, sorting and degradation; RNA degradation [PATH:ko03018]}	{GO:0004540; ribonuclease activity; molecular_function GO:0003723; RNA binding; molecular_function}	{PF00773:RNB domain}
evm.model.Chr1.1087	{KIY72981.1; hypothetical protein CYLTODRAFT_366787 [Cylindrobasidium torrendii FP15055 ss-10]}	{NA}	{mrr:Moror_1417; K06653 PHO81 CDK inhibitor PHO81 -- Cellular Processes; Cell growth and death; Cell cycle - yeast [PATH:ko04111]}	{GO:0005515; protein binding; molecular_function}	{PF00023:Ankyrin repeat PF13606:Ankyrin repeat}
evm.model.Chr1.1088	{KAF8916801.1; P-loop containing nucleoside triphosphate hydrolase protein [Mucidula mucida]}	{NA}	{mrr:Moror_1418; }	{GO:0016301; kinase activity; molecular_function GO:0016773; phosphotransferase activity, alcohol group as acceptor; molecular_function GO:0006139; nucleobase, nucleoside, nucleotide and nucleic acid metabolic process; biological_process GO:0016887; ATPase activity; molecular_function GO:0005524; ATP binding; molecular_function}	{PF00005:ABC transporter PF06414:Zeta toxin PF01712:Deoxynucleoside kinase}
evm.model.Chr1.1089	{KAF9045968.1; GTP cyclohydrolase I [Hymenopellis radicata]}	{O13774; GTP cyclohydrolase 1 }	{mrr:Moror_1419; K01495 GCH1, folE GTP cyclohydrolase IA 3.5.4.16 Metabolism; Metabolism of cofactors and vitamins; Folate biosynthesis [PATH:ko00790] Metabolism; Global and overview maps; Metabolic pathways [PATH:ko01100]}	{NA}	{NA}
evm.model.Chr1.109	{KAF8896813.1; alpha-glucosidase [Mucidula mucida]}	{Q5AW25; Alpha-xylosidase }	{pgu:PGUG_04872; K01811 xylS, yicI alpha-D-xyloside xylohydrolase 3.2.1.177 }	{GO:0004553; hydrolase activity, hydrolyzing O-glycosyl compounds; molecular_function GO:0005975; carbohydrate metabolic process; biological_process}	{PF01055:Glycosyl hydrolases family 31 }
evm.model.Chr1.1090	{SJL01682.1; uncharacterized protein ARMOST_05005 [Armillaria ostoyae]}	{NA}	{lbc:LACBIDRAFT_305781; K12879 THOC2 THO complex subunit 2 -- Genetic Information Processing; Translation; RNA transport [PATH:ko03013] Genetic Information Processing; Transcription; Spliceosome [PATH:ko03040]}	{NA}	{NA}
evm.model.Chr1.1091	{KAF9045966.1; Six-hairpin glycosidase [Hymenopellis radicata]}	{NA}	{psq:PUNSTDRAFT_84245; }	{NA}	{NA}
evm.model.Chr1.1092	{SJL01689.1; related to Elongation factor 1-alpha [Armillaria ostoyae]}	{Q6AXM7; HBS1-like protein }	{mrr:Moror_1411; K14416 HBS1 elongation factor 1 alpha-like protein -- Genetic Information Processing; Translation; mRNA surveillance pathway [PATH:ko03015] Human Diseases; Infectious diseases: Bacterial; Legionellosis [PATH:ko05134]}	{GO:0003924; GTPase activity; molecular_function GO:0007264; small GTPase mediated signal transduction; biological_process GO:0005525; GTP binding; molecular_function GO:0005622; intracellular; cellular_component}	{PF00009:Elongation factor Tu GTP binding domain PF00025:ADP-ribosylation factor family PF03143:Elongation factor Tu C-terminal domain PF08477:Ras of Complex, Roc, domain of DAPkinase PF03144:Elongation factor Tu domain 2 PF01926:50S ribosome-binding GTPase PF02263:Guanylate-binding protein, N-terminal domain PF00071:Ras family PF03193:RsgA GTPase PF00350:Dynamin family}
evm.model.Chr1.1093	{KAF9045949.1; hypothetical protein BDZ89DRAFT_1058511 [Hymenopellis radicata]}	{NA}	{NA}	{NA}	{NA}
evm.model.Chr1.1094	{KIY72987.1; nucleic acid-binding protein [Cylindrobasidium torrendii FP15055 ss-10]}	{Q89L50; Single-stranded DNA-binding protein }	{mrr:Moror_1415; }	{GO:0003697; single-stranded DNA binding; molecular_function}	{PF00436:Single-strand binding protein family}
evm.model.Chr1.1095	{KAF9045952.1; hypothetical protein BDZ89DRAFT_979306 [Hymenopellis radicata]}	{NA}	{sla:SERLADRAFT_435012; }	{NA}	{NA}
evm.model.Chr1.1096	{KIY72989.1; hypothetical protein CYLTODRAFT_366806 [Cylindrobasidium torrendii FP15055 ss-10]}	{NA}	{lbc:LACBIDRAFT_182157; K13345 PEX12, PAF3 peroxin-12 -- Cellular Processes; Transport and catabolism; Peroxisome [PATH:ko04146]}	{GO:0005525; GTP binding; molecular_function}	{PF01031:Dynamin central region}
evm.model.Chr1.1097	{NA}	{NA}	{NA}	{NA}	{NA}
evm.model.Chr1.1098.1	{KAF8916811.1; hypothetical protein CPB85DRAFT_253210 [Mucidula mucida]}	{NA}	{NA}	{NA}	{NA}
evm.model.Chr1.1099	{KAF8909957.1; cytochrome P450 [Mucidula mucida]}	{NA}	{mrr:Moror_12801; }	{GO:0005506; iron ion binding; molecular_function GO:0016705; oxidoreductase activity, acting on paired donors, with incorporation or reduction of molecular oxygen; molecular_function GO:0020037; heme binding; molecular_function GO:0055114; oxidation-reduction process; biological_process}	{PF00067:Cytochrome P450}
evm.model.Chr1.11	{KAF4310686.1; metalloprotease [Botryosphaeria dothidea]}	{C9S5C6; Extracellular metalloprotease VDBG_01143 }	{aalt:CC77DRAFT_1053983; }	{GO:0055114; oxidation-reduction process; biological_process GO:0050113; inositol oxygenase activity; molecular_function GO:0004222; metalloendopeptidase activity; molecular_function GO:0019310; inositol catabolic process; biological_process GO:0005506; iron ion binding; molecular_function GO:0005737; cytoplasm; cellular_component}	{PF10462:Peptidase M66 PF05153:Myo-inositol oxygenase}
evm.model.Chr1.110	{KAF8999889.1; hypothetical protein BDZ89DRAFT_1170521 [Hymenopellis radicata]}	{NA}	{lbc:LACBIDRAFT_304921; K10997 TOF1, SWI1 replication fork protection complex subunit Tof1/Swi1 -- }	{NA}	{NA}
evm.model.Chr1.1100	{NA}	{NA}	{NA}	{NA}	{NA}
evm.model.Chr1.1101	{PBK72879.1; bola-like protein [Armillaria solidipes]}	{Q9USK1; Uncharacterized bolA-like protein C4B3.11c }	{mrr:Moror_1064; K22075 BOLA3 BolA-like protein 3 -- }	{NA}	{NA}
evm.model.Chr1.1102	{KAF9045963.1; COX15-CtaA-domain-containing protein [Hymenopellis radicata]}	{P40086; Cytochrome c oxidase assembly protein COX15 }	{cci:CC1G_00134; K02259 COX15, ctaA cytochrome c oxidase assembly protein subunit 15 -- Metabolism; Energy metabolism; Oxidative phosphorylation [PATH:ko00190] Metabolism; Metabolism of cofactors and vitamins; Porphyrin and chlorophyll metabolism [PATH:ko00860] Metabolism; Global and overview maps; Metabolic pathways [PATH:ko01100] Metabolism; Global and overview maps; Biosynthesis of secondary m…	{GO:0006784; heme a biosynthetic process; biological_process GO:0055114; oxidation-reduction process; biological_process GO:0016020; membrane; cellular_component GO:0016627; oxidoreductase activity, acting on the CH-CH group of donors; molecular_function}	{PF02628:Cytochrome oxidase assembly protein}
evm.model.Chr1.1103	{PBL02170.1; 20S proteasome subunit [Armillaria gallica]}	{O14250; Probable proteasome subunit alpha type-6 }	{tvs:TRAVEDRAFT_35262; K02725 PSMA1 20S proteasome subunit alpha 6 3.4.25.1 Genetic Information Processing; Folding, sorting and degradation; Proteasome [PATH:ko03050]}	{GO:0004298; threonine-type endopeptidase activity; molecular_function GO:0051603; proteolysis involved in cellular protein catabolic process; biological_process GO:0004175; endopeptidase activity; molecular_function GO:0019773; proteasome core complex, alpha-subunit complex; cellular_component GO:0005839; proteasome core complex; cellular_component GO:0006511; ubiquitin-dependent protein catabol…	{PF00227:Proteasome subunit PF10584:Proteasome subunit A N-terminal signature}
evm.model.Chr1.1104	{KAF8916818.1; MT-A70-domain-containing protein [Mucidula mucida]}	{Q5ZK35; N6-adenosine-methyltransferase non-catalytic subunit }	{mrr:Moror_769; K05925 METTL3_14 mRNA m6A methyltransferase 2.1.1.348 }	{GO:0008168; methyltransferase activity; molecular_function GO:0006139; nucleobase, nucleoside, nucleotide and nucleic acid metabolic process; biological_process}	{PF05063:MT-A70 }
evm.model.Chr1.1105	{KAF9033248.1; Gpi16 subunit, GPI transamidase component [Hymenopellis radicata]}	{NA}	{abp:AGABI1DRAFT132184; K05292 PIGT phosphatidylinositol glycan, class T -- Metabolism; Glycan biosynthesis and metabolism; Glycosylphosphatidylinositol (GPI)-anchor biosynthesis [PATH:ko00563] Metabolism; Global and overview maps; Metabolic pathways [PATH:ko01100]}	{GO:0042765; GPI-anchor transamidase complex; cellular_component GO:0016255; attachment of GPI anchor to protein; biological_process}	{PF04113:Gpi16 subunit, GPI transamidase component}
evm.model.Chr1.1106	{PBK67325.1; hypothetical protein ARMSODRAFT_915697 [Armillaria solidipes]}	{Q9Y8B5; Mitochondrial-processing peptidase subunit beta }	{lbc:LACBIDRAFT_292439; K17732 PMPCB, MAS1 mitochondrial-processing peptidase subunit beta 3.4.24.64 }	{NA}	{NA}
evm.model.Chr1.1107	{KAF9045921.1; cysteine proteinase [Hymenopellis radicata]}	{NA}	{mrr:Moror_15302; }	{GO:0007059; chromosome segregation; biological_process GO:0016021; integral to membrane; cellular_component GO:0006508; proteolysis; biological_process GO:0000184; nuclear-transcribed mRNA catabolic process, nonsense-mediated decay; biological_process GO:0005681; spliceosomal complex; cellular_component GO:0005622; intracellular; cellular_component GO:0000398; nuclear mRNA splicing, via spliceos…	{PF00648:Calpain family cysteine protease PF01080:Presenilin PF04889:Cwf15/Cwc15 cell cycle control protein PF10220:Smg8_Smg9 PF05238:Kinetochore protein CHL4 like}
evm.model.Chr1.1108	{NA}	{NA}	{NA}	{NA}	{NA}
evm.model.Chr1.1109	{NA}	{NA}	{NA}	{GO:0005524; ATP binding; molecular_function GO:0006468; protein phosphorylation; biological_process GO:0004674; protein serine/threonine kinase activity; molecular_function}	{PF02816:Alpha-kinase family}
evm.model.Chr1.111	{NA}	{NA}	{NA}	{NA}	{NA}
evm.model.Chr1.1110	{KAF9045905.1; zinc finger dihydrouridine synthase [Hymenopellis radicata]}	{A8NZY7; tRNA-dihydrouridine(47) synthase [NAD(P)(+)] }	{tvs:TRAVEDRAFT_133692; K05544 DUS3 tRNA-dihydrouridine synthase 3 1.3.1.89 }	{GO:0050660; flavin adenine dinucleotide binding; molecular_function GO:0055114; oxidation-reduction process; biological_process GO:0046872; metal ion binding; molecular_function GO:0008033; tRNA processing; biological_process GO:0017150; tRNA dihydrouridine synthase activity; molecular_function}	{PF00642:Zinc finger C-x8-C-x5-C-x3-H type (and similar) PF01207:Dihydrouridine synthase (Dus)}
evm.model.Chr1.1111	{KIY72910.1; FMN-linked oxidoreductase [Cylindrobasidium torrendii FP15055 ss-10]}	{W6Q9S9; Chanoclavine-I aldehyde reductase fgaOx3 }	{psq:PUNSTDRAFT_145969; K00354 E1.6.99.1 NADPH2 dehydrogenase 1.6.99.1 }	{GO:0016491; oxidoreductase activity; molecular_function GO:0010181; FMN binding; molecular_function GO:0055114; oxidation-reduction process; biological_process}	{PF00724:NADH:flavin oxidoreductase / NADH oxidase family}
evm.model.Chr1.1112	{KAF9045923.1; hypothetical protein BDZ89DRAFT_100051 [Hymenopellis radicata]}	{NA}	{sla:SERLADRAFT_456237; }	{GO:0005515; protein binding; molecular_function}	{PF00498:FHA domain}
evm.model.Chr1.1113	{NA}	{NA}	{NA}	{NA}	{NA}
evm.model.Chr1.1114	{NA}	{NA}	{NA}	{GO:0005524; ATP binding; molecular_function GO:0006468; protein phosphorylation; biological_process GO:0004672; protein kinase activity; molecular_function}	{PF00069:Protein kinase domain PF07714:Protein tyrosine and serine/threonine kinase}
evm.model.Chr1.1115	{KIY72952.1; ACBP-domain-containing protein [Cylindrobasidium torrendii FP15055 ss-10]}	{NA}	{mrr:Moror_1407; }	{GO:0000062; fatty-acyl-CoA binding; molecular_function GO:0016020; membrane; cellular_component}	{PF05887:Procyclic acidic repetitive protein (PARP) PF00887:Acyl CoA binding protein}
evm.model.Chr1.1116	{KAF8916840.1; FeS cluster assembly scaffold IscU [Mucidula mucida]}	{Q6CFQ0; Iron sulfur cluster assembly protein 1, mitochondrial }	{cput:CONPUDRAFT_143678; K22068 ISCU iron-sulfur cluster assembly enzyme ISCU, mitochondrial -- }	{GO:0005506; iron ion binding; molecular_function GO:0051536; iron-sulfur cluster binding; molecular_function GO:0016226; iron-sulfur cluster assembly; biological_process}	{PF01592:NifU-like N terminal domain}
evm.model.Chr1.1117	{KIY62903.1; TFIID-31kDa-domain-containing protein [Cylindrobasidium torrendii FP15055 ss-10]}	{Q05027; Transcription initiation factor TFIID subunit 9 }	{abv:AGABI2DRAFT150150; K03133 TAF9B, TAF9 transcription initiation factor TFIID subunit 9B -- Genetic Information Processing; Transcription; Basal transcription factors [PATH:ko03022] Human Diseases; Infectious diseases: Viral; Herpes simplex infection [PATH:ko05168]}	{GO:0006352; transcription initiation, DNA-dependent; biological_process}	{PF02291:Transcription initiation factor IID, 31kD subunit}
evm.model.Chr1.1118	{KIY70365.1; hypothetical protein CYLTODRAFT_419837 [Cylindrobasidium torrendii FP15055 ss-10]}	{NA}	{NA}	{NA}	{NA}
evm.model.Chr1.1119	{KIY72949.1; hypothetical protein CYLTODRAFT_417461 [Cylindrobasidium torrendii FP15055 ss-10]}	{NA}	{NA}	{GO:0005643; nuclear pore; cellular_component GO:0010508; positive regulation of autophagy; biological_process GO:0006606; protein import into nucleus; biological_process}	{PF07926:TPR/MLP1/MLP2-like protein PF10186:Vacuolar sorting 38 and autophagy-related subunit 14}
evm.model.Chr1.112	{SJL04052.1; uncharacterized protein ARMOST_07410 [Armillaria ostoyae]}	{NA}	{mpr:MPER_07355; }	{GO:0005743; mitochondrial inner membrane; cellular_component GO:0006850; mitochondrial pyruvate transport; biological_process}	{PF03650:Mitochondrial pyruvate carriers}
evm.model.Chr1.1120	{KAF8916839.1; WD40-repeat-containing domain protein [Mucidula mucida]}	{NA}	{tvs:TRAVEDRAFT_143853; K14003 PREB, SEC12 prolactin regulatory element-binding protein -- Genetic Information Processing; Folding, sorting and degradation; Protein processing in endoplasmic reticulum [PATH:ko04141]}	{GO:0005515; protein binding; molecular_function}	{PF00400:WD domain, G-beta repeat}
evm.model.Chr1.1121	{KAF9045910.1; DUF803-domain-containing protein [Hymenopellis radicata]}	{NA}	{mrr:Moror_17556; K22733 NIPA, SLC57A2S magnesium transporter -- }	{GO:0015693; magnesium ion transport; biological_process GO:0015095; magnesium ion transmembrane transporter activity; molecular_function GO:0016020; membrane; cellular_component}	{PF05653:Magnesium transporter NIPA}
evm.model.Chr1.1122	{KIY70992.1; hypothetical protein CYLTODRAFT_346712 [Cylindrobasidium torrendii FP15055 ss-10]}	{NA}	{scm:SCHCODRAFT_86017; }	{NA}	{NA}
evm.model.Chr1.1123	{KAF8904284.1; Mu homology domain-containing protein [Mucidula mucida]}	{NA}	{mrr:Moror_9694; K12398 AP3M AP-3 complex subunit mu -- Cellular Processes; Transport and catabolism; Lysosome [PATH:ko04142]}	{GO:0006886; intracellular protein transport; biological_process GO:0005515; protein binding; molecular_function GO:0030131; clathrin adaptor complex; cellular_component GO:0016192; vesicle-mediated transport; biological_process}	{PF00928:Adaptor complexes medium subunit family}
evm.model.Chr1.1124	{KAF9045915.1; hypothetical protein BDZ89DRAFT_99911 [Hymenopellis radicata]}	{NA}	{sla:SERLADRAFT_460774; K15202 GTF3C5, TFC1 general transcription factor 3C polypeptide 5 (transcription factor C subunit 1) -- }	{NA}	{NA}
evm.model.Chr1.1125	{KAF8916829.1; DNA polymerase alpha/epsilon subunit B-domain-containing protein, partial [Mucidula mucida]}	{NA}	{lbc:LACBIDRAFT_324932; K02328 POLD2 DNA polymerase delta subunit 2 -- Metabolism; Nucleotide metabolism; Purine metabolism [PATH:ko00230] Metabolism; Nucleotide metabolism; Pyrimidine metabolism [PATH:ko00240] Metabolism; Global and overview maps; Metabolic pathways [PATH:ko01100] Genetic Information Processing; Replication and repair; DNA replication [PATH:ko03030] Genetic Information Processin…	{GO:0003677; DNA binding; molecular_function GO:0003887; DNA-directed DNA polymerase activity; molecular_function GO:0006260; DNA replication; biological_process}	{PF04042:DNA polymerase alpha/epsilon subunit B}
evm.model.Chr1.1126	{NA}	{NA}	{NA}	{NA}	{NA}
evm.model.Chr1.1127	{NA}	{NA}	{NA}	{NA}	{NA}
evm.model.Chr1.1128	{KIY72910.1; FMN-linked oxidoreductase [Cylindrobasidium torrendii FP15055 ss-10]}	{W6Q9S9; Chanoclavine-I aldehyde reductase fgaOx3 }	{psq:PUNSTDRAFT_145969; K00354 E1.6.99.1 NADPH2 dehydrogenase 1.6.99.1 }	{GO:0016491; oxidoreductase activity; molecular_function GO:0010181; FMN binding; molecular_function GO:0055114; oxidation-reduction process; biological_process}	{PF00724:NADH:flavin oxidoreductase / NADH oxidase family}
evm.model.Chr1.1129	{KAF9045905.1; zinc finger dihydrouridine synthase [Hymenopellis radicata]}	{A8NZY7; tRNA-dihydrouridine(47) synthase [NAD(P)(+)] }	{tvs:TRAVEDRAFT_133692; K05544 DUS3 tRNA-dihydrouridine synthase 3 1.3.1.89 }	{GO:0055114; oxidation-reduction process; biological_process GO:0008033; tRNA processing; biological_process GO:0017150; tRNA dihydrouridine synthase activity; molecular_function GO:0046872; metal ion binding; molecular_function GO:0050660; flavin adenine dinucleotide binding; molecular_function}	{PF01207:Dihydrouridine synthase (Dus) PF00642:Zinc finger C-x8-C-x5-C-x3-H type (and similar)}
evm.model.Chr1.113	{KAF9019243.1; glycoside hydrolase [Hymenopellis radicata]}	{NA}	{gtr:GLOTRDRAFT_55534; K01183 E3.2.1.14 chitinase 3.2.1.14 Metabolism; Carbohydrate metabolism; Amino sugar and nucleotide sugar metabolism [PATH:ko00520] Metabolism; Global and overview maps; Metabolic pathways [PATH:ko01100]}	{GO:0004553; hydrolase activity, hydrolyzing O-glycosyl compounds; molecular_function GO:0005975; carbohydrate metabolic process; biological_process}	{PF00704:Glycosyl hydrolases family 18}
evm.model.Chr1.1130	{KIY63696.1; hypothetical protein CYLTODRAFT_425879 [Cylindrobasidium torrendii FP15055 ss-10]}	{NA}	{NA}	{NA}	{NA}
evm.model.Chr1.1131	{NA}	{NA}	{NA}	{NA}	{NA}
evm.model.Chr1.1132	{NA}	{NA}	{NA}	{GO:0008270; zinc ion binding; molecular_function GO:0000981; sequence-specific DNA binding RNA polymerase II transcription factor activity; molecular_function GO:0016021; integral to membrane; cellular_component GO:0008168; methyltransferase activity; molecular_function GO:0005634; nucleus; cellular_component GO:0008384; IkappaB kinase activity; molecular_function GO:0006355; regulation of trans…	{PF05971:RNA methyltransferase PF00172:Fungal Zn(2)-Cys(6) binuclear cluster domain PF12179:I-kappa-kinase-beta NEMO binding domain PF07851:TMPIT-like protein}
evm.model.Chr1.1133	{KAF8916855.1; hypothetical protein CPB85DRAFT_1288251 [Mucidula mucida]}	{NA}	{mrr:Moror_17594; }	{GO:0003700; sequence-specific DNA binding transcription factor activity; molecular_function GO:0043565; sequence-specific DNA binding; molecular_function GO:0033178; proton-transporting two-sector ATPase complex, catalytic domain; cellular_component GO:0015991; ATP hydrolysis coupled proton transport; biological_process GO:0046961; proton-transporting ATPase activity, rotational mechanism; molec…	{PF01991:ATP synthase (E/31 kDa) subunit PF07716:Basic region leucine zipper PF00170:bZIP transcription factor}
evm.model.Chr1.1134	{KAF9045893.1; hypothetical protein BDZ89DRAFT_1108754 [Hymenopellis radicata]}	{NA}	{gtr:GLOTRDRAFT_103596; }	{NA}	{NA}
evm.model.Chr1.1135	{SJL01656.1; uncharacterized protein ARMOST_04979 [Armillaria ostoyae]}	{NA}	{abv:AGABI2DRAFT202970; }	{GO:0003676; nucleic acid binding; molecular_function}	{PF01585:G-patch domain}
evm.model.Chr1.1136	{KAF8916851.1; hypothetical protein CPB85DRAFT_1288236 [Mucidula mucida]}	{NA}	{abv:AGABI2DRAFT191934; }	{GO:0004190; aspartic-type endopeptidase activity; molecular_function GO:0005634; nucleus; cellular_component GO:0003676; nucleic acid binding; molecular_function GO:0005219; ryanodine-sensitive calcium-release channel activity; molecular_function GO:0045893; positive regulation of transcription, DNA-dependent; biological_process GO:0006874; cellular calcium ion homeostasis; biological_process GO…	{PF05793:Transcription initiation factor IIF, alpha subunit (TFIIF-alpha) PF06459:Ryanodine Receptor TM 4-6 PF00076:RNA recognition motif. (a.k.a. RRM, RBD, or RNP domain) PF01080:Presenilin}
evm.model.Chr1.1137	{KAF9045896.1; hypothetical protein BDZ89DRAFT_98980 [Hymenopellis radicata]}	{NA}	{gtr:GLOTRDRAFT_119634; }	{NA}	{NA}
evm.model.Chr1.1138	{KAF9045897.1; hypothetical protein BDZ89DRAFT_1007631 [Hymenopellis radicata]}	{NA}	{gtr:GLOTRDRAFT_119634; }	{NA}	{NA}
evm.model.Chr1.1139	{KAF8916848.1; hypothetical protein CPB85DRAFT_1288227 [Mucidula mucida]}	{NA}	{mrr:Moror_17600; }	{GO:0005856; cytoskeleton; cellular_component}	{PF00784:MyTH4 domain}
evm.model.Chr1.114	{KAF9019243.1; glycoside hydrolase [Hymenopellis radicata]}	{NA}	{gtr:GLOTRDRAFT_55534; K01183 E3.2.1.14 chitinase 3.2.1.14 Metabolism; Carbohydrate metabolism; Amino sugar and nucleotide sugar metabolism [PATH:ko00520] Metabolism; Global and overview maps; Metabolic pathways [PATH:ko01100]}	{GO:0004553; hydrolase activity, hydrolyzing O-glycosyl compounds; molecular_function GO:0005975; carbohydrate metabolic process; biological_process}	{PF00704:Glycosyl hydrolases family 18}
evm.model.Chr1.1140	{KAF8916847.1; hypothetical protein CPB85DRAFT_255431 [Mucidula mucida]}	{NA}	{abp:AGABI1DRAFT113422; }	{NA}	{NA}
evm.model.Chr1.1141	{KAF8916845.1; hypothetical protein CPB85DRAFT_1288218 [Mucidula mucida]}	{E3QQU9; Leucine aminopeptidase 1 }	{mrr:Moror_17603; K05994 E3.4.11.10 bacterial leucyl aminopeptidase 3.4.11.10 }	{GO:0006508; proteolysis; biological_process GO:0016787; hydrolase activity; molecular_function GO:0008233; peptidase activity; molecular_function GO:0008152; NA}	{PF04389:Peptidase family M28 PF01546:Peptidase family M20/M25/M40}
evm.model.Chr1.1142	{KAF8916843.1; adaptin N terminal region-domain-containing protein [Mucidula mucida]}	{Q865S1; AP-3 complex subunit delta-1 }	{mrr:Moror_7296; K12396 AP3D AP-3 complex subunit delta -- Cellular Processes; Transport and catabolism; Lysosome [PATH:ko04142]}	{GO:0016192; vesicle-mediated transport; biological_process GO:0030117; membrane coat; cellular_component GO:0005515; protein binding; molecular_function GO:0006886; intracellular protein transport; biological_process GO:0044183; protein binding involved in protein folding; molecular_function}	{PF02985:HEAT repeat PF10508:Proteasome non-ATPase 26S subunit PF01602:Adaptin N terminal region}
evm.model.Chr1.1143	{KIY72928.1; WD40 repeat-like protein [Cylindrobasidium torrendii FP15055 ss-10]}	{NA}	{pco:PHACADRAFT_205891; }	{GO:0005515; protein binding; molecular_function}	{PF00400:WD domain, G-beta repeat}
evm.model.Chr1.1144	{KAF9045890.1; MFS general substrate transporter [Hymenopellis radicata]}	{NA}	{mrr:Moror_17591; }	{GO:0055085; transmembrane transport; biological_process GO:0016021; integral to membrane; cellular_component}	{PF07690:Major Facilitator Superfamily}
evm.model.Chr1.1145	{KAF9045889.1; Pkinase-domain-containing protein [Hymenopellis radicata]}	{O42626; Serine/threonine-protein kinase nrc-2 }	{cci:CC1G_01261; K08286 E2.7.11.- protein-serine/threonine kinase 2.7.11.- }	{GO:0006468; protein phosphorylation; biological_process GO:0016773; phosphotransferase activity, alcohol group as acceptor; molecular_function GO:0004672; protein kinase activity; molecular_function GO:0009103; lipopolysaccharide biosynthetic process; biological_process GO:0016020; membrane; cellular_component GO:0005524; ATP binding; molecular_function}	{PF07714:Protein tyrosine and serine/threonine kinase PF06293:Lipopolysaccharide kinase (Kdo/WaaP) family PF00069:Protein kinase domain}
evm.model.Chr1.1146	{KAF8916859.1; HSF-type DNA-binding-domain-containing protein [Mucidula mucida]}	{NA}	{sla:SERLADRAFT_446701; }	{GO:0043565; sequence-specific DNA binding; molecular_function GO:0003700; sequence-specific DNA binding transcription factor activity; molecular_function GO:0005634; nucleus; cellular_component GO:0006355; regulation of transcription, DNA-dependent; biological_process}	{PF00447:HSF-type DNA-binding}
evm.model.Chr1.1147	{NA}	{NA}	{NA}	{NA}	{NA}
evm.model.Chr1.1148	{KIY72942.1; hypothetical protein CYLTODRAFT_387799 [Cylindrobasidium torrendii FP15055 ss-10]}	{NA}	{cci:CC1G_01265; }	{GO:0016559; peroxisome fission; biological_process GO:0005779; integral to peroxisomal membrane; cellular_component}	{PF05648:Peroxisomal biogenesis factor 11 (PEX11)}
evm.model.Chr1.1149	{KIY72940.1; hypothetical protein CYLTODRAFT_366704 [Cylindrobasidium torrendii FP15055 ss-10]}	{NA}	{sla:SERLADRAFT_346914; }	{NA}	{NA}
evm.model.Chr1.115	{PBK64696.1; hypothetical protein ARMSODRAFT_989857 [Armillaria solidipes]}	{NA}	{mrr:Moror_4059; }	{NA}	{NA}
evm.model.Chr1.1150	{KAF8916866.1; kinase-like domain-containing protein [Mucidula mucida]}	{O94547; Serine/threonine-protein kinase srk1 }	{mrr:Moror_17589; }	{GO:0006468; protein phosphorylation; biological_process GO:0003824; NA GO:0004672; protein kinase activity; molecular_function GO:0005524; ATP binding; molecular_function}	{PF00069:Protein kinase domain PF01163:RIO1 family PF07714:Protein tyrosine and serine/threonine kinase}
evm.model.Chr1.1151	{KAF8996280.1; hypothetical protein BDZ89DRAFT_1084292 [Hymenopellis radicata]}	{NA}	{NA}	{NA}	{NA}
evm.model.Chr1.1152	{KAF8996281.1; Nop domain-containing protein [Hymenopellis radicata]}	{Q5U5C5; U4/U6 small nuclear ribonucleoprotein Prp31 }	{mrr:Moror_17590; K12844 PRPF31 U4/U6 small nuclear ribonucleoprotein PRP31 -- Genetic Information Processing; Transcription; Spliceosome [PATH:ko03040]}	{NA}	{NA}
evm.model.Chr1.1153	{NA}	{NA}	{NA}	{GO:0005515; protein binding; molecular_function}	{PF00646:F-box domain}
evm.model.Chr1.1154	{KIY72912.1; hypothetical protein CYLTODRAFT_417427 [Cylindrobasidium torrendii FP15055 ss-10]}	{NA}	{NA}	{NA}	{NA}
evm.model.Chr1.1155.1	{NA}	{NA}	{NA}	{NA}	{NA}
evm.model.Chr1.1156	{NA}	{NA}	{NA}	{NA}	{NA}
evm.model.Chr1.1157	{NA}	{NA}	{NA}	{NA}	{NA}
evm.model.Chr1.1158	{KAF9008645.1; hypothetical protein BDZ89DRAFT_1168135 [Hymenopellis radicata]}	{NA}	{cci:CC1G_14663; }	{GO:0005515; protein binding; molecular_function}	{PF00168:C2 domain}
evm.model.Chr1.1159	{KAF9008646.1; hypothetical protein BDZ89DRAFT_1078792 [Hymenopellis radicata]}	{NA}	{mrr:Moror_17605; }	{NA}	{NA}
evm.model.Chr1.116	{KAF8998310.1; activator of Hsp90 ATPase [Hymenopellis radicata]}	{NA}	{mrr:Moror_7730; }	{GO:0001671; ATPase activator activity; molecular_function GO:0051087; chaperone binding; molecular_function GO:0006950; response to stress; biological_process}	{PF09229:Activator of Hsp90 ATPase, N-terminal PF08327:Activator of Hsp90 ATPase homolog 1-like protein}
evm.model.Chr1.1160	{KIY72933.1; hypothetical protein CYLTODRAFT_485909 [Cylindrobasidium torrendii FP15055 ss-10]}	{NA}	{NA}	{NA}	{NA}
evm.model.Chr1.1161	{PBK59562.1; DUF1744-domain-containing protein [Armillaria solidipes]}	{P0CN27; DNA polymerase epsilon catalytic subunit A }	{mrr:Moror_17756; K02324 POLE DNA polymerase epsilon subunit 1 2.7.7.7 Metabolism; Nucleotide metabolism; Purine metabolism [PATH:ko00230] Metabolism; Nucleotide metabolism; Pyrimidine metabolism [PATH:ko00240] Metabolism; Global and overview maps; Metabolic pathways [PATH:ko01100] Genetic Information Processing; Replication and repair; DNA replication [PATH:ko03030] Genetic Information Processin…	{GO:0003887; DNA-directed DNA polymerase activity; molecular_function GO:0006260; DNA replication; biological_process GO:0003677; DNA binding; molecular_function GO:0009405; pathogenesis; biological_process GO:0008270; zinc ion binding; molecular_function GO:0000166; nucleotide binding; molecular_function GO:0005634; nucleus; cellular_component}	{PF08988:Type III secretion system, cytoplasmic E component of needle PF08490:Domain of unknown function (DUF1744) PF03104:DNA polymerase family B, exonuclease domain PF00136:DNA polymerase family B}
evm.model.Chr1.1162	{RDB23251.1; S-(hydroxymethyl)glutathione dehydrogenase [Hypsizygus marmoreus]}	{O74685; S-(hydroxymethyl)glutathione dehydrogenase }	{gtr:GLOTRDRAFT_103606; K00121 frmA, ADH5, adhC S-(hydroxymethyl)glutathione dehydrogenase / alcohol dehydrogenase 1.1.1.284 1.1.1.1 Metabolism; Carbohydrate metabolism; Glycolysis / Gluconeogenesis [PATH:ko00010] Metabolism; Lipid metabolism; Fatty acid degradation [PATH:ko00071] Metabolism; Amino acid metabolism; Tyrosine metabolism [PATH:ko00350] Metabolism; Xenobiotics biodegradation and meta…	{GO:0008270; zinc ion binding; molecular_function GO:0055114; oxidation-reduction process; biological_process GO:0016491; oxidoreductase activity; molecular_function GO:0016616; oxidoreductase activity, acting on the CH-OH group of donors, NAD or NADP as acceptor; molecular_function GO:0048037; cofactor binding; molecular_function GO:0003824; NA}	{PF00899:ThiF family PF02826:D-isomer specific 2-hydroxyacid dehydrogenase, NAD binding domain PF00107:Zinc-binding dehydrogenase PF08240:Alcohol dehydrogenase GroES-like domain}
evm.model.Chr1.1163	{KAF9008649.1; DUF1742-domain-containing protein [Hymenopellis radicata]}	{NA}	{scm:SCHCODRAFT_45758; }	{GO:0009401; phosphoenolpyruvate-dependent sugar phosphotransferase system; biological_process GO:0008982; protein-N(PI)-phosphohistidine-sugar phosphotransferase activity; molecular_function GO:0003677; DNA binding; molecular_function GO:0005666; DNA-directed RNA polymerase III complex; cellular_component GO:0016021; integral to membrane; cellular_component GO:0006270; DNA-dependent DNA replicat…	{PF02724:CDC45-like protein PF05132:RNA polymerase III RPC4 PF03612:Sorbitol phosphotransferase enzyme II N-terminus PF06459:Ryanodine Receptor TM 4-6}
evm.model.Chr1.1164	{NA}	{NA}	{NA}	{NA}	{NA}
evm.model.Chr1.1165	{KAF9008651.1; hypothetical protein BDZ89DRAFT_1048082 [Hymenopellis radicata]}	{NA}	{mrr:Moror_14316; }	{GO:0005515; protein binding; molecular_function}	{PF00168:C2 domain}
evm.model.Chr1.1166	{NA}	{NA}	{NA}	{NA}	{NA}
evm.model.Chr1.1167	{KAF9008657.1; hypothetical protein BDZ89DRAFT_1025038 [Hymenopellis radicata]}	{P38992; Sphingolipid C4-hydroxylase SUR2 }	{cci:CC1G_11555; K04713 SUR2 sphinganine C4-monooxygenase 1.14.18.5 Metabolism; Lipid metabolism; Sphingolipid metabolism [PATH:ko00600] Metabolism; Global and overview maps; Metabolic pathways [PATH:ko01100]}	{GO:0005506; iron ion binding; molecular_function GO:0006633; fatty acid biosynthetic process; biological_process GO:0016491; oxidoreductase activity; molecular_function GO:0055114; oxidation-reduction process; biological_process}	{PF04116:Fatty acid hydroxylase superfamily}
evm.model.Chr1.1168	{NA}	{NA}	{NA}	{NA}	{NA}
evm.model.Chr1.1169	{NA}	{NA}	{NA}	{NA}	{NA}
evm.model.Chr1.117	{KIY71082.1; hypothetical protein CYLTODRAFT_487583 [Cylindrobasidium torrendii FP15055 ss-10]}	{NA}	{ppl:POSPLDRAFT_106700; }	{NA}	{NA}
evm.model.Chr1.1170	{ESK97428.1; duf1237 domain protein [Moniliophthora roreri MCA 2997]}	{Q10449; Meiotically up-regulated gene 157 protein }	{mrr:Moror_17607; K09704 K09704 uncharacterized protein -- }	{NA}	{NA}
evm.model.Chr1.1171	{NA}	{NA}	{NA}	{GO:0005524; ATP binding; molecular_function GO:0006468; protein phosphorylation; biological_process GO:0004672; protein kinase activity; molecular_function}	{PF07714:Protein tyrosine and serine/threonine kinase PF00069:Protein kinase domain}
evm.model.Chr1.1172	{NA}	{NA}	{NA}	{GO:0016021; integral to membrane; cellular_component GO:0004190; aspartic-type endopeptidase activity; molecular_function}	{PF01080:Presenilin}
evm.model.Chr1.1173	{KAF8918970.1; potassium transporter [Mucidula mucida]}	{NA}	{lbc:LACBIDRAFT_309273; K03549 kup KUP system potassium uptake protein -- }	{GO:0016020; membrane; cellular_component GO:0071805; potassium ion transmembrane transport; biological_process GO:0015079; potassium ion transmembrane transporter activity; molecular_function}	{PF02705:K+ potassium transporter}
evm.model.Chr1.1174	{KAF9036128.1; hypothetical protein BDZ89DRAFT_1061959 [Hymenopellis radicata]}	{NA}	{NA}	{NA}	{NA}
evm.model.Chr1.1175	{KAF8911824.1; hypothetical protein CPB85DRAFT_1434628 [Mucidula mucida]}	{NA}	{NA}	{NA}	{NA}
evm.model.Chr1.1176	{KAF9036130.1; HbrB-domain-containing protein [Hymenopellis radicata]}	{NA}	{lbc:LACBIDRAFT_296493; }	{NA}	{NA}
evm.model.Chr1.1177_evm.model.Chr1.1178	{KAF9036127.1; MT-A70-domain-containing protein [Hymenopellis radicata]}	{Q8C3P7; N6-adenosine-methyltransferase subunit METTL3 }	{hir:HETIRDRAFT_181243; K05925 METTL3_14 mRNA m6A methyltransferase 2.1.1.348 }	{GO:0006139; nucleobase, nucleoside, nucleotide and nucleic acid metabolic process; biological_process GO:0008168; methyltransferase activity; molecular_function}	{PF05063:MT-A70 }
evm.model.Chr1.1179	{KIY65440.1; beta-lactamase/transpeptidase-like protein [Cylindrobasidium torrendii FP15055 ss-10]}	{NA}	{pco:PHACADRAFT_249336; K14852 RRS1 regulator of ribosome biosynthesis -- }	{GO:0042254; ribosome biogenesis; biological_process GO:0005634; nucleus; cellular_component}	{PF04939:Ribosome biogenesis regulatory protein (RRS1)}
evm.model.Chr1.118	{KIY62726.1; WD40 repeat-like protein [Cylindrobasidium torrendii FP15055 ss-10]}	{NA}	{cci:CC1G_10581; K03362 FBXW1_11, BTRC, beta-TRCP F-box and WD-40 domain protein 1/11 -- Cellular Processes; Cell growth and death; Oocyte meiosis [PATH:ko04114] Genetic Information Processing; Folding, sorting and degradation; Ubiquitin mediated proteolysis [PATH:ko04120] Cellular Processes; Cell growth and death; Cellular senescence [PATH:ko04218] Environmental Information Processing; Signal tr…	{GO:0005515; protein binding; molecular_function}	{PF00646:F-box domain PF00400:WD domain, G-beta repeat}
evm.model.Chr1.1180	{KAF8918401.1; cyclin-like protein [Mucidula mucida]}	{O13749; Transcription initiation factor IIB }	{lbc:LACBIDRAFT_188636; K03124 TFIIB, GTF2B, SUA7, tfb transcription initiation factor TFIIB -- Genetic Information Processing; Transcription; Basal transcription factors [PATH:ko03022] Human Diseases; Cancers: Overview; Viral carcinogenesis [PATH:ko05203]}	{GO:0017025; TBP-class protein binding; molecular_function GO:0006352; transcription initiation, DNA-dependent; biological_process GO:0008047; enzyme activator activity; molecular_function GO:0005634; nucleus; cellular_component GO:0051726; regulation of cell cycle; biological_process GO:0016987; sigma factor activity; molecular_function GO:0006355; regulation of transcription, DNA-dependent; bio…	{PF04545:Sigma-70, region 4 PF01857:Retinoblastoma-associated protein B domain PF02058:Guanylin precursor PF00382:Transcription factor TFIIB repeat}
evm.model.Chr1.1181	{KIY72889.1; hypothetical protein CYLTODRAFT_387691 [Cylindrobasidium torrendii FP15055 ss-10]}	{NA}	{scm:SCHCODRAFT_62560; K04532 NAE1, APPBP1 amyloid beta precursor protein binding protein 1 -- Human Diseases; Neurodegenerative diseases; Alzheimer disease [PATH:ko05010]}	{GO:0003824; NA}	{PF00899:ThiF family}
evm.model.Chr1.1182	{NA}	{NA}	{NA}	{NA}	{NA}
evm.model.Chr1.1183	{NA}	{NA}	{NA}	{NA}	{NA}
evm.model.Chr1.1184	{KIY72874.1; manganese and iron superoxide dismutase [Cylindrobasidium torrendii FP15055 ss-10]}	{NA}	{mrr:Moror_1621; K04564 SOD2 superoxide dismutase, Fe-Mn family 1.15.1.1 Environmental Information Processing; Signal transduction; MAPK signaling pathway - fly [PATH:ko04013] Environmental Information Processing; Signal transduction; FoxO signaling pathway [PATH:ko04068] Cellular Processes; Transport and catabolism; Peroxisome [PATH:ko04146] Organismal Systems; Aging; Longevity regulating pathwa…	{GO:0004784; superoxide dismutase activity; molecular_function GO:0006801; superoxide metabolic process; biological_process GO:0046872; metal ion binding; molecular_function GO:0055114; oxidation-reduction process; biological_process}	{PF02777:Iron/manganese superoxide dismutases, C-terminal domain}
evm.model.Chr1.1185	{KIY63482.1; protein serine/threonine phosphatase 2C [Cylindrobasidium torrendii FP15055 ss-10]}	{NA}	{NA}	{GO:0003824; NA}	{PF00481:Protein phosphatase 2C}
evm.model.Chr1.1186	{NA}	{NA}	{NA}	{NA}	{NA}
evm.model.Chr1.1187	{KIY72881.1; hypothetical protein CYLTODRAFT_440195 [Cylindrobasidium torrendii FP15055 ss-10]}	{NA}	{scm:SCHCODRAFT_80463; }	{NA}	{NA}
evm.model.Chr1.1188	{KAF9036105.1; hypothetical protein BDZ89DRAFT_1061936 [Hymenopellis radicata]}	{P55251; 3-isopropylmalate dehydratase }	{mrr:Moror_17609; K01702 LEU1 3-isopropylmalate dehydratase 4.2.1.33 Metabolism; Amino acid metabolism; Valine, leucine and isoleucine biosynthesis [PATH:ko00290] Metabolism; Global and overview maps; Metabolic pathways [PATH:ko01100] Metabolism; Global and overview maps; Biosynthesis of secondary metabolites [PATH:ko01110] Metabolism; Global and overview maps; 2-Oxocarboxylic acid metabolism [PA…	{GO:0008152; NA}	{PF00330:Aconitase family (aconitate hydratase) PF00694:Aconitase C-terminal domain}
evm.model.Chr1.1189	{KAF9036101.1; MFS general substrate transporter [Hymenopellis radicata]}	{NA}	{mrr:Moror_16137; }	{GO:0016021; integral to membrane; cellular_component GO:0055085; transmembrane transport; biological_process}	{PF07690:Major Facilitator Superfamily}
evm.model.Chr1.119	{KIL67095.1; hypothetical protein M378DRAFT_327390 [Amanita muscaria Koide BX008]}	{NA}	{mpr:MPER_05300; }	{NA}	{NA}
evm.model.Chr1.1190	{EEB99551.1; hypothetical protein MPER_00753, partial [Moniliophthora perniciosa FA553]}	{NA}	{mpr:MPER_00753; }	{NA}	{NA}
evm.model.Chr1.1191	{KAF8911844.1; hypothetical protein CPB85DRAFT_1302740 [Mucidula mucida]}	{NA}	{NA}	{NA}	{NA}
evm.model.Chr1.1192	{KIY72886.1; hypothetical protein CYLTODRAFT_485867 [Cylindrobasidium torrendii FP15055 ss-10]}	{NA}	{cput:CONPUDRAFT_35047; }	{NA}	{NA}
evm.model.Chr1.1193	{OBZ66235.1; hypothetical protein A0H81_13720 [Grifola frondosa]}	{NA}	{NA}	{NA}	{NA}
evm.model.Chr1.1194	{KAF9015831.1; hypothetical protein BDZ89DRAFT_434829 [Hymenopellis radicata]}	{NA}	{NA}	{NA}	{NA}
evm.model.Chr1.1195	{KAF9036055.1; hypothetical protein BDZ89DRAFT_983133 [Hymenopellis radicata]}	{Q92407; Glucokinase }	{mrr:Moror_1622; K00844 HK hexokinase 2.7.1.1 Metabolism; Carbohydrate metabolism; Glycolysis / Gluconeogenesis [PATH:ko00010] Metabolism; Carbohydrate metabolism; Fructose and mannose metabolism [PATH:ko00051] Metabolism; Carbohydrate metabolism; Galactose metabolism [PATH:ko00052] Metabolism; Carbohydrate metabolism; Starch and sucrose metabolism [PATH:ko00500] Metabolism; Carbohydrate metaboli…	{GO:0005975; carbohydrate metabolic process; biological_process GO:0016773; phosphotransferase activity, alcohol group as acceptor; molecular_function GO:0005524; ATP binding; molecular_function}	{PF03727:Hexokinase PF00349:Hexokinase}
evm.model.Chr1.1196	{KAF9036045.1; hypothetical protein BDZ89DRAFT_1061875 [Hymenopellis radicata]}	{NA}	{scm:SCHCODRAFT_72473; K22048 MSL4S mechanosensitive ion channel protein 4/5/6/7/8/9/10 -- }	{GO:0005509; calcium ion binding; molecular_function GO:0016020; membrane; cellular_component GO:0055085; transmembrane transport; biological_process}	{PF00924:Mechanosensitive ion channel PF00036:EF hand PF13499:EF-hand domain pair PF13202:EF hand PF13405:EF-hand domain}
evm.model.Chr1.1197	{KAF9036057.1; mitochondrial ATP synthase [Hymenopellis radicata]}	{Q6CFH9; ATP synthase subunit d, mitochondrial }	{mrr:Moror_9086; K02138 ATPeF0D, ATP5H, ATP7 F-type H+-transporting ATPase subunit d -- Metabolism; Energy metabolism; Oxidative phosphorylation [PATH:ko00190] Metabolism; Global and overview maps; Metabolic pathways [PATH:ko01100] Organismal Systems; Environmental adaptation; Thermogenesis [PATH:ko04714] Human Diseases; Neurodegenerative diseases; Alzheimer disease [PATH:ko05010] Human Diseases;…	{GO:0015986; ATP synthesis coupled proton transport; biological_process GO:0015078; hydrogen ion transmembrane transporter activity; molecular_function GO:0000276; mitochondrial proton-transporting ATP synthase complex, coupling factor F(o); cellular_component GO:0005198; NA}	{PF06810:Phage minor structural protein GP20 PF05873:ATP synthase D chain, mitochondrial (ATP5H)}
evm.model.Chr1.1198	{PBK99568.1; hypothetical protein ARMGADRAFT_509749 [Armillaria gallica]}	{NA}	{abp:AGABI1DRAFT104314; }	{NA}	{NA}
evm.model.Chr1.1199	{OBZ66235.1; hypothetical protein A0H81_13720 [Grifola frondosa]}	{NA}	{NA}	{NA}	{NA}
evm.model.Chr1.12	{KIY66319.1; hypothetical protein CYLTODRAFT_423535 [Cylindrobasidium torrendii FP15055 ss-10]}	{NA}	{sla:SERLADRAFT_360683; }	{NA}	{NA}
evm.model.Chr1.120	{KAF9013662.1; hypothetical protein BDZ89DRAFT_1076992 [Hymenopellis radicata]}	{NA}	{abv:AGABI2DRAFT190199; }	{NA}	{NA}
evm.model.Chr1.1200	{KIY72879.1; glycoside hydrolase family 5 protein [Cylindrobasidium torrendii FP15055 ss-10]}	{NA}	{scm:SCHCODRAFT_39597; }	{GO:0005975; carbohydrate metabolic process; biological_process GO:0004553; hydrolase activity, hydrolyzing O-glycosyl compounds; molecular_function}	{PF00150:Cellulase (glycosyl hydrolase family 5)}
evm.model.Chr1.1201	{KIY72877.1; defender against death DAD protein [Cylindrobasidium torrendii FP15055 ss-10]}	{P52872; Dolichyl-diphosphooligosaccharide--protein glycosyltransferase subunit dad-1 }	{cci:CC1G_00458; K12668 OST2, DAD1 oligosaccharyltransferase complex subunit epsilon -- Metabolism; Glycan biosynthesis and metabolism; N-Glycan biosynthesis [PATH:ko00510] Metabolism; Glycan biosynthesis and metabolism; Various types of N-glycan biosynthesis [PATH:ko00513] Metabolism; Global and overview maps; Metabolic pathways [PATH:ko01100] Genetic Information Processing; Folding, sorting and…	{GO:0016021; integral to membrane; cellular_component GO:0004579; dolichyl-diphosphooligosaccharide-protein glycotransferase activity; molecular_function GO:0008250; oligosaccharyltransferase complex; cellular_component}	{PF02109:DAD family}
evm.model.Chr1.1202	{PBK71274.1; hypothetical protein ARMSODRAFT_1083492 [Armillaria solidipes]}	{NA}	{NA}	{NA}	{NA}
evm.model.Chr1.1203	{KAF9029551.1; Dihydropteroate synthase [Hymenopellis radicata]}	{NA}	{mrr:Moror_15039; K13939 FOL1 dihydroneopterin aldolase / 2-amino-4-hydroxy-6-hydroxymethyldihydropteridine diphosphokinase / dihydropteroate synthase 4.1.2.25 2.7.6.3 2.5.1.15 Metabolism; Metabolism of cofactors and vitamins; Folate biosynthesis [PATH:ko00790] Metabolism; Global and overview maps; Metabolic pathways [PATH:ko01100]}	{GO:0004150; dihydroneopterin aldolase activity; molecular_function GO:0006760; folic acid-containing compound metabolic process; biological_process GO:0003848; 2-amino-4-hydroxy-6-hydroxymethyldihydropteridine diphosphokinase activity; molecular_function GO:0009396; folic acid-containing compound biosynthetic process; biological_process}	{PF02152:Dihydroneopterin aldolase PF01288:7,8-dihydro-6-hydroxymethylpterin-pyrophosphokinase (HPPK)}
evm.model.Chr1.1204	{GAW03364.1; Dihydropteroate synthase [Lentinula edodes]}	{NA}	{mpr:MPER_06832; }	{GO:0042558; pteridine-containing compound metabolic process; biological_process GO:0055114; oxidation-reduction process; biological_process GO:0016491; oxidoreductase activity; molecular_function}	{PF00809:Pterin binding enzyme PF03435:Saccharopine dehydrogenase NADP binding domain}
evm.model.Chr1.1205	{NA}	{NA}	{NA}	{NA}	{NA}
evm.model.Chr1.1206	{KAF9029550.1; GTP-binding protein Obg/CgtA [Hymenopellis radicata]}	{NA}	{mrr:Moror_14165; K03979 obgE, cgtA GTPase 3.6.5.- }	{GO:0015684; ferrous iron transport; biological_process GO:0015093; ferrous iron transmembrane transporter activity; molecular_function GO:0005525; GTP binding; molecular_function GO:0005524; ATP binding; molecular_function GO:0016887; ATPase activity; molecular_function GO:0003924; GTPase activity; molecular_function GO:0016021; integral to membrane; cellular_component}	{PF00009:Elongation factor Tu GTP binding domain PF00025:ADP-ribosylation factor family PF00350:Dynamin family PF01018:GTP1/OBG PF01926:50S ribosome-binding GTPase PF02421:Ferrous iron transport protein B PF00005:ABC transporter}
evm.model.Chr1.1207	{KAF8911860.1; Not1 N-terminal domain, CCR4-Not complex component-domain-containing protein [Mucidula mucida]}	{NA}	{cput:CONPUDRAFT_165091; K12580 CNOT3, NOT3 CCR4-NOT transcription complex subunit 3 -- Genetic Information Processing; Folding, sorting and degradation; RNA degradation [PATH:ko03018]}	{GO:0046559; alpha-glucuronidase activity; molecular_function GO:0005576; NA GO:0045493; xylan catabolic process; biological_process GO:0005634; nucleus; cellular_component GO:0007165; signal transduction; biological_process GO:0008017; microtubule binding; molecular_function GO:0006355; regulation of transcription, DNA-dependent; biological_process}	{PF02185:Hr1 repeat PF07477:Glycosyl hydrolase family 67 C-terminus PF04065:Not1 N-terminal domain, CCR4-Not complex component PF06657:Centrosome microtubule-binding domain of Cep57}
evm.model.Chr1.1208	{KAF5369814.1; hypothetical protein D9758_001356 [Tetrapyrgos nigripes]}	{NA}	{NA}	{GO:0005634; nucleus; cellular_component GO:0006355; regulation of transcription, DNA-dependent; biological_process}	{PF04153:NOT2 / NOT3 / NOT5 family}
evm.model.Chr1.1209	{KIY63477.1; ClpS-like protein [Cylindrobasidium torrendii FP15055 ss-10]}	{P53163; 54S ribosomal protein L12, mitochondrial }	{cci:CC1G_01299; K02935 RP-L7, MRPL12, rplL large subunit ribosomal protein L7/L12 -- Genetic Information Processing; Translation; Ribosome [PATH:ko03010]}	{GO:0006412; translation; biological_process GO:0005622; intracellular; cellular_component GO:0003735; structural constituent of ribosome; molecular_function GO:0005840; ribosome; cellular_component}	{PF00542:Ribosomal protein L7/L12 C-terminal domain}
evm.model.Chr1.121	{PBK78798.1; N-acetyltransferase [Armillaria solidipes]}	{O74457; N-terminal acetyltransferase B complex catalytic subunit naa20 }	{lbc:LACBIDRAFT_253385; K17972 NAA20, NAT3 N-terminal acetyltransferase B complex catalytic subunit 2.3.1.254 }	{GO:0008080; N-acetyltransferase activity; molecular_function GO:0016747; transferase activity, transferring acyl groups other than amino-acyl groups; molecular_function}	{PF08445:FR47-like protein PF13673:Acetyltransferase (GNAT) domain PF13508:Acetyltransferase (GNAT) domain PF00583:Acetyltransferase (GNAT) family}
evm.model.Chr1.1210	{KAF8911863.1; hypothetical protein CPB85DRAFT_1434667 [Mucidula mucida]}	{NA}	{mrr:Moror_1451; }	{NA}	{NA}
evm.model.Chr1.1211	{KAF8911864.1; cytochrome P450 [Mucidula mucida]}	{F1SYH1; Cytochrome P450 monooxygenase 208 }	{mrr:Moror_1452; }	{GO:0020037; heme binding; molecular_function GO:0055114; oxidation-reduction process; biological_process GO:0005506; iron ion binding; molecular_function GO:0016705; oxidoreductase activity, acting on paired donors, with incorporation or reduction of molecular oxygen; molecular_function}	{PF00067:Cytochrome P450}
evm.model.Chr1.1212	{NA}	{NA}	{NA}	{NA}	{NA}
evm.model.Chr1.1213	{KAF8911851.1; hypothetical protein CPB85DRAFT_1375805 [Mucidula mucida]}	{NA}	{mrr:Moror_897; }	{NA}	{NA}
evm.model.Chr1.1214	{QHW03304.1; polarity protein Bem1 [Flammulina velutipes]}	{NA}	{mrr:Moror_1449; K11237 BEM1 bud emergence protein 1 -- Environmental Information Processing; Signal transduction; MAPK signaling pathway - yeast [PATH:ko04011]}	{GO:0035091; phosphatidylinositol binding; molecular_function GO:0005515; protein binding; molecular_function GO:0016021; integral to membrane; cellular_component}	{PF09726:Macoilin family PF00018:SH3 domain PF00787:PX domain PF00564:PB1 domain}
evm.model.Chr1.1215	{KIY71798.1; DUF788-domain-containing protein [Cylindrobasidium torrendii FP15055 ss-10]}	{NA}	{cci:CC1G_00072; }	{NA}	{NA}
evm.model.Chr1.1216	{NA}	{NA}	{NA}	{NA}	{NA}
evm.model.Chr1.1217	{NA}	{NA}	{NA}	{GO:0009103; lipopolysaccharide biosynthetic process; biological_process GO:0006468; protein phosphorylation; biological_process GO:0016773; phosphotransferase activity, alcohol group as acceptor; molecular_function GO:0004672; protein kinase activity; molecular_function GO:0016020; membrane; cellular_component GO:0005524; ATP binding; molecular_function}	{PF07714:Protein tyrosine and serine/threonine kinase PF06293:Lipopolysaccharide kinase (Kdo/WaaP) family PF00069:Protein kinase domain}
evm.model.Chr1.1218	{KAF8911868.1; uroporphyrinogen decarboxylase [Mucidula mucida]}	{Q9USJ5; Uroporphyrinogen decarboxylase }	{mrr:Moror_1454; K01599 hemE, UROD uroporphyrinogen decarboxylase 4.1.1.37 Metabolism; Metabolism of cofactors and vitamins; Porphyrin and chlorophyll metabolism [PATH:ko00860] Metabolism; Global and overview maps; Metabolic pathways [PATH:ko01100] Metabolism; Global and overview maps; Biosynthesis of secondary metabolites [PATH:ko01110]}	{GO:0006779; porphyrin biosynthetic process; biological_process GO:0004853; uroporphyrinogen decarboxylase activity; molecular_function}	{PF01208:Uroporphyrinogen decarboxylase (URO-D)}
evm.model.Chr1.1219	{KAF8911867.1; hypothetical protein CPB85DRAFT_1302844 [Mucidula mucida]}	{O94673; Glycerophosphocholine acyltransferase 1 }	{sla:SERLADRAFT_460263; }	{NA}	{NA}
evm.model.Chr1.122	{SJL12206.1; probable NAM7-nonsense-mediated mRNA decay protein [Armillaria ostoyae]}	{Q9HEH1; Regulator of nonsense transcripts 1 homolog }	{cci:CC1G_01067; K14326 UPF1, RENT1 regulator of nonsense transcripts 1 3.6.4.- Genetic Information Processing; Translation; RNA transport [PATH:ko03013] Genetic Information Processing; Translation; mRNA surveillance pathway [PATH:ko03015]}	{GO:0003735; structural constituent of ribosome; molecular_function GO:0008270; zinc ion binding; molecular_function GO:0016787; hydrolase activity; molecular_function GO:0006281; DNA repair; biological_process GO:0006614; SRP-dependent cotranslational protein targeting to membrane; biological_process GO:0000723; telomere maintenance; biological_process GO:0006412; translation; biological_process…	{PF05970:PIF1-like helicase PF00270:DEAD/DEAH box helicase PF00448:SRP54-type protein, GTPase domain PF00580:UvrD/REP helicase N-terminal domain PF01443:Viral (Superfamily 1) RNA helicase PF02562:PhoH-like protein PF08069:Ribosomal S13/S15 N-terminal domain PF04851:Type III restriction enzyme, res subunit PF09416:RNA helicase (UPF2 interacting domain) PF00004:ATPase family associated with various…
evm.model.Chr1.1220	{NA}	{NA}	{NA}	{GO:0003924; GTPase activity; molecular_function GO:0005525; GTP binding; molecular_function}	{PF03193:RsgA GTPase}
evm.model.Chr1.1221	{NA}	{NA}	{NA}	{NA}	{NA}
evm.model.Chr1.1222	{KIY63926.1; hypothetical protein CYLTODRAFT_425697 [Cylindrobasidium torrendii FP15055 ss-10]}	{NA}	{mrr:Moror_1006; K20246 EGT1 L-histidine Nalpha-methyltransferase / hercynylcysteine S-oxide synthase 2.1.1.44 1.14.99.51 Metabolism; Amino acid metabolism; Histidine metabolism [PATH:ko00340]}	{NA}	{NA}
evm.model.Chr1.1223	{KAF9023359.1; DUF1000-domain-containing protein [Hymenopellis radicata]}	{NA}	{mrr:Moror_7886; }	{GO:0007155; cell adhesion; biological_process GO:0005634; nucleus; cellular_component GO:0003677; DNA binding; molecular_function GO:0046872; metal ion binding; molecular_function GO:0006355; regulation of transcription, DNA-dependent; biological_process}	{PF04704:Zfx / Zfy transcription activation region PF00754:F5/8 type C domain}
evm.model.Chr1.1224	{KAF9006881.1; hypothetical protein BDZ89DRAFT_1095401 [Hymenopellis radicata]}	{NA}	{mrr:Moror_3976; }	{NA}	{NA}
evm.model.Chr1.1225	{KAF9036078.1; acyl-CoA N-acyltransferase [Hymenopellis radicata]}	{NA}	{sla:SERLADRAFT_352725; K11308 MYST1, MOF, KAT8 histone acetyltransferase MYST1 2.3.1.48 }	{GO:0016747; transferase activity, transferring acyl groups other than amino-acyl groups; molecular_function GO:0005634; nucleus; cellular_component GO:0006355; regulation of transcription, DNA-dependent; biological_process}	{PF01853:MOZ/SAS family}
evm.model.Chr1.1226	{KAF8911856.1; NADH ubiquinone oxidoreductase subunit NDUFA12-domain-containing protein [Mucidula mucida]}	{Q6CG53; NADH dehydrogenase [ubiquinone] 1 alpha subcomplex subunit N7BM }	{abv:AGABI2DRAFT68160; }	{NA}	{NA}
evm.model.Chr1.1227	{EEB93624.1; hypothetical protein MPER_07688, partial [Moniliophthora perniciosa FA553]}	{NA}	{mpr:MPER_07688; }	{NA}	{NA}
evm.model.Chr1.1228	{KAF9036040.1; hypothetical protein BDZ89DRAFT_1061867 [Hymenopellis radicata]}	{NA}	{mrr:Moror_1464; K01061 E3.1.1.45 carboxymethylenebutenolidase 3.1.1.45 Metabolism; Xenobiotics biodegradation and metabolism; Chlorocyclohexane and chlorobenzene degradation [PATH:ko00361] Metabolism; Xenobiotics biodegradation and metabolism; Fluorobenzoate degradation [PATH:ko00364] Metabolism; Xenobiotics biodegradation and metabolism; Toluene degradation [PATH:ko00623] Metabolism; Global and…	{NA}	{NA}
evm.model.Chr1.1229	{NA}	{NA}	{NA}	{NA}	{NA}
evm.model.Chr1.123	{KAF8075274.1; hypothetical protein FPV67DRAFT_1665996 [Lyophyllum atratum]}	{NA}	{NA}	{GO:0016020; membrane; cellular_component}	{PF02480:Alphaherpesvirus glycoprotein E}
evm.model.Chr1.1230	{NA}	{NA}	{NA}	{NA}	{NA}
evm.model.Chr1.1231	{PBK61006.1; hypothetical protein ARMSODRAFT_965380 [Armillaria solidipes]}	{NA}	{mrr:Moror_13321; }	{NA}	{NA}
evm.model.Chr1.1232	{KAF8884253.1; OrdA protein [Mucidula mucida]}	{F1SYH1; Cytochrome P450 monooxygenase 208 }	{cci:CC1G_05781; }	{GO:0020037; heme binding; molecular_function GO:0055114; oxidation-reduction process; biological_process GO:0016491; oxidoreductase activity; molecular_function GO:0005506; iron ion binding; molecular_function GO:0016705; oxidoreductase activity, acting on paired donors, with incorporation or reduction of molecular oxygen; molecular_function}	{PF00067:Cytochrome P450 PF07992:Pyridine nucleotide-disulphide oxidoreductase}
evm.model.Chr1.1233	{SJL17786.1; related to thymidylate kinase [Armillaria ostoyae]}	{Q0WW55; Thymidylate kinase }	{fme:FOMMEDRAFT_73589; K00943 tmk, DTYMK dTMP kinase 2.7.4.9 Metabolism; Nucleotide metabolism; Pyrimidine metabolism [PATH:ko00240] Metabolism; Global and overview maps; Metabolic pathways [PATH:ko01100]}	{NA}	{NA}
evm.model.Chr1.1234	{KAF9012856.1; Adenylosuccinate synthetase [Hymenopellis radicata]}	{B0DQB9; Adenylosuccinate synthetase 1 }	{shs:STEHIDRAFT_91943; K01939 purA, ADSS adenylosuccinate synthase 6.3.4.4 Metabolism; Nucleotide metabolism; Purine metabolism [PATH:ko00230] Metabolism; Amino acid metabolism; Alanine, aspartate and glutamate metabolism [PATH:ko00250] Metabolism; Global and overview maps; Metabolic pathways [PATH:ko01100]}	{GO:0006164; purine nucleotide biosynthetic process; biological_process GO:0004019; adenylosuccinate synthase activity; molecular_function GO:0005525; GTP binding; molecular_function}	{PF00709:Adenylosuccinate synthetase}
evm.model.Chr1.1235	{KAF9028547.1; hypothetical protein BDZ89DRAFT_1112967 [Hymenopellis radicata]}	{NA}	{NA}	{GO:0003676; nucleic acid binding; molecular_function GO:0008408; 3'-5' exonuclease activity; molecular_function GO:0006139; nucleobase, nucleoside, nucleotide and nucleic acid metabolic process; biological_process}	{PF01612:3'-5' exonuclease}
evm.model.Chr1.1236	{KAF9028547.1; hypothetical protein BDZ89DRAFT_1112967 [Hymenopellis radicata]}	{NA}	{NA}	{GO:0008408; 3'-5' exonuclease activity; molecular_function GO:0003676; nucleic acid binding; molecular_function GO:0006139; nucleobase, nucleoside, nucleotide and nucleic acid metabolic process; biological_process}	{PF01612:3'-5' exonuclease}
evm.model.Chr1.1237.1	{KAF9036039.1; Phosphoenolpyruvate/pyruvate domain-containing protein [Hymenopellis radicata]}	{NA}	{scm:SCHCODRAFT_108696; K02510 hpaI, hpcH 4-hydroxy-2-oxoheptanedioate aldolase 4.1.2.52 Metabolism; Amino acid metabolism; Tyrosine metabolism [PATH:ko00350] Metabolism; Global and overview maps; Microbial metabolism in diverse environments [PATH:ko01120]}	{GO:0046373; L-arabinose metabolic process; biological_process GO:0006725; cellular aromatic compound metabolic process; biological_process GO:0016830; carbon-carbon lyase activity; molecular_function GO:0046556; alpha-N-arabinofuranosidase activity; molecular_function}	{PF03664:Glycosyl hydrolase family 62 PF03328:HpcH/HpaI aldolase/citrate lyase family}
evm.model.Chr1.1238	{NA}	{NA}	{NA}	{NA}	{NA}
evm.model.Chr1.1239	{KAF9012983.1; DUF1613 domain-containing protein [Hymenopellis radicata]}	{NA}	{cci:CC1G_11361; K15447 TRM44, METTL19 tRNASer (uridine44-2'-O)-methyltransferase 2.1.1.211 }	{GO:0008168; methyltransferase activity; molecular_function}	{PF07757:Predicted AdoMet-dependent methyltransferase}
evm.model.Chr1.1240	{KAF9036044.1; hypothetical protein BDZ89DRAFT_1061874 [Hymenopellis radicata]}	{NA}	{NA}	{GO:0015078; hydrogen ion transmembrane transporter activity; molecular_function GO:0015991; ATP hydrolysis coupled proton transport; biological_process GO:0033179; proton-transporting V-type ATPase, V0 domain; cellular_component}	{PF01496:V-type ATPase 116kDa subunit family }
evm.model.Chr1.1241	{KAF8911914.1; major facilitator superfamily domain-containing protein [Mucidula mucida]}	{NA}	{sla:SERLADRAFT_445492; }	{GO:0016021; integral to membrane; cellular_component GO:0055085; transmembrane transport; biological_process}	{PF07690:Major Facilitator Superfamily}
evm.model.Chr1.1242	{KAF9024371.1; hypothetical protein BDZ89DRAFT_125488 [Hymenopellis radicata]}	{NA}	{NA}	{GO:0005643; nuclear pore; cellular_component}	{PF08911:NUP50 (Nucleoporin 50 kDa)}
evm.model.Chr1.1243	{KIY72951.1; hypothetical protein CYLTODRAFT_417463 [Cylindrobasidium torrendii FP15055 ss-10]}	{P0CM85; Cytochrome c oxidase assembly protein COX16, mitochondrial }	{mrr:Moror_11741; K18182 COX16 cytochrome c oxidase assembly protein subunit 16 -- Organismal Systems; Environmental adaptation; Thermogenesis [PATH:ko04714]}	{GO:0031966; mitochondrial membrane; cellular_component}	{PF14138:Cytochrome c oxidase assembly protein COX16}
evm.model.Chr1.1244	{NA}	{NA}	{NA}	{GO:0005524; ATP binding; molecular_function GO:0004672; protein kinase activity; molecular_function GO:0006468; protein phosphorylation; biological_process}	{PF00069:Protein kinase domain PF07714:Protein tyrosine and serine/threonine kinase}
evm.model.Chr1.1245	{KAF8911922.1; manganese peroxidase isozyme precursor [Mucidula mucida]}	{O94753; Versatile peroxidase VPL2 }	{dsq:DICSQDRAFT_141471; K20205 mpn manganese peroxidase 1.11.1.13 }	{GO:0004601; peroxidase activity; molecular_function GO:0055114; oxidation-reduction process; biological_process GO:0006979; response to oxidative stress; biological_process GO:0020037; heme binding; molecular_function}	{PF00141:Peroxidase}
evm.model.Chr1.1246.1	{KAF9042599.1; apses-domain-containing protein [Hymenopellis radicata]}	{NA}	{mrr:Moror_1457; }	{GO:0005515; protein binding; molecular_function}	{PF13606:Ankyrin repeat PF00023:Ankyrin repeat}
evm.model.Chr1.1247	{KAF9042598.1; P-loop containing nucleoside triphosphate hydrolase protein [Hymenopellis radicata]}	{NA}	{cci:CC1G_02805; }	{GO:0016887; ATPase activity; molecular_function GO:0005524; ATP binding; molecular_function}	{PF07728:AAA domain (dynein-related subfamily) PF00004:ATPase family associated with various cellular activities (AAA)}
evm.model.Chr1.1248	{NA}	{NA}	{NA}	{NA}	{NA}
evm.model.Chr1.1249	{KAF9018011.1; hypothetical protein BDZ89DRAFT_960598 [Hymenopellis radicata]}	{NA}	{mrr:Moror_1560; }	{NA}	{NA}
evm.model.Chr1.124_evm.model.Chr1.125	{NA}	{NA}	{NA}	{GO:0008080; N-acetyltransferase activity; molecular_function GO:0016747; transferase activity, transferring acyl groups other than amino-acyl groups; molecular_function}	{PF13508:Acetyltransferase (GNAT) domain PF00583:Acetyltransferase (GNAT) family PF13673:Acetyltransferase (GNAT) domain PF08445:FR47-like protein}
evm.model.Chr1.1250	{KAF8911919.1; tRNA modification GTPase TrmE [Mucidula mucida]}	{Q501Z5; tRNA modification GTPase GTPBP3, mitochondrial }	{dsq:DICSQDRAFT_103572; K03650 mnmE, trmE, MSS1 tRNA modification GTPase 3.6.-.- }	{GO:0005525; GTP binding; molecular_function GO:0015684; ferrous iron transport; biological_process GO:0015093; ferrous iron transmembrane transporter activity; molecular_function GO:0016021; integral to membrane; cellular_component GO:0003924; GTPase activity; molecular_function GO:0016887; ATPase activity; molecular_function GO:0005524; ATP binding; molecular_function}	{PF01926:50S ribosome-binding GTPase PF02421:Ferrous iron transport protein B PF00005:ABC transporter PF00350:Dynamin family}
evm.model.Chr1.1251	{KAF5357697.1; hypothetical protein D9758_007438 [Tetrapyrgos nigripes]}	{P0CM55; Calcineurin subunit B }	{psq:PUNSTDRAFT_125200; K06268 PPP3R, CNB serine/threonine-protein phosphatase 2B regulatory subunit -- Environmental Information Processing; Signal transduction; MAPK signaling pathway [PATH:ko04010] Environmental Information Processing; Signal transduction; Calcium signaling pathway [PATH:ko04020] Environmental Information Processing; Signal transduction; cGMP-PKG signaling pathway [PATH:ko0402…	{GO:0005975; carbohydrate metabolic process; biological_process GO:0005509; calcium ion binding; molecular_function GO:0004553; hydrolase activity, hydrolyzing O-glycosyl compounds; molecular_function GO:0007165; signal transduction; biological_process GO:0005578; proteinaceous extracellular matrix; cellular_component}	{PF10591:Secreted protein acidic and rich in cysteine Ca binding region PF13405:EF-hand domain PF13202:EF hand PF13499:EF-hand domain pair PF00404:Dockerin type I domain PF00036:EF hand}
evm.model.Chr1.1252	{KIY71824.1; hypothetical protein CYLTODRAFT_418536 [Cylindrobasidium torrendii FP15055 ss-10]}	{NA}	{lbc:LACBIDRAFT_303763; }	{NA}	{NA}
evm.model.Chr1.1253	{KAF8900022.1; WD40-repeat-containing domain protein [Mucidula mucida]}	{NA}	{lbc:LACBIDRAFT_303744; }	{GO:0005515; protein binding; molecular_function}	{PF00400:WD domain, G-beta repeat}
evm.model.Chr1.1254	{KAF8900021.1; hypothetical protein CPB85DRAFT_1326764 [Mucidula mucida]}	{NA}	{mrr:Moror_1570; }	{GO:0015078; hydrogen ion transmembrane transporter activity; molecular_function GO:0019867; outer membrane; cellular_component GO:0005874; microtubule; cellular_component GO:0000226; microtubule cytoskeleton organization; biological_process GO:0008134; transcription factor binding; molecular_function GO:0045502; dynein binding; molecular_function GO:0005634; nucleus; cellular_component GO:004280…	{PF00170:bZIP transcription factor PF13851:Growth-arrest specific micro-tubule binding PF04508:Viral A-type inclusion protein repeat PF02403:Seryl-tRNA synthetase N-terminal domain PF02183:Homeobox associated leucine zipper PF06160:Septation ring formation regulator, EzrA PF04977:Septum formation initiator PF04728:Lipoprotein leucine-zipper PF01496:V-type ATPase 116kDa subunit family PF01576:Myos…
evm.model.Chr1.1255	{NA}	{NA}	{NA}	{NA}	{NA}
evm.model.Chr1.1256	{NA}	{NA}	{NA}	{NA}	{NA}
evm.model.Chr1.1257	{NA}	{NA}	{NA}	{GO:0003676; nucleic acid binding; molecular_function}	{PF00076:RNA recognition motif. (a.k.a. RRM, RBD, or RNP domain)}
evm.model.Chr1.1258	{ESK93827.1; thioredoxin-like protein 4a [Moniliophthora roreri|Moniliophthora roreri MCA 2997|Auriculariopsis ampla]}	{P83876; Thioredoxin-like protein 4A }	{mrr:Moror_13077; K12859 TXNL4A, DIB1 U5 snRNP protein, DIM1 family -- Genetic Information Processing; Transcription; Spliceosome [PATH:ko03040]}	{GO:0007067; mitosis; biological_process GO:0005681; spliceosomal complex; cellular_component}	{PF02966:Mitosis protein DIM1}
evm.model.Chr1.1259	{XP_018661751.1; hypothetical protein TGAM01_v202582 [Trichoderma gamsii]}	{NA}	{psq:PUNSTDRAFT_98024; }	{NA}	{NA}
evm.model.Chr1.126	{NA}	{NA}	{NA}	{GO:0005515; protein binding; molecular_function}	{PF00625:Guanylate kinase}
evm.model.Chr1.1260	{NA}	{NA}	{NA}	{GO:0008977; prephenate dehydrogenase activity; molecular_function GO:0006098; pentose-phosphate shunt; biological_process GO:0016491; oxidoreductase activity; molecular_function GO:0005524; ATP binding; molecular_function GO:0055114; oxidation-reduction process; biological_process GO:0004616; phosphogluconate dehydrogenase (decarboxylating) activity; molecular_function GO:0048037; cofactor bindi…	{PF02153:Prephenate dehydrogenase PF02826:D-isomer specific 2-hydroxyacid dehydrogenase, NAD binding domain PF01163:RIO1 family PF00899:ThiF family PF02558:Ketopantoate reductase PanE/ApbA PF01266:FAD dependent oxidoreductase PF03446:NAD binding domain of 6-phosphogluconate dehydrogenase PF02737:3-hydroxyacyl-CoA dehydrogenase, NAD binding domain}
evm.model.Chr1.1261	{KAF8911911.1; tyrosine protein phosphatase [Mucidula mucida]}	{Q9P7H1; Tyrosine-protein phosphatase CDC14 homolog }	{mrr:Moror_1455; K06639 CDC14 cell division cycle 14 3.1.3.16 3.1.3.48 Cellular Processes; Cell growth and death; Cell cycle [PATH:ko04110] Cellular Processes; Cell growth and death; Cell cycle - yeast [PATH:ko04111] Cellular Processes; Cell growth and death; Meiosis - yeast [PATH:ko04113]}	{GO:0016787; hydrolase activity; molecular_function GO:0004725; protein tyrosine phosphatase activity; molecular_function GO:0008138; protein tyrosine/serine/threonine phosphatase activity; molecular_function GO:0006470; protein dephosphorylation; biological_process}	{PF00782:Dual specificity phosphatase, catalytic domain PF00753:Metallo-beta-lactamase superfamily PF00102:Protein-tyrosine phosphatase}
evm.model.Chr1.1262	{NA}	{NA}	{NA}	{NA}	{NA}
evm.model.Chr1.1263	{KAF8911901.1; nucleoside transporter-domain-containing protein [Mucidula mucida]}	{NA}	{mrr:Moror_1459; K15014 SLC29A1_2_3, ENT1_2_3 solute carrier family 29 (equilibrative nucleoside transporter), member 1/2/3 -- }	{GO:0016021; integral to membrane; cellular_component GO:0006810; transport; biological_process GO:0005337; nucleoside transmembrane transporter activity; molecular_function}	{PF01733:Nucleoside transporter}
evm.model.Chr1.1264	{KAF9012847.1; hypothetical protein BDZ89DRAFT_963458 [Hymenopellis radicata]}	{NA}	{cci:CC1G_01309; }	{NA}	{NA}
evm.model.Chr1.1265	{KIY71808.1; hypothetical protein CYLTODRAFT_389765 [Cylindrobasidium torrendii FP15055 ss-10]}	{NA}	{mrr:Moror_1458; }	{NA}	{NA}
evm.model.Chr1.1266	{KAF9029266.1; S-adenosyl-L-methionine-dependent methyltransferase [Hymenopellis radicata]}	{NA}	{psq:PUNSTDRAFT_144420; }	{GO:0008152; NA GO:0008168; methyltransferase activity; molecular_function}	{PF05175:Methyltransferase small domain PF01209:ubiE/COQ5 methyltransferase family PF08241:Methyltransferase domain}
evm.model.Chr1.1267	{KDR82866.1; hypothetical protein GALMADRAFT_134407 [Galerina marginata CBS 339.88]}	{NA}	{NA}	{NA}	{NA}
evm.model.Chr1.1268	{KAF9000170.1; hypothetical protein BDZ89DRAFT_1082426 [Hymenopellis radicata]}	{Q4P965; RNA-binding protein VTS1 }	{lbc:LACBIDRAFT_292475; }	{GO:0005515; protein binding; molecular_function}	{PF07647:SAM domain (Sterile alpha motif)}
evm.model.Chr1.1269	{KIY71831.1; hypothetical protein CYLTODRAFT_486943 [Cylindrobasidium torrendii FP15055 ss-10]}	{NA}	{NA}	{NA}	{NA}
evm.model.Chr1.127	{KIY69275.1; hypothetical protein CYLTODRAFT_394060 [Cylindrobasidium torrendii FP15055 ss-10]}	{NA}	{NA}	{NA}	{NA}
evm.model.Chr1.1270	{NA}	{NA}	{NA}	{NA}	{NA}
evm.model.Chr1.1271	{PBK85517.1; Piwi-domain-containing protein [Armillaria gallica]}	{NA}	{pco:PHACADRAFT_249508; K11593 ELF2C, AGO eukaryotic translation initiation factor 2C -- }	{GO:0032040; small-subunit processome; cellular_component GO:0005515; protein binding; molecular_function}	{PF02171:Piwi domain PF04147:Nop14-like family PF02170:PAZ domain}
evm.model.Chr1.1272	{KAF8900030.1; hypothetical protein CPB85DRAFT_183021 [Mucidula mucida]}	{Q8NBZ7; UDP-glucuronic acid decarboxylase 1 }	{mrr:Moror_1595; K08678 UXS1, uxs UDP-glucuronate decarboxylase 4.1.1.35 Metabolism; Carbohydrate metabolism; Amino sugar and nucleotide sugar metabolism [PATH:ko00520] Metabolism; Global and overview maps; Metabolic pathways [PATH:ko01100]}	{GO:0008831; dTDP-4-dehydrorhamnose reductase activity; molecular_function GO:0050662; coenzyme binding; molecular_function GO:0009058; biosynthetic process; biological_process GO:0055114; oxidation-reduction process; biological_process GO:0003854; 3-beta-hydroxy-delta5-steroid dehydrogenase activity; molecular_function GO:0045226; extracellular polysaccharide biosynthetic process; biological_pro…	{PF02719:Polysaccharide biosynthesis protein PF01073:3-beta hydroxysteroid dehydrogenase/isomerase family PF04321:RmlD substrate binding domain PF01370:NAD dependent epimerase/dehydratase family}
evm.model.Chr1.1273	{KAF8900029.1; Alpha/Beta hydrolase protein [Mucidula mucida]}	{NA}	{mrr:Moror_1594; }	{NA}	{NA}
evm.model.Chr1.1274	{KAF9468856.1; hypothetical protein BDZ94DRAFT_1244758 [Lepista nuda]}	{NA}	{NA}	{GO:0006869; lipid transport; biological_process GO:0005576; NA GO:0042157; lipoprotein metabolic process; biological_process GO:0008289; lipid binding; molecular_function}	{PF01442:Apolipoprotein A1/A4/E domain}
evm.model.Chr1.1275	{KAF8900026.1; regulator of G protein signaling domain-containing protein [Mucidula mucida]}	{NA}	{mrr:Moror_1592; K19838 SST2 GTPase-activating protein SST2 -- Environmental Information Processing; Signal transduction; MAPK signaling pathway - yeast [PATH:ko04011]}	{GO:0038032; NA GO:0035556; intracellular signal transduction; biological_process}	{PF00615:Regulator of G protein signaling domain PF00610:Domain found in Dishevelled, Egl-10, and Pleckstrin (DEP)}
evm.model.Chr1.1276	{KAF9042563.1; cytochrome b5 [Hymenopellis radicata]}	{NA}	{mrr:Moror_1591; }	{GO:0020037; heme binding; molecular_function}	{PF00173:Cytochrome b5-like Heme/Steroid binding domain}
evm.model.Chr1.1277	{KAF9042578.1; hypothetical protein BDZ89DRAFT_1099940 [Hymenopellis radicata]}	{NA}	{mrr:Moror_1589; K14303 NUP160, NUP120 nuclear pore complex protein Nup160 -- Genetic Information Processing; Translation; RNA transport [PATH:ko03013]}	{GO:0005515; protein binding; molecular_function GO:0042802; identical protein binding; molecular_function}	{PF07721:Tetratricopeptide repeat PF13176:Tetratricopeptide repeat}
evm.model.Chr1.1278	{KAF8900014.1; fungal-specific transcription factor domain-containing protein [Mucidula mucida]}	{NA}	{lbc:LACBIDRAFT_312032; }	{GO:0006351; transcription, DNA-dependent; biological_process GO:0008270; zinc ion binding; molecular_function GO:0003677; DNA binding; molecular_function GO:0005634; nucleus; cellular_component}	{PF04082:Fungal specific transcription factor domain }
evm.model.Chr1.1279	{SJL01528.1; related to STI1-Hsp90 cochaperone [Armillaria ostoyae]}	{Q9USI5; Heat shock protein sti1 homolog }	{lbc:LACBIDRAFT_383084; K09553 STIP1 stress-induced-phosphoprotein 1 -- Human Diseases; Neurodegenerative diseases; Prion diseases [PATH:ko05020]}	{GO:0042802; identical protein binding; molecular_function GO:0006289; nucleotide-excision repair; biological_process GO:0005515; protein binding; molecular_function GO:0003684; damaged DNA binding; molecular_function GO:0043161; proteasomal ubiquitin-dependent protein catabolic process; biological_process}	{PF00515:Tetratricopeptide repeat PF13174:Tetratricopeptide repeat PF07721:Tetratricopeptide repeat PF09280:XPC-binding domain PF13176:Tetratricopeptide repeat PF13181:Tetratricopeptide repeat}
evm.model.Chr1.128	{KAF8904172.1; hypothetical protein CPB85DRAFT_1564192 [Mucidula mucida]}	{NA}	{NA}	{GO:0005215; NA GO:0016020; membrane; cellular_component GO:0006810; transport; biological_process}	{PF01528:Herpesvirus glycoprotein M PF03137:Organic Anion Transporter Polypeptide (OATP) family}
evm.model.Chr1.1280	{KIP07944.1; hypothetical protein PHLGIDRAFT_127367 [Phlebiopsis gigantea 11061_1 CR5-6]}	{NA}	{NA}	{GO:0004672; protein kinase activity; molecular_function GO:0006468; protein phosphorylation; biological_process GO:0005524; ATP binding; molecular_function}	{PF00069:Protein kinase domain}
evm.model.Chr1.1281	{KAF9028357.1; ERG2 and sigma1 receptor-like protein [Hymenopellis radicata]}	{P33281; C-8 sterol isomerase }	{lbc:LACBIDRAFT_294931; K09829 ERG2 C-8 sterol isomerase 5.-.-.- Metabolism; Lipid metabolism; Steroid biosynthesis [PATH:ko00100] Metabolism; Global and overview maps; Metabolic pathways [PATH:ko01100] Metabolism; Global and overview maps; Biosynthesis of antibiotics [PATH:ko01130]}	{NA}	{NA}
evm.model.Chr1.1282	{KAF8904252.1; hypothetical protein CPB85DRAFT_1537677 [Mucidula mucida]}	{NA}	{NA}	{NA}	{NA}
evm.model.Chr1.1283	{KAF9028371.1; hypothetical protein BDZ89DRAFT_986838 [Hymenopellis radicata]}	{NA}	{lbc:LACBIDRAFT_191258; K08288 PRKCSH protein kinase C substrate 80K-H -- Genetic Information Processing; Folding, sorting and degradation; Protein processing in endoplasmic reticulum [PATH:ko04141]}	{GO:0005515; protein binding; molecular_function}	{PF00057:Low-density lipoprotein receptor domain class A}
evm.model.Chr1.1284	{KAF9019297.1; ribosomal protein S25 [Hymenopellis radicata]}	{Q3E792; 40S ribosomal protein S25-A }	{sla:SERLADRAFT_459947; K02975 RP-S25e, RPS25 small subunit ribosomal protein S25e -- Genetic Information Processing; Translation; Ribosome [PATH:ko03010]}	{GO:0003700; sequence-specific DNA binding transcription factor activity; molecular_function GO:0006355; regulation of transcription, DNA-dependent; biological_process GO:0005622; intracellular; cellular_component}	{PF01047:MarR family}
evm.model.Chr1.1285	{KAF9019292.1; hypothetical protein BDZ89DRAFT_322705 [Hymenopellis radicata]}	{NA}	{NA}	{NA}	{NA}
evm.model.Chr1.1286	{KAF8910323.1; translation protein SH3-like domain-containing protein [Mucidula mucida|Hymenopellis radicata]}	{Q75AP7; 60S ribosomal protein L2 }	{sla:SERLADRAFT_381313; K02938 RP-L8e, RPL8 large subunit ribosomal protein L8e -- Genetic Information Processing; Translation; Ribosome [PATH:ko03010]}	{GO:0003735; structural constituent of ribosome; molecular_function GO:0005840; ribosome; cellular_component GO:0005622; intracellular; cellular_component GO:0006412; translation; biological_process}	{PF03947:Ribosomal Proteins L2, C-terminal domain PF00181:Ribosomal Proteins L2, RNA binding domain}
evm.model.Chr1.1287	{KAF9028354.1; hypothetical protein BDZ89DRAFT_986811 [Hymenopellis radicata]}	{NA}	{lbc:LACBIDRAFT_294927; }	{NA}	{NA}
evm.model.Chr1.1288	{KAF8918115.1; hypothetical protein CPB85DRAFT_113041 [Mucidula mucida]}	{NA}	{NA}	{NA}	{NA}
evm.model.Chr1.1289	{KAF9026716.1; cerato-platanin-like protein [Hymenopellis radicata]}	{Q1E8D2; Heat-stable 19 kDa antigen }	{mrr:Moror_4727; }	{NA}	{NA}
evm.model.Chr1.129	{KAF9002610.1; hypothetical protein BDZ89DRAFT_1105200 [Hymenopellis radicata]}	{Q93ZE5; Probable acylpyruvase FAHD1, mitochondrial }	{mrr:Moror_9987; K01557 FAHD1 acylpyruvate hydrolase 3.7.1.5 Metabolism; Amino acid metabolism; Tyrosine metabolism [PATH:ko00350] Metabolism; Global and overview maps; Metabolic pathways [PATH:ko01100] Metabolism; Global and overview maps; Microbial metabolism in diverse environments [PATH:ko01120]}	{GO:0008152; NA GO:0003824; NA}	{PF01557:Fumarylacetoacetate (FAA) hydrolase family}
evm.model.Chr1.1290	{KAF9042541.1; cytoplasmic tRNA 2-thiolation protein 1 [Hymenopellis radicata]}	{B0DK66; Cytoplasmic tRNA 2-thiolation protein 1 }	{lbc:LACBIDRAFT_330073; K14168 CTU1, NCS6 cytoplasmic tRNA 2-thiolation protein 1 2.7.7.- Genetic Information Processing; Folding, sorting and degradation; Sulfur relay system [PATH:ko04122]}	{GO:0008033; tRNA processing; biological_process GO:0016740; transferase activity; molecular_function GO:0005737; cytoplasm; cellular_component}	{PF03054:tRNA methyl transferase}
evm.model.Chr1.1291	{KAF9019278.1; hypothetical protein BDZ89DRAFT_1164741 [Hymenopellis radicata]}	{NA}	{cci:CC1G_09934; }	{GO:0008270; zinc ion binding; molecular_function GO:0055114; oxidation-reduction process; biological_process GO:0016491; oxidoreductase activity; molecular_function}	{PF00107:Zinc-binding dehydrogenase}
evm.model.Chr1.1292	{KAF8911345.1; WD40 repeat-like protein [Mucidula mucida]}	{NA}	{mrr:Moror_1559; K14961 RBBP5, SWD1, CPS50 COMPASS component SWD1 -- Human Diseases; Endocrine and metabolic diseases; Cushing syndrome [PATH:ko04934]}	{GO:0005515; protein binding; molecular_function}	{PF00400:WD domain, G-beta repeat}
evm.model.Chr1.1293	{KAF9019284.1; hypothetical protein BDZ89DRAFT_1020884 [Hymenopellis radicata]}	{P0CL97; Pre-rRNA-processing protein ESF2 }	{mrr:Moror_11514; K14785 ESF2, ABT1 ESF2/ABP1 family protein -- }	{GO:0003676; nucleic acid binding; molecular_function}	{PF00076:RNA recognition motif. (a.k.a. RRM, RBD, or RNP domain)}
evm.model.Chr1.1294	{PPQ76218.1; hypothetical protein CVT26_008387 [Gymnopilus dilepis]}	{NA}	{sla:SERLADRAFT_460139; }	{GO:0006355; regulation of transcription, DNA-dependent; biological_process GO:0000156; two-component response regulator activity; molecular_function GO:0000160; two-component signal transduction system (phosphorelay); biological_process}	{PF00072:Response regulator receiver domain}
evm.model.Chr1.1295	{NA}	{NA}	{NA}	{NA}	{NA}
evm.model.Chr1.1296	{KAF8900005.1; Clavaminate synthase-like protein [Mucidula mucida]}	{NA}	{gtr:GLOTRDRAFT_109823; K15601 KDM3 lysine-specific demethylase 3 1.14.11.- Organismal Systems; Environmental adaptation; Thermogenesis [PATH:ko04714]}	{GO:0005515; protein binding; molecular_function GO:0019901; protein kinase binding; molecular_function GO:0000079; regulation of cyclin-dependent protein kinase activity; biological_process}	{PF02373:JmjC domain, hydroxylase PF08613:Cyclin}
evm.model.Chr1.1297	{KAF8918115.1; hypothetical protein CPB85DRAFT_113041 [Mucidula mucida]}	{NA}	{NA}	{NA}	{NA}
evm.model.Chr1.1298	{KAF8869914.1; kinase-like domain-containing protein [Mucidula mucida]}	{P36616; Protein kinase dsk1 }	{dsq:DICSQDRAFT_139814; K08832 SRPK3, STK23 serine/threonine-protein kinase SRPK3 2.7.11.1 }	{GO:0005524; ATP binding; molecular_function GO:0006468; protein phosphorylation; biological_process GO:0003824; NA GO:0004672; protein kinase activity; molecular_function}	{PF07714:Protein tyrosine and serine/threonine kinase PF01163:RIO1 family PF00069:Protein kinase domain PF05445:Poxvirus serine/threonine protein kinase}
evm.model.Chr1.1299	{KAF9033959.1; alpha/beta-hydrolase [Hymenopellis radicata]}	{NA}	{NA}	{GO:0004185; serine-type carboxypeptidase activity; molecular_function GO:0008152; NA GO:0016787; hydrolase activity; molecular_function GO:0006508; proteolysis; biological_process}	{PF07859:alpha/beta hydrolase fold PF00450:Serine carboxypeptidase}
evm.model.Chr1.13	{KAF9000784.1; alpha/beta-hydrolase [Hymenopellis radicata]}	{NA}	{psq:PUNSTDRAFT_71263; }	{GO:0016787; hydrolase activity; molecular_function GO:0008152; NA}	{PF07859:alpha/beta hydrolase fold}
evm.model.Chr1.130	{KIY69275.1; hypothetical protein CYLTODRAFT_394060 [Cylindrobasidium torrendii FP15055 ss-10]}	{NA}	{NA}	{NA}	{NA}
evm.model.Chr1.1300	{NA}	{NA}	{NA}	{NA}	{NA}
evm.model.Chr1.1301	{NA}	{NA}	{NA}	{NA}	{NA}
evm.model.Chr1.1302	{KAF9028366.1; FAD/NAD(P)-binding domain-containing protein [Hymenopellis radicata]}	{NA}	{mrr:Moror_2302; }	{GO:0035556; intracellular signal transduction; biological_process GO:0005515; protein binding; molecular_function GO:0055114; oxidation-reduction process; biological_process GO:0016491; oxidoreductase activity; molecular_function}	{PF00130:Phorbol esters/diacylglycerol binding domain (C1 domain) PF00856:SET domain PF01593:Flavin containing amine oxidoreductase}
evm.model.Chr1.1303	{KAF9028364.1; hypothetical protein BDZ89DRAFT_770918 [Hymenopellis radicata]}	{NA}	{NA}	{NA}	{NA}
evm.model.Chr1.1304	{KAF8904255.1; MBOAT, membrane-bound O-acyltransferase family-domain-containing protein [Mucidula mucida]}	{NA}	{cci:CC1G_08205; K13519 LPT1, ALE1 lysophospholipid acyltransferase 2.3.1.51 2.3.1.23 2.3.1.- Metabolism; Lipid metabolism; Glycerolipid metabolism [PATH:ko00561] Metabolism; Lipid metabolism; Glycerophospholipid metabolism [PATH:ko00564] Metabolism; Lipid metabolism; Ether lipid metabolism [PATH:ko00565] Metabolism; Global and overview maps; Metabolic pathways [PATH:ko01100] Metabolism; Global a…	{GO:0016020; membrane; cellular_component}	{PF02517:Type II CAAX prenyl endopeptidase Rce1-like}
evm.model.Chr1.1305	{KIY71757.1; hypothetical protein CYLTODRAFT_418477 [Cylindrobasidium torrendii FP15055 ss-10]}	{NA}	{pco:PHACADRAFT_249914; }	{GO:0016020; membrane; cellular_component}	{PF01284:Membrane-associating domain}
evm.model.Chr1.1306	{KAF8075983.1; hypothetical protein FPV67DRAFT_1558565 [Lyophyllum atratum]}	{P19018; Transformer-2 sex-determining protein }	{gtr:GLOTRDRAFT_125994; K12897 TRA2 transformer-2 protein -- Genetic Information Processing; Transcription; Spliceosome [PATH:ko03040]}	{GO:0003676; nucleic acid binding; molecular_function}	{PF00076:RNA recognition motif. (a.k.a. RRM, RBD, or RNP domain)}
evm.model.Chr1.1307	{ACZ59464.1; 60S ribosomal protein L18 [Flammulina velutipes]}	{Q8TFH1; 60S ribosomal protein L18-B }	{dsq:DICSQDRAFT_103584; K02883 RP-L18e, RPL18 large subunit ribosomal protein L18e -- Genetic Information Processing; Translation; Ribosome [PATH:ko03010]}	{NA}	{NA}
evm.model.Chr1.1308	{KAF8904262.1; P-loop containing nucleoside triphosphate hydrolase protein [Mucidula mucida]}	{NA}	{pco:PHACADRAFT_181560; K14538 NUG1, GNL3 nuclear GTP-binding protein -- Genetic Information Processing; Translation; Ribosome biogenesis in eukaryotes [PATH:ko03008]}	{GO:0007264; small GTPase mediated signal transduction; biological_process GO:0003924; GTPase activity; molecular_function GO:0016021; integral to membrane; cellular_component GO:0015093; ferrous iron transmembrane transporter activity; molecular_function GO:0007049; cell cycle; biological_process GO:0015684; ferrous iron transport; biological_process GO:0005525; GTP binding; molecular_function}	{PF03193:RsgA GTPase PF00735:Septin PF00350:Dynamin family PF01926:50S ribosome-binding GTPase PF04548:AIG1 family PF02421:Ferrous iron transport protein B PF00071:Ras family}
evm.model.Chr1.1309	{NA}	{NA}	{NA}	{NA}	{NA}
evm.model.Chr1.131	{NA}	{NA}	{NA}	{NA}	{NA}
evm.model.Chr1.1310	{KZT07892.1; hypothetical protein LAESUDRAFT_650178 [Laetiporus sulphureus 93-53]}	{NA}	{NA}	{GO:0004672; protein kinase activity; molecular_function GO:0008137; NADH dehydrogenase (ubiquinone) activity; molecular_function GO:0003824; NA GO:0006468; protein phosphorylation; biological_process GO:0009244; lipopolysaccharide core region biosynthetic process; biological_process GO:0055114; oxidation-reduction process; biological_process GO:0005524; ATP binding; molecular_function}	{PF00329:Respiratory-chain NADH dehydrogenase, 30 Kd subunit PF01163:RIO1 family PF00069:Protein kinase domain PF06176:Lipopolysaccharide core biosynthesis protein (WaaY) PF07714:Protein tyrosine and serine/threonine kinase}
evm.model.Chr1.1311	{PBK73060.1; adenylosuccinate lyase [Armillaria solidipes]}	{O60105; Adenylosuccinate lyase }	{cci:CC1G_08733; K01756 purB, ADSL adenylosuccinate lyase 4.3.2.2 Metabolism; Nucleotide metabolism; Purine metabolism [PATH:ko00230] Metabolism; Amino acid metabolism; Alanine, aspartate and glutamate metabolism [PATH:ko00250] Metabolism; Global and overview maps; Metabolic pathways [PATH:ko01100] Metabolism; Global and overview maps; Biosynthesis of secondary metabolites [PATH:ko01110] Metaboli…	{NA}	{NA}
evm.model.Chr1.1312	{NA}	{NA}	{NA}	{NA}	{NA}
evm.model.Chr1.1313	{KAF8904275.1; Sec63 Brl domain-containing protein [Mucidula mucida]}	{NA}	{mrr:Moror_15321; K09540 SEC63, DNAJC23 translocation protein SEC63 -- Genetic Information Processing; Folding, sorting and degradation; Protein export [PATH:ko03060] Genetic Information Processing; Folding, sorting and degradation; Protein processing in endoplasmic reticulum [PATH:ko04141]}	{NA}	{NA}
evm.model.Chr1.1314	{KAF9029093.1; hypothetical protein BDZ89DRAFT_1065617 [Hymenopellis radicata]}	{NA}	{mrr:Moror_16477; }	{NA}	{NA}
evm.model.Chr1.1315	{KAF9026530.1; hypothetical protein BDZ89DRAFT_1016194 [Hymenopellis radicata]}	{NA}	{NA}	{GO:0005515; protein binding; molecular_function}	{PF00651:BTB/POZ domain}
evm.model.Chr1.1316	{NA}	{NA}	{NA}	{NA}	{NA}
evm.model.Chr1.1317	{KAF8904288.1; hypothetical protein CPB85DRAFT_1255444 [Mucidula mucida]}	{NA}	{mrr:Moror_1610; K09051 SKO1, ATF1, PCR1 ATF/CREB family transcription factor -- Environmental Information Processing; Signal transduction; MAPK signaling pathway - yeast [PATH:ko04011]}	{GO:0006355; regulation of transcription, DNA-dependent; biological_process GO:0006270; DNA-dependent DNA replication initiation; biological_process GO:0005634; nucleus; cellular_component GO:0003700; sequence-specific DNA binding transcription factor activity; molecular_function GO:0003677; DNA binding; molecular_function GO:0043565; sequence-specific DNA binding; molecular_function}	{PF00170:bZIP transcription factor PF02724:CDC45-like protein PF07716:Basic region leucine zipper PF03131:bZIP Maf transcription factor}
evm.model.Chr1.1318	{NA}	{NA}	{NA}	{GO:0019028; viral capsid; cellular_component}	{PF05531:Nucleopolyhedrovirus P10 protein}
evm.model.Chr1.1319	{KAF8904291.1; Isochorismatase-like protein, partial [Mucidula mucida]}	{P85094; Isochorismatase domain-containing protein 2A }	{abv:AGABI2DRAFT202900; }	{GO:0003824; NA GO:0008152; NA}	{PF00857:Isochorismatase family}
evm.model.Chr1.132	{KAF9008670.1; SAPS-domain-containing protein [Hymenopellis radicata]}	{NA}	{sla:SERLADRAFT_452336; }	{NA}	{NA}
evm.model.Chr1.1320	{KIY70439.1; hypothetical protein CYLTODRAFT_488110 [Cylindrobasidium torrendii FP15055 ss-10]}	{NA}	{lbc:LACBIDRAFT_300140; }	{GO:0045735; NA GO:0006355; regulation of transcription, DNA-dependent; biological_process}	{PF00190:Cupin PF02311:AraC-like ligand binding domain}
evm.model.Chr1.1321	{NA}	{NA}	{NA}	{GO:0019013; viral nucleocapsid; cellular_component}	{PF00937:Coronavirus nucleocapsid}
evm.model.Chr1.1322	{NA}	{NA}	{NA}	{NA}	{NA}
evm.model.Chr1.1323	{KIY73302.1; hypothetical protein CYLTODRAFT_417264 [Cylindrobasidium torrendii FP15055 ss-10]}	{NA}	{NA}	{NA}	{NA}
evm.model.Chr1.1324	{KAF9024498.1; hypothetical protein BDZ89DRAFT_954690, partial [Hymenopellis radicata]}	{NA}	{lbc:LACBIDRAFT_323718; }	{NA}	{NA}
evm.model.Chr1.1325	{NA}	{NA}	{NA}	{NA}	{NA}
evm.model.Chr1.1326	{NA}	{NA}	{NA}	{NA}	{NA}
evm.model.Chr1.1327	{NA}	{NA}	{NA}	{NA}	{NA}
evm.model.Chr1.1328	{NA}	{NA}	{NA}	{NA}	{NA}
evm.model.Chr1.1329	{NA}	{NA}	{NA}	{NA}	{NA}
evm.model.Chr1.133	{KAF8896820.1; hypothetical protein CPB85DRAFT_204932 [Mucidula mucida]}	{NA}	{NA}	{NA}	{NA}
evm.model.Chr1.1330	{NA}	{NA}	{NA}	{NA}	{NA}
evm.model.Chr1.1331	{NA}	{NA}	{NA}	{GO:0000921; septin ring assembly; biological_process GO:0005940; septin ring; cellular_component GO:0005604; basement membrane; cellular_component GO:0007155; cell adhesion; biological_process GO:0019867; outer membrane; cellular_component GO:0016021; integral to membrane; cellular_component}	{PF09726:Macoilin family PF06160:Septation ring formation regulator, EzrA PF04728:Lipoprotein leucine-zipper PF06009:Laminin Domain II}
evm.model.Chr1.1332	{KAF9014392.1; hypothetical protein BDZ89DRAFT_1142381 [Hymenopellis radicata]}	{NA}	{NA}	{GO:0003676; nucleic acid binding; molecular_function GO:0008270; zinc ion binding; molecular_function}	{PF00098:Zinc knuckle}
evm.model.Chr1.1333	{NA}	{NA}	{mrr:Moror_13398; }	{NA}	{NA}
evm.model.Chr1.1334	{NA}	{NA}	{NA}	{NA}	{NA}
evm.model.Chr1.1335	{NA}	{NA}	{NA}	{NA}	{NA}
evm.model.Chr1.1336	{NA}	{NA}	{NA}	{NA}	{NA}
evm.model.Chr1.1337	{KAF9024502.1; hypothetical protein BDZ89DRAFT_1136023 [Hymenopellis radicata]}	{NA}	{NA}	{NA}	{NA}
evm.model.Chr1.1338	{NA}	{NA}	{NA}	{NA}	{NA}
evm.model.Chr1.1339	{NA}	{NA}	{NA}	{NA}	{NA}
evm.model.Chr1.134	{KAF9023219.1; clathrin adaptor, mu subunit [Hymenopellis radicata]}	{P54672; AP-2 complex subunit mu }	{mrr:Moror_9985; K11826 AP2M1 AP-2 complex subunit mu-1 -- Cellular Processes; Transport and catabolism; Endocytosis [PATH:ko04144] Organismal Systems; Nervous system; Synaptic vesicle cycle [PATH:ko04721] Organismal Systems; Excretory system; Endocrine and other factor-regulated calcium reabsorption [PATH:ko04961] Human Diseases; Neurodegenerative diseases; Huntington disease [PATH:ko05016]}	{GO:0005515; protein binding; molecular_function GO:0030131; clathrin adaptor complex; cellular_component GO:0016192; vesicle-mediated transport; biological_process GO:0006886; intracellular protein transport; biological_process}	{PF00928:Adaptor complexes medium subunit family}
evm.model.Chr1.1340	{NA}	{NA}	{NA}	{NA}	{NA}
evm.model.Chr1.1341	{NA}	{NA}	{NA}	{NA}	{NA}
evm.model.Chr1.1342	{KAF9024498.1; hypothetical protein BDZ89DRAFT_954690, partial [Hymenopellis radicata]}	{NA}	{lbc:LACBIDRAFT_318430; }	{NA}	{NA}
evm.model.Chr1.1343	{PBK59662.1; hypothetical protein ARMSODRAFT_848553, partial [Armillaria solidipes]}	{NA}	{NA}	{GO:0006352; transcription initiation, DNA-dependent; biological_process GO:0005634; nucleus; cellular_component GO:0003677; DNA binding; molecular_function GO:0045893; positive regulation of transcription, DNA-dependent; biological_process}	{PF00352:Transcription factor TFIID (or TATA-binding protein, TBP) PF05793:Transcription initiation factor IIF, alpha subunit (TFIIF-alpha)}
evm.model.Chr1.1344	{KAF8871432.1; hypothetical protein CPB85DRAFT_1445568 [Mucidula mucida]}	{NA}	{dsq:DICSQDRAFT_169362; }	{NA}	{NA}
evm.model.Chr1.1345	{PBK73157.1; hypothetical protein ARMSODRAFT_953638 [Armillaria solidipes]}	{P31244; DNA repair protein RAD16 }	{mrr:Moror_1555; K15083 RAD16 DNA repair protein RAD16 -- }	{GO:0004386; helicase activity; molecular_function GO:0016787; hydrolase activity; molecular_function GO:0005515; protein binding; molecular_function GO:0005680; anaphase-promoting complex; cellular_component GO:0003676; nucleic acid binding; molecular_function GO:0008026; ATP-dependent helicase activity; molecular_function GO:0004842; ubiquitin-protein ligase activity; molecular_function GO:0005…	{PF00270:DEAD/DEAH box helicase PF00271:Helicase conserved C-terminal domain PF00097:Zinc finger, C3HC4 type (RING finger) PF00176:SNF2-related domain PF04851:Type III restriction enzyme, res subunit PF12678:RING-H2 zinc finger domain PF13639:Ring finger domain PF12861:Anaphase-promoting complex subunit 11 RING-H2 finger}
evm.model.Chr1.1346	{NA}	{NA}	{NA}	{NA}	{NA}
evm.model.Chr1.1347	{NA}	{NA}	{NA}	{NA}	{NA}
evm.model.Chr1.1348	{NA}	{NA}	{NA}	{NA}	{NA}
evm.model.Chr1.1349	{KAF8910832.1; LIM-domain binding protein-domain-containing protein [Mucidula mucida]}	{NA}	{lbc:LACBIDRAFT_294912; }	{NA}	{NA}
evm.model.Chr1.135	{KAF8907803.1; thiamine diphosphate-binding protein [Mucidula mucida]}	{Q6SSJ3; Acetolactate synthase, mitochondrial }	{lbc:LACBIDRAFT_191581; K01652 E2.2.1.6L, ilvB, ilvG, ilvI acetolactate synthase I/II/III large subunit 2.2.1.6 Metabolism; Amino acid metabolism; Valine, leucine and isoleucine biosynthesis [PATH:ko00290] Metabolism; Carbohydrate metabolism; Butanoate metabolism [PATH:ko00650] Metabolism; Carbohydrate metabolism; C5-Branched dibasic acid metabolism [PATH:ko00660] Metabolism; Metabolism of cofact…	{GO:0003824; NA GO:0030976; thiamine pyrophosphate binding; molecular_function GO:0000287; magnesium ion binding; molecular_function GO:0016491; oxidoreductase activity; molecular_function GO:0055114; oxidation-reduction process; biological_process}	{PF02776:Thiamine pyrophosphate enzyme, N-terminal TPP binding domain PF01855:Pyruvate flavodoxin/ferredoxin oxidoreductase, thiamine diP-bdg PF02775:Thiamine pyrophosphate enzyme, C-terminal TPP binding domain PF00205:Thiamine pyrophosphate enzyme, central domain}
evm.model.Chr1.1350	{KAF8876224.1; hypothetical protein CPB85DRAFT_1344951 [Mucidula mucida]}	{O13835; U3 small nucleolar ribonucleoprotein protein imp3 }	{mrr:Moror_8863; K14560 IMP3 U3 small nucleolar ribonucleoprotein protein IMP3 -- Genetic Information Processing; Translation; Ribosome biogenesis in eukaryotes [PATH:ko03008]}	{GO:0005622; intracellular; cellular_component GO:0003723; RNA binding; molecular_function GO:0019843; rRNA binding; molecular_function}	{PF00163:Ribosomal protein S4/S9 N-terminal domain PF01479:S4 domain}
evm.model.Chr1.1351	{KAF8869091.1; high mobility group box domain-containing protein [Mucidula mucida]}	{NA}	{NA}	{NA}	{NA}
evm.model.Chr1.1352.1	{KAF9021820.1; hypothetical protein BDZ89DRAFT_1071126 [Hymenopellis radicata]}	{NA}	{cput:CONPUDRAFT_136708; }	{GO:0006351; transcription, DNA-dependent; biological_process GO:0003677; DNA binding; molecular_function GO:0005634; nucleus; cellular_component}	{PF08711:TFIIS helical bundle-like domain}
evm.model.Chr1.1353	{KAF9021822.1; putative cyclopropane fatty acid synthase [Hymenopellis radicata]}	{NA}	{abv:AGABI2DRAFT191638; K00574 cfa cyclopropane-fatty-acyl-phospholipid synthase 2.1.1.79 }	{GO:0008152; NA GO:0008610; lipid biosynthetic process; biological_process GO:0018024; histone-lysine N-methyltransferase activity; molecular_function GO:0008168; methyltransferase activity; molecular_function}	{PF02353:Mycolic acid cyclopropane synthetase PF08123:Histone methylation protein DOT1 PF08241:Methyltransferase domain}
evm.model.Chr1.1354	{KAF8869712.1; hypothetical protein CPB85DRAFT_791653 [Mucidula mucida]}	{NA}	{scm:SCHCODRAFT_235308; }	{NA}	{NA}
evm.model.Chr1.1355	{KAF8869712.1; hypothetical protein CPB85DRAFT_791653 [Mucidula mucida]}	{NA}	{NA}	{NA}	{NA}
evm.model.Chr1.1356	{KAE9405357.1; hypothetical protein BT96DRAFT_336234 [Gymnopus androsaceus JB14]}	{NA}	{NA}	{NA}	{NA}
evm.model.Chr1.1357	{KZV87590.1; hypothetical protein EXIGLDRAFT_752159 [Exidia glandulosa HHB12029]}	{NA}	{NA}	{NA}	{NA}
evm.model.Chr1.1358	{NA}	{NA}	{NA}	{GO:0005515; protein binding; molecular_function}	{PF00397:WW domain}
evm.model.Chr1.1359	{KAF8910246.1; hypothetical protein CPB85DRAFT_1253386 [Mucidula mucida]}	{NA}	{NA}	{NA}	{NA}
evm.model.Chr1.136	{NA}	{NA}	{NA}	{GO:0005515; protein binding; molecular_function}	{PF00646:F-box domain}
evm.model.Chr1.1360	{KAF9021827.1; alpha/beta-hydrolase [Hymenopellis radicata]}	{NA}	{mrr:Moror_8836; }	{GO:0004806; triglyceride lipase activity; molecular_function GO:0006629; lipid metabolic process; biological_process}	{PF01764:Lipase (class 3)}
evm.model.Chr1.1361	{KAF9032664.1; putative cyclopropane fatty acid synthase [Hymenopellis radicata]}	{NA}	{abv:AGABI2DRAFT191638; K00574 cfa cyclopropane-fatty-acyl-phospholipid synthase 2.1.1.79 }	{GO:0008168; methyltransferase activity; molecular_function GO:0008610; lipid biosynthetic process; biological_process GO:0008152; NA}	{PF02353:Mycolic acid cyclopropane synthetase PF08241:Methyltransferase domain}
evm.model.Chr1.1362	{NA}	{NA}	{NA}	{NA}	{NA}
evm.model.Chr1.1363	{KAF9032666.1; GTP-binding protein [Hymenopellis radicata]}	{Q9D0J4; ADP-ribosylation factor-like protein 2 }	{hir:HETIRDRAFT_381968; K07943 ARL2 ADP-ribosylation factor-like protein 2 -- }	{GO:0015093; ferrous iron transmembrane transporter activity; molecular_function GO:0031683; G-protein beta/gamma-subunit complex binding; molecular_function GO:0016021; integral to membrane; cellular_component GO:0007186; G-protein coupled receptor protein signaling pathway; biological_process GO:0005622; intracellular; cellular_component GO:0015684; ferrous iron transport; biological_process GO…	{PF08477:Ras of Complex, Roc, domain of DAPkinase PF02421:Ferrous iron transport protein B PF01926:50S ribosome-binding GTPase PF04670:Gtr1/RagA G protein conserved region PF00071:Ras family PF00025:ADP-ribosylation factor family PF00503:G-protein alpha subunit}
evm.model.Chr1.1364	{KIY73291.1; hypothetical protein CYLTODRAFT_417252 [Cylindrobasidium torrendii FP15055 ss-10]}	{Q10251; Eukaryotic translation initiation factor 5B }	{lbc:LACBIDRAFT_252126; K03243 EIF5B translation initiation factor 5B -- Genetic Information Processing; Translation; RNA transport [PATH:ko03013]}	{GO:0000166; nucleotide binding; molecular_function GO:0007264; small GTPase mediated signal transduction; biological_process GO:0003924; GTPase activity; molecular_function GO:0005622; intracellular; cellular_component GO:0005525; GTP binding; molecular_function}	{PF00071:Ras family PF03144:Elongation factor Tu domain 2 PF08477:Ras of Complex, Roc, domain of DAPkinase PF01926:50S ribosome-binding GTPase PF03029:Conserved hypothetical ATP binding protein PF00009:Elongation factor Tu GTP binding domain}
evm.model.Chr1.1365	{NA}	{NA}	{NA}	{NA}	{NA}
evm.model.Chr1.1366	{NA}	{NA}	{NA}	{GO:0005737; cytoplasm; cellular_component GO:0016020; membrane; cellular_component}	{PF06818:Fez1}
evm.model.Chr1.1367	{ESK87960.1; gamma-aminobutyric acid transporter [Moniliophthora roreri MCA 2997]}	{Q9UT18; Thiamine transporter thi9 }	{mrr:Moror_10874; }	{GO:0015171; amino acid transmembrane transporter activity; molecular_function GO:0016020; membrane; cellular_component GO:0055085; transmembrane transport; biological_process GO:0003333; amino acid transmembrane transport; biological_process GO:0006810; transport; biological_process}	{PF00324:Amino acid permease PF13520:Amino acid permease}
evm.model.Chr1.1368	{KIY65035.1; hypothetical protein CYLTODRAFT_445610 [Cylindrobasidium torrendii FP15055 ss-10]}	{NA}	{hir:HETIRDRAFT_315219; }	{NA}	{NA}
evm.model.Chr1.1369	{NA}	{NA}	{NA}	{NA}	{NA}
evm.model.Chr1.137	{KDQ33100.1; hypothetical protein PLEOSDRAFT_1087674 [Pleurotus ostreatus PC15]}	{NA}	{NA}	{NA}	{NA}
evm.model.Chr1.1370	{NA}	{NA}	{NA}	{NA}	{NA}
evm.model.Chr1.1371	{NA}	{NA}	{NA}	{GO:0006355; regulation of transcription, DNA-dependent; biological_process}	{PF03326:Herpesvirus transcription activation factor (transactivator)}
evm.model.Chr1.1372	{NA}	{NA}	{NA}	{NA}	{NA}
evm.model.Chr1.1373	{KAF8869712.1; hypothetical protein CPB85DRAFT_791653 [Mucidula mucida]}	{NA}	{NA}	{NA}	{NA}
evm.model.Chr1.1374	{KAF8885280.1; hypothetical protein CPB85DRAFT_1459726 [Mucidula mucida]}	{NA}	{NA}	{NA}	{NA}
evm.model.Chr1.1375	{KAF8885267.1; oxidoreductase [Mucidula mucida]}	{NA}	{cci:CC1G_03412; K00467 E1.13.12.4 lactate 2-monooxygenase 1.13.12.4 Metabolism; Carbohydrate metabolism; Pyruvate metabolism [PATH:ko00620]}	{GO:0016491; oxidoreductase activity; molecular_function GO:0055114; oxidation-reduction process; biological_process GO:0016638; oxidoreductase activity, acting on the CH-NH2 group of donors; molecular_function GO:0009228; thiamine biosynthetic process; biological_process GO:0006537; glutamate biosynthetic process; biological_process GO:0015930; glutamate synthase activity; molecular_function GO:…	{PF03060:Nitronate monooxygenase PF01645:Conserved region in glutamate synthase PF05690:Thiazole biosynthesis protein ThiG PF00478:IMP dehydrogenase / GMP reductase domain PF01070:FMN-dependent dehydrogenase}
evm.model.Chr1.1376	{SJL14859.1; uncharacterized protein ARMOST_18333 [Armillaria ostoyae]}	{NA}	{mrr:Moror_3350; }	{NA}	{NA}
evm.model.Chr1.1377	{KAF9000180.1; hypothetical protein BDZ89DRAFT_1147390 [Hymenopellis radicata]}	{NA}	{scm:SCHCODRAFT_85996; }	{NA}	{NA}
evm.model.Chr1.1378	{NA}	{NA}	{NA}	{NA}	{NA}
evm.model.Chr1.1379	{NA}	{NA}	{NA}	{NA}	{NA}
evm.model.Chr1.138	{KAF9034426.1; hypothetical protein BDZ89DRAFT_512804 [Hymenopellis radicata]}	{NA}	{sla:SERLADRAFT_476177; K11497 CENPC centromere protein C -- }	{NA}	{NA}
evm.model.Chr1.1380	{NA}	{NA}	{NA}	{NA}	{NA}
evm.model.Chr1.1381	{NA}	{NA}	{NA}	{NA}	{NA}
evm.model.Chr1.1382	{KAF8885274.1; kinesin-like protein [Mucidula mucida]}	{NA}	{mrr:Moror_10868; K10392 KIF1 kinesin family member 1 -- }	{GO:0005515; protein binding; molecular_function GO:0007018; microtubule-based movement; biological_process GO:0008017; microtubule binding; molecular_function GO:0003777; microtubule motor activity; molecular_function GO:0005737; cytoplasm; cellular_component GO:0016020; membrane; cellular_component GO:0005524; ATP binding; molecular_function}	{PF06818:Fez1 PF00225:Kinesin motor domain PF00498:FHA domain}
evm.model.Chr1.1383	{KAF9032681.1; hypothetical protein BDZ89DRAFT_1158477 [Hymenopellis radicata]}	{NA}	{NA}	{GO:0006357; regulation of transcription from RNA polymerase II promoter; biological_process GO:0016592; mediator complex; cellular_component GO:0001104; RNA polymerase II transcription cofactor activity; molecular_function}	{PF06333:Mediator complex subunit 13 C-terminal domain}
evm.model.Chr1.1384	{PBK73165.1; hypothetical protein ARMSODRAFT_953648 [Armillaria solidipes]}	{O42947; Uncharacterized protein C16H5.12c }	{cci:CC1G_00011; }	{GO:0003676; nucleic acid binding; molecular_function GO:0016787; hydrolase activity; molecular_function}	{PF00076:RNA recognition motif. (a.k.a. RRM, RBD, or RNP domain) PF00149:Calcineurin-like phosphoesterase}
evm.model.Chr1.1385	{KAF9024371.1; hypothetical protein BDZ89DRAFT_125488 [Hymenopellis radicata]}	{NA}	{NA}	{NA}	{NA}
evm.model.Chr1.1386	{KIY71159.1; hypothetical protein CYLTODRAFT_419163 [Cylindrobasidium torrendii FP15055 ss-10]}	{NA}	{shs:STEHIDRAFT_170034; }	{NA}	{NA}
evm.model.Chr1.1387	{PBK69170.1; hypothetical protein ARMSODRAFT_178839 [Armillaria solidipes]}	{NA}	{dsq:DICSQDRAFT_132490; }	{NA}	{NA}
evm.model.Chr1.1388	{KAF9018273.1; hypothetical protein BDZ89DRAFT_1073974 [Hymenopellis radicata]}	{NA}	{NA}	{NA}	{NA}
evm.model.Chr1.1389	{KAF8909100.1; GMC oxidoreductase [Mucidula mucida]}	{M5EAX2; GMC oxidoreductase family protein Mala s 12 }	{mrr:Moror_17099; }	{GO:0016614; oxidoreductase activity, acting on CH-OH group of donors; molecular_function GO:0016491; oxidoreductase activity; molecular_function GO:0055114; oxidation-reduction process; biological_process GO:0016705; oxidoreductase activity, acting on paired donors, with incorporation or reduction of molecular oxygen; molecular_function GO:0042802; identical protein binding; molecular_function G…	{PF01266:FAD dependent oxidoreductase PF07721:Tetratricopeptide repeat PF00732:GMC oxidoreductase PF05834:Lycopene cyclase protein PF05199:GMC oxidoreductase}
evm.model.Chr1.139	{KAF9017208.1; salicylate hydroxylase [Hymenopellis radicata]}	{NA}	{mrr:Moror_13689; K00480 E1.14.13.1 salicylate hydroxylase 1.14.13.1 Metabolism; Xenobiotics biodegradation and metabolism; Dioxin degradation [PATH:ko00621] Metabolism; Xenobiotics biodegradation and metabolism; Polycyclic aromatic hydrocarbon degradation [PATH:ko00624] Metabolism; Xenobiotics biodegradation and metabolism; Naphthalene degradation [PATH:ko00626] Metabolism; Global and overview m…	{GO:0016117; carotenoid biosynthetic process; biological_process GO:0016705; oxidoreductase activity, acting on paired donors, with incorporation or reduction of molecular oxygen; molecular_function GO:0055114; oxidation-reduction process; biological_process GO:0016491; oxidoreductase activity; molecular_function}	{PF07992:Pyridine nucleotide-disulphide oxidoreductase PF01266:FAD dependent oxidoreductase PF05834:Lycopene cyclase protein}
evm.model.Chr1.1390	{KAF8891906.1; vacuolar protein sorting/targeting protein 10 [Mucidula mucida]}	{B0E2U2; Vacuolar protein sorting/targeting protein 10 }	{lbc:LACBIDRAFT_192355; }	{GO:0006355; regulation of transcription, DNA-dependent; biological_process GO:0046983; protein dimerization activity; molecular_function GO:0046914; transition metal ion binding; molecular_function}	{PF02742:Iron dependent repressor, metal binding and dimerisation domain}
evm.model.Chr1.1391	{ESK87400.1; plasmid p 4b orf-3 family protein [Moniliophthora roreri MCA 2997]}	{B8XC03; Ice-binding protein }	{mrr:Moror_11670; }	{NA}	{NA}
evm.model.Chr1.1392	{RDB25724.1; Transposon Ty3-G Gag-Pol polyprotein [Hypsizygus marmoreus]}	{NA}	{lbc:LACBIDRAFT_310036; }	{GO:0006278; RNA-dependent DNA replication; biological_process GO:0003964; RNA-directed DNA polymerase activity; molecular_function GO:0003723; RNA binding; molecular_function}	{PF00078:Reverse transcriptase (RNA-dependent DNA polymerase)}
evm.model.Chr1.1393	{NA}	{NA}	{NA}	{NA}	{NA}
evm.model.Chr1.1394	{KZV89724.1; hypothetical protein EXIGLDRAFT_771468 [Exidia glandulosa HHB12029]}	{NA}	{NA}	{NA}	{NA}
evm.model.Chr1.1395	{NA}	{NA}	{NA}	{NA}	{NA}
evm.model.Chr1.1396	{NA}	{NA}	{NA}	{NA}	{NA}
evm.model.Chr1.1397	{KIY66762.1; cytochrome P450 [Cylindrobasidium torrendii FP15055 ss-10]}	{NA}	{scm:SCHCODRAFT_236545; }	{GO:0055114; oxidation-reduction process; biological_process GO:0016020; membrane; cellular_component GO:0020037; heme binding; molecular_function GO:0006508; proteolysis; biological_process GO:0004222; metalloendopeptidase activity; molecular_function GO:0005506; iron ion binding; molecular_function GO:0016705; oxidoreductase activity, acting on paired donors, with incorporation or reduction of …	{PF00067:Cytochrome P450 PF01435:Peptidase family M48}
evm.model.Chr1.1398	{GAW02515.1; hypothetical protein LENED_004177 [Lentinula edodes]}	{NA}	{scm:SCHCODRAFT_104541; }	{NA}	{NA}
evm.model.Chr1.1399	{KAF9021673.1; eukaryotic translation initiation factor 3 subunit 6 [Hymenopellis radicata]}	{Q4PHN4; Eukaryotic translation initiation factor 3 subunit E }	{lbc:LACBIDRAFT_293911; K03250 EIF3E, INT6 translation initiation factor 3 subunit E -- Genetic Information Processing; Translation; RNA transport [PATH:ko03013] Human Diseases; Infectious diseases: Viral; Hepatitis C [PATH:ko05160]}	{GO:0005515; protein binding; molecular_function}	{PF01399:PCI domain}
evm.model.Chr1.14	{NA}	{NA}	{NA}	{NA}	{NA}
evm.model.Chr1.140.1	{NA}	{NA}	{NA}	{NA}	{NA}
evm.model.Chr1.1400	{NA}	{NA}	{NA}	{NA}	{NA}
evm.model.Chr1.1401	{NA}	{NA}	{NA}	{GO:0006438; valyl-tRNA aminoacylation; biological_process GO:0005737; cytoplasm; cellular_component GO:0004832; valine-tRNA ligase activity; molecular_function GO:0005524; ATP binding; molecular_function GO:0000166; nucleotide binding; molecular_function}	{PF10458:Valyl tRNA synthetase tRNA binding arm}
evm.model.Chr1.1402	{KAF9002817.1; hypothetical protein BDZ89DRAFT_1241885 [Hymenopellis radicata]}	{NA}	{lbc:LACBIDRAFT_303728; K12882 NCBP1, CBP80 nuclear cap-binding protein subunit 1 -- Genetic Information Processing; Translation; RNA transport [PATH:ko03013] Genetic Information Processing; Translation; mRNA surveillance pathway [PATH:ko03015] Genetic Information Processing; Transcription; Spliceosome [PATH:ko03040]}	{GO:0016070; RNA metabolic process; biological_process GO:0005515; protein binding; molecular_function GO:0003723; RNA binding; molecular_function}	{PF02854:MIF4G domain PF09090:MIF4G like PF09088:MIF4G like}
evm.model.Chr1.1403	{KAF8915033.1; hypothetical protein CPB85DRAFT_452582 [Mucidula mucida]}	{NA}	{NA}	{GO:0005524; ATP binding; molecular_function GO:0004672; protein kinase activity; molecular_function GO:0006468; protein phosphorylation; biological_process}	{PF00069:Protein kinase domain}
evm.model.Chr1.1404	{KAF8909100.1; GMC oxidoreductase [Mucidula mucida]}	{M5EAX2; GMC oxidoreductase family protein Mala s 12 }	{tvs:TRAVEDRAFT_57372; }	{GO:0055114; oxidation-reduction process; biological_process GO:0016491; oxidoreductase activity; molecular_function GO:0016614; oxidoreductase activity, acting on CH-OH group of donors; molecular_function GO:0016117; carotenoid biosynthetic process; biological_process GO:0050660; flavin adenine dinucleotide binding; molecular_function GO:0016705; oxidoreductase activity, acting on paired donors,…	{PF07992:Pyridine nucleotide-disulphide oxidoreductase PF05199:GMC oxidoreductase PF05834:Lycopene cyclase protein PF01266:FAD dependent oxidoreductase PF00732:GMC oxidoreductase}
evm.model.Chr1.1405	{KAF8915033.1; hypothetical protein CPB85DRAFT_452582 [Mucidula mucida]}	{NA}	{NA}	{GO:0005524; ATP binding; molecular_function GO:0004672; protein kinase activity; molecular_function GO:0006468; protein phosphorylation; biological_process}	{PF00069:Protein kinase domain}
evm.model.Chr1.1406	{KAF8920403.1; Metallo-dependent phosphatase-like protein [Mucidula mucida]}	{NA}	{mrr:Moror_5797; }	{GO:0016787; hydrolase activity; molecular_function}	{PF00149:Calcineurin-like phosphoesterase}
evm.model.Chr1.1407	{NA}	{NA}	{NA}	{NA}	{NA}
evm.model.Chr1.1408	{NA}	{NA}	{NA}	{NA}	{NA}
evm.model.Chr1.1409	{NA}	{NA}	{NA}	{GO:0006355; regulation of transcription, DNA-dependent; biological_process GO:0008270; zinc ion binding; molecular_function GO:0000981; sequence-specific DNA binding RNA polymerase II transcription factor activity; molecular_function GO:0005634; nucleus; cellular_component}	{PF00172:Fungal Zn(2)-Cys(6) binuclear cluster domain}
evm.model.Chr1.141	{BAA13612.1; FVFD16 [Flammulina velutipes]}	{NA}	{NA}	{NA}	{NA}
evm.model.Chr1.1410	{KAF9014392.1; hypothetical protein BDZ89DRAFT_1142381 [Hymenopellis radicata]}	{NA}	{NA}	{GO:0008270; zinc ion binding; molecular_function GO:0003676; nucleic acid binding; molecular_function}	{PF00098:Zinc knuckle}
evm.model.Chr1.1411	{NA}	{NA}	{NA}	{GO:0016787; hydrolase activity; molecular_function}	{PF00149:Calcineurin-like phosphoesterase}
evm.model.Chr1.1412.1	{NA}	{NA}	{NA}	{NA}	{NA}
evm.model.Chr1.1413	{CUX90926.1; serine peptidase S08 [Flammulina velutipes]}	{NA}	{hir:HETIRDRAFT_61954; }	{GO:0004252; serine-type endopeptidase activity; molecular_function GO:0006508; proteolysis; biological_process}	{PF00082:Subtilase family}
evm.model.Chr1.1414	{NA}	{NA}	{NA}	{NA}	{NA}
evm.model.Chr1.1415	{NA}	{NA}	{NA}	{NA}	{NA}
evm.model.Chr1.1416	{NA}	{NA}	{NA}	{NA}	{NA}
evm.model.Chr1.1417	{NA}	{NA}	{NA}	{GO:0009166; nucleotide catabolic process; biological_process GO:0016787; hydrolase activity; molecular_function}	{PF02872:5'-nucleotidase, C-terminal domain}
evm.model.Chr1.1418	{NA}	{NA}	{NA}	{NA}	{NA}
evm.model.Chr1.1419	{PBK74752.1; NAD(P)-binding protein [Armillaria solidipes]}	{NA}	{mrr:Moror_7109; }	{GO:0008831; dTDP-4-dehydrorhamnose reductase activity; molecular_function GO:0050662; coenzyme binding; molecular_function GO:0003854; 3-beta-hydroxy-delta5-steroid dehydrogenase activity; molecular_function GO:0045226; extracellular polysaccharide biosynthetic process; biological_process GO:0016491; oxidoreductase activity; molecular_function GO:0009058; biosynthetic process; biological_process…	{PF00106:short chain dehydrogenase PF01370:NAD dependent epimerase/dehydratase family PF01073:3-beta hydroxysteroid dehydrogenase/isomerase family PF04321:RmlD substrate binding domain PF02719:Polysaccharide biosynthesis protein}
evm.model.Chr1.142	{KAF9012781.1; hypothetical protein BDZ89DRAFT_1023937 [Hymenopellis radicata]}	{NA}	{mrr:Moror_14792; }	{NA}	{NA}
evm.model.Chr1.1420	{NA}	{NA}	{NA}	{GO:0005515; protein binding; molecular_function}	{PF00646:F-box domain}
evm.model.Chr1.1421	{NA}	{NA}	{NA}	{NA}	{NA}
evm.model.Chr1.1422	{CUX90926.1; serine peptidase S08 [Flammulina velutipes]}	{NA}	{hir:HETIRDRAFT_61954; }	{GO:0006508; proteolysis; biological_process GO:0016020; membrane; cellular_component GO:0005618; cell wall; cellular_component GO:0004252; serine-type endopeptidase activity; molecular_function}	{PF00082:Subtilase family PF06280:Fn3-like domain}
evm.model.Chr1.1423	{NA}	{NA}	{NA}	{NA}	{NA}
evm.model.Chr1.1424	{NA}	{NA}	{NA}	{NA}	{NA}
evm.model.Chr1.1425	{KAF8870141.1; polysaccharide biosynthesis-domain-containing protein [Mucidula mucida]}	{Q08971; Protein PBDC1 homolog }	{cput:CONPUDRAFT_106467; }	{NA}	{NA}
evm.model.Chr1.1426	{THU98718.1; hypothetical protein K435DRAFT_795466 [Dendrothele bispora CBS 962.96]}	{NA}	{NA}	{NA}	{NA}
evm.model.Chr1.1427	{RDB21877.1; hypothetical protein Hypma_010992 [Hypsizygus marmoreus]}	{NA}	{NA}	{GO:0003964; RNA-directed DNA polymerase activity; molecular_function GO:0006278; RNA-dependent DNA replication; biological_process GO:0003723; RNA binding; molecular_function}	{PF00078:Reverse transcriptase (RNA-dependent DNA polymerase)}
evm.model.Chr1.1428	{KAE9408509.1; hypothetical protein BT96DRAFT_962773 [Gymnopus androsaceus JB14]}	{NA}	{lbc:LACBIDRAFT_306885; }	{NA}	{NA}
evm.model.Chr1.1429	{NA}	{NA}	{NA}	{NA}	{NA}
evm.model.Chr1.143	{NA}	{NA}	{NA}	{NA}	{NA}
evm.model.Chr1.1430	{KAF8870141.1; polysaccharide biosynthesis-domain-containing protein [Mucidula mucida]}	{Q08971; Protein PBDC1 homolog }	{hir:HETIRDRAFT_460697; }	{NA}	{NA}
evm.model.Chr1.1431	{CUX90926.1; serine peptidase S08 [Flammulina velutipes]}	{NA}	{hir:HETIRDRAFT_61954; }	{GO:0004252; serine-type endopeptidase activity; molecular_function GO:0005618; cell wall; cellular_component GO:0016020; membrane; cellular_component GO:0006508; proteolysis; biological_process}	{PF06280:Fn3-like domain PF00082:Subtilase family}
evm.model.Chr1.1432	{ESK86155.1; secreted protein [Moniliophthora roreri MCA 2997]}	{NA}	{mrr:Moror_9279; }	{NA}	{NA}
evm.model.Chr1.1433	{SJL17643.1; uncharacterized protein ARMOST_21200 [Armillaria ostoyae]}	{NA}	{mpr:MPER_02706; }	{NA}	{NA}
evm.model.Chr1.1434	{NA}	{NA}	{NA}	{GO:0032040; small-subunit processome; cellular_component}	{PF04147:Nop14-like family }
evm.model.Chr1.1435	{NA}	{NA}	{NA}	{GO:0008270; zinc ion binding; molecular_function GO:0000981; sequence-specific DNA binding RNA polymerase II transcription factor activity; molecular_function GO:0000917; barrier septum formation; biological_process GO:0005634; nucleus; cellular_component GO:0043093; cytokinesis by binary fission; biological_process GO:0005737; cytoplasm; cellular_component GO:0006355; regulation of transcriptio…	{PF06005:Cell division protein ZapB PF00172:Fungal Zn(2)-Cys(6) binuclear cluster domain}
evm.model.Chr1.1436	{NA}	{NA}	{NA}	{NA}	{NA}
evm.model.Chr1.1437	{NA}	{NA}	{NA}	{NA}	{NA}
evm.model.Chr1.1438	{NA}	{NA}	{NA}	{NA}	{NA}
evm.model.Chr1.1439	{NA}	{NA}	{mpr:MPER_00422; }	{NA}	{NA}
evm.model.Chr1.144	{RDB25724.1; Transposon Ty3-G Gag-Pol polyprotein [Hypsizygus marmoreus]}	{NA}	{lbc:LACBIDRAFT_310036; }	{GO:0003723; RNA binding; molecular_function GO:0015074; DNA integration; biological_process GO:0003964; RNA-directed DNA polymerase activity; molecular_function GO:0006278; RNA-dependent DNA replication; biological_process}	{PF00078:Reverse transcriptase (RNA-dependent DNA polymerase) PF00665:Integrase core domain}
evm.model.Chr1.1440	{KAF9025399.1; hypothetical protein BDZ89DRAFT_1182812 [Hymenopellis radicata]}	{NA}	{lbc:LACBIDRAFT_298009; }	{NA}	{NA}
evm.model.Chr1.1441	{NA}	{NA}	{NA}	{GO:0005576; NA}	{PF00272:Cecropin family}
evm.model.Chr1.1442	{NA}	{NA}	{NA}	{NA}	{NA}
evm.model.Chr1.1443	{NA}	{NA}	{NA}	{NA}	{NA}
evm.model.Chr1.1444	{KAF8901239.1; hypothetical protein CPB85DRAFT_132154 [Mucidula mucida]}	{NA}	{NA}	{GO:0005515; protein binding; molecular_function GO:0006355; regulation of transcription, DNA-dependent; biological_process GO:0007165; signal transduction; biological_process GO:0016032; NA GO:0005634; nucleus; cellular_component GO:0003677; DNA binding; molecular_function}	{PF02183:Homeobox associated leucine zipper PF04508:Viral A-type inclusion protein repeat PF13676:TIR domain}
evm.model.Chr1.1445	{NA}	{NA}	{NA}	{GO:0004674; protein serine/threonine kinase activity; molecular_function GO:0006468; protein phosphorylation; biological_process GO:0005524; ATP binding; molecular_function}	{PF02816:Alpha-kinase family}
evm.model.Chr1.1446	{NA}	{NA}	{NA}	{NA}	{NA}
evm.model.Chr1.1447	{NA}	{NA}	{NA}	{NA}	{NA}
evm.model.Chr1.1448	{NA}	{NA}	{NA}	{NA}	{NA}
evm.model.Chr1.1449	{NA}	{NA}	{NA}	{NA}	{NA}
evm.model.Chr1.145	{KIY42825.1; hypothetical protein FISHEDRAFT_79106 [Fistulina hepatica ATCC 64428]}	{NA}	{tvs:TRAVEDRAFT_125927; }	{NA}	{NA}
evm.model.Chr1.1450	{KAF8913524.1; isoprenoid synthase domain-containing protein [Mucidula mucida]}	{NA}	{NA}	{GO:0005524; ATP binding; molecular_function GO:0006950; response to stress; biological_process GO:0051082; unfolded protein binding; molecular_function GO:0000287; magnesium ion binding; molecular_function GO:0006457; protein folding; biological_process GO:0010333; terpene synthase activity; molecular_function GO:0016829; lyase activity; molecular_function}	{PF03936:Terpene synthase family, metal binding domain PF00183:Hsp90 protein}
evm.model.Chr1.1451	{PBK96424.1; hypothetical protein ARMGADRAFT_923403, partial [Armillaria gallica]}	{NA}	{NA}	{NA}	{NA}
evm.model.Chr1.1452	{NA}	{NA}	{NA}	{NA}	{NA}
evm.model.Chr1.1453	{NA}	{NA}	{NA}	{NA}	{NA}
evm.model.Chr1.1454	{NA}	{NA}	{NA}	{NA}	{NA}
evm.model.Chr1.1455	{NA}	{NA}	{NA}	{NA}	{NA}
evm.model.Chr1.1456	{KAF9491694.1; hypothetical protein BDN71DRAFT_1295962 [Pleurotus eryngii]}	{NA}	{NA}	{NA}	{NA}
evm.model.Chr1.1457	{NA}	{NA}	{NA}	{NA}	{NA}
evm.model.Chr1.1458	{NA}	{NA}	{NA}	{NA}	{NA}
evm.model.Chr1.1459	{NA}	{NA}	{NA}	{NA}	{NA}
evm.model.Chr1.146	{NA}	{NA}	{NA}	{NA}	{NA}
evm.model.Chr1.1460	{NA}	{NA}	{NA}	{NA}	{NA}
evm.model.Chr1.1461	{NA}	{NA}	{NA}	{GO:0004482; mRNA (guanine-N7-)-methyltransferase activity; molecular_function GO:0005524; ATP binding; molecular_function GO:0003968; RNA-directed RNA polymerase activity; molecular_function GO:0006370; mRNA capping; biological_process GO:0019012; NA GO:0005515; protein binding; molecular_function}	{PF00646:F-box domain PF00946:Mononegavirales RNA dependent RNA polymerase }
evm.model.Chr1.1462	{NA}	{NA}	{NA}	{NA}	{NA}
evm.model.Chr1.1463	{NA}	{NA}	{NA}	{NA}	{NA}
evm.model.Chr1.1464	{NA}	{NA}	{NA}	{NA}	{NA}
evm.model.Chr1.1465	{NA}	{NA}	{NA}	{NA}	{NA}
evm.model.Chr1.1466	{NA}	{NA}	{NA}	{NA}	{NA}
evm.model.Chr1.1467	{NA}	{NA}	{NA}	{NA}	{NA}
evm.model.Chr1.1468	{KAF5346936.1; hypothetical protein D9758_010164 [Tetrapyrgos nigripes]}	{NA}	{NA}	{NA}	{NA}
evm.model.Chr1.1469	{NA}	{NA}	{NA}	{GO:0016021; integral to membrane; cellular_component}	{PF05425:Copper resistance protein D}
evm.model.Chr1.147	{NA}	{NA}	{NA}	{NA}	{NA}
evm.model.Chr1.1470	{NA}	{NA}	{NA}	{GO:0033179; proton-transporting V-type ATPase, V0 domain; cellular_component GO:0016740; transferase activity; molecular_function GO:0015078; hydrogen ion transmembrane transporter activity; molecular_function GO:0008616; queuosine biosynthetic process; biological_process GO:0031514; motile cilium; cellular_component GO:0016853; isomerase activity; molecular_function GO:0048870; cell motility; b…	{PF02547:Queuosine biosynthesis protein PF13851:Growth-arrest specific micro-tubule binding PF01496:V-type ATPase 116kDa subunit family }
evm.model.Chr1.1471	{NA}	{NA}	{NA}	{NA}	{NA}
evm.model.Chr1.1472	{NA}	{NA}	{NA}	{GO:0005515; protein binding; molecular_function}	{PF00400:WD domain, G-beta repeat}
evm.model.Chr1.1473	{NA}	{NA}	{NA}	{NA}	{NA}
evm.model.Chr1.1474	{NA}	{NA}	{NA}	{GO:0005515; protein binding; molecular_function}	{PF00646:F-box domain}
evm.model.Chr1.1475	{KAF8907198.1; guanine nucleotide exchange factor [Mucidula mucida]}	{NA}	{lbc:LACBIDRAFT_312013; }	{NA}	{NA}
evm.model.Chr1.1476	{NA}	{NA}	{NA}	{GO:0015269; calcium-activated potassium channel activity; molecular_function GO:0006813; potassium ion transport; biological_process GO:0016020; membrane; cellular_component}	{PF03493:Calcium-activated BK potassium channel alpha subunit}
evm.model.Chr1.1477	{SJL12000.1; uncharacterized protein ARMOST_15416 [Armillaria ostoyae]}	{NA}	{dsq:DICSQDRAFT_71699; }	{NA}	{NA}
evm.model.Chr1.148	{NA}	{NA}	{NA}	{NA}	{NA}
evm.model.Chr1.149	{NA}	{NA}	{NA}	{NA}	{NA}
evm.model.Chr1.15	{NA}	{NA}	{NA}	{NA}	{NA}
evm.model.Chr1.150	{NA}	{NA}	{NA}	{NA}	{NA}
evm.model.Chr1.151	{NA}	{NA}	{NA}	{NA}	{NA}
evm.model.Chr1.152	{KAF8916593.1; hypothetical protein CPB85DRAFT_266471 [Mucidula mucida]}	{NA}	{NA}	{NA}	{NA}
evm.model.Chr1.153	{KAF9052261.1; glycoside hydrolase family 16 protein [Hymenopellis radicata]}	{P32486; Beta-glucan synthesis-associated protein KRE6 }	{mrr:Moror_13912; K21850 KRE6 beta-glucan synthesis-associated protein KRE6 -- }	{NA}	{NA}
evm.model.Chr1.154	{KAF8916137.1; hypothetical protein CPB85DRAFT_1291734 [Mucidula mucida]}	{NA}	{NA}	{GO:0019028; viral capsid; cellular_component}	{PF07267:Nucleopolyhedrovirus capsid protein P87}
evm.model.Chr1.155	{NA}	{NA}	{NA}	{NA}	{NA}
evm.model.Chr1.156	{NA}	{NA}	{NA}	{NA}	{NA}
evm.model.Chr1.157	{EEB86969.1; hypothetical protein MPER_15894, partial [Moniliophthora perniciosa FA553]}	{NA}	{mpr:MPER_15894; }	{NA}	{NA}
evm.model.Chr1.158	{NA}	{NA}	{NA}	{NA}	{NA}
evm.model.Chr1.159	{PBK93238.1; phospholipase B [Armillaria gallica]}	{NA}	{gtr:GLOTRDRAFT_73425; K13333 PLB lysophospholipase 3.1.1.5 Metabolism; Lipid metabolism; Glycerophospholipid metabolism [PATH:ko00564]}	{GO:0004620; phospholipase activity; molecular_function GO:0015948; methanogenesis; biological_process GO:0030269; tetrahydromethanopterin S-methyltransferase activity; molecular_function GO:0016021; integral to membrane; cellular_component GO:0009395; phospholipid catabolic process; biological_process}	{PF05440:Tetrahydromethanopterin S-methyltransferase subunit B PF03494:Beta-amyloid peptide (beta-APP) PF01735:Lysophospholipase catalytic domain}
evm.model.Chr1.16	{TFK44995.1; GTP cyclohydrolase 1 type 2/Nif3 [Crucibulum laeve]}	{NA}	{hir:HETIRDRAFT_482450; }	{NA}	{NA}
evm.model.Chr1.160	{KAF9011485.1; chromatin associated protein KTI12 [Hymenopellis radicata]}	{NA}	{tvs:TRAVEDRAFT_34586; K15456 KTI12 protein KTI12 -- }	{NA}	{NA}
evm.model.Chr1.161	{KAF8877339.1; chitin synthase III catalytic subunit [Mucidula mucida]}	{NA}	{hir:HETIRDRAFT_446634; }	{NA}	{NA}
evm.model.Chr1.162	{KAF9030738.1; hypothetical protein BDZ89DRAFT_907670, partial [Hymenopellis radicata]}	{NA}	{shs:STEHIDRAFT_68586; }	{NA}	{NA}
evm.model.Chr1.163	{KIY70408.1; hypothetical protein CYLTODRAFT_419765 [Cylindrobasidium torrendii FP15055 ss-10]}	{NA}	{NA}	{NA}	{NA}
evm.model.Chr1.164	{NA}	{NA}	{NA}	{NA}	{NA}
evm.model.Chr1.165	{NA}	{NA}	{NA}	{GO:0055114; oxidation-reduction process; biological_process GO:0016021; integral to membrane; cellular_component GO:0004129; cytochrome-c oxidase activity; molecular_function}	{PF12270:Cytochrome c oxidase subunit IV}
evm.model.Chr1.166	{KIY61071.1; hypothetical protein CYLTODRAFT_384831 [Cylindrobasidium torrendii FP15055 ss-10]}	{NA}	{scm:SCHCODRAFT_105037; }	{GO:0006278; RNA-dependent DNA replication; biological_process GO:0003964; RNA-directed DNA polymerase activity; molecular_function GO:0003723; RNA binding; molecular_function}	{PF00078:Reverse transcriptase (RNA-dependent DNA polymerase)}
evm.model.Chr1.167	{KAF9026627.1; PLC-like phosphodiesterase [Hymenopellis radicata]}	{NA}	{mrr:Moror_10542; }	{GO:0004435; phosphatidylinositol phospholipase C activity; molecular_function GO:0035556; intracellular signal transduction; biological_process GO:0005515; protein binding; molecular_function GO:0006629; lipid metabolic process; biological_process GO:0007165; signal transduction; biological_process}	{PF00168:C2 domain PF00387:Phosphatidylinositol-specific phospholipase C, Y domain}
evm.model.Chr1.168	{BAA13612.1; FVFD16 [Flammulina velutipes]}	{NA}	{mrr:Moror_13822; }	{NA}	{NA}
evm.model.Chr1.169	{KAF8906423.1; hypothetical protein CPB85DRAFT_1415630 [Mucidula mucida]}	{NA}	{mrr:Moror_14792; }	{NA}	{NA}
evm.model.Chr1.17	{PBK94009.1; Coatomer, beta' subunit [Armillaria gallica]}	{O35142; Coatomer subunit beta' }	{lbc:LACBIDRAFT_399525; K17302 COPB2, SEC27 coatomer subunit beta' -- }	{GO:0030117; membrane coat; cellular_component GO:0016192; vesicle-mediated transport; biological_process GO:0005515; protein binding; molecular_function GO:0005198; NA GO:0006886; intracellular protein transport; biological_process}	{PF04053:Coatomer WD associated region PF00400:WD domain, G-beta repeat}
evm.model.Chr1.170	{BAA13612.1; FVFD16 [Flammulina velutipes]}	{NA}	{NA}	{NA}	{NA}
evm.model.Chr1.171	{KAG0644346.1; hypothetical protein HOY80DRAFT_941397 [Tuber brumale]}	{NA}	{adl:AURDEDRAFT_110315; }	{GO:0004252; serine-type endopeptidase activity; molecular_function GO:0016020; membrane; cellular_component GO:0006508; proteolysis; biological_process}	{PF00944:Alphavirus core protein }
evm.model.Chr1.172	{NA}	{NA}	{NA}	{NA}	{NA}
evm.model.Chr1.173	{NA}	{NA}	{NA}	{NA}	{NA}
evm.model.Chr1.174	{NA}	{NA}	{NA}	{NA}	{NA}
evm.model.Chr1.175	{NA}	{NA}	{NA}	{NA}	{NA}
evm.model.Chr1.176	{THV07820.1; WD40 repeat-like protein [Dendrothele bispora CBS 962.96]}	{NA}	{NA}	{GO:0005515; protein binding; molecular_function}	{PF00400:WD domain, G-beta repeat}
evm.model.Chr1.177	{NA}	{NA}	{NA}	{NA}	{NA}
evm.model.Chr1.178	{NA}	{NA}	{NA}	{NA}	{NA}
evm.model.Chr1.179	{NA}	{NA}	{NA}	{GO:0003676; nucleic acid binding; molecular_function GO:0008270; zinc ion binding; molecular_function}	{PF00098:Zinc knuckle}
evm.model.Chr1.18	{KAF8921483.1; dimethylaniline monooxygenase [Mucidula mucida]}	{NA}	{rha:RHA1_ro05696; }	{GO:0055114; oxidation-reduction process; biological_process GO:0004499; flavin-containing monooxygenase activity; molecular_function GO:0050660; flavin adenine dinucleotide binding; molecular_function GO:0048037; cofactor binding; molecular_function GO:0043115; precorrin-2 dehydrogenase activity; molecular_function GO:0050661; NADP binding; molecular_function GO:0006813; potassium ion transport;…	{PF02826:D-isomer specific 2-hydroxyacid dehydrogenase, NAD binding domain PF05834:Lycopene cyclase protein PF01134:Glucose inhibited division protein A PF00070:Pyridine nucleotide-disulphide oxidoreductase PF07991:Acetohydroxy acid isomeroreductase, NADPH-binding domain PF02558:Ketopantoate reductase PanE/ApbA PF00743:Flavin-binding monooxygenase-like PF01266:FAD dependent oxidoreductase PF02254…
evm.model.Chr1.180	{TFY53759.1; hypothetical protein EVG20_g9976, partial [Dentipellis fragilis]}	{NA}	{mrr:Moror_2377; }	{GO:0015074; DNA integration; biological_process GO:0003723; RNA binding; molecular_function GO:0006278; RNA-dependent DNA replication; biological_process GO:0003964; RNA-directed DNA polymerase activity; molecular_function}	{PF00078:Reverse transcriptase (RNA-dependent DNA polymerase) PF00665:Integrase core domain}
evm.model.Chr1.181	{NA}	{NA}	{NA}	{GO:0015991; ATP hydrolysis coupled proton transport; biological_process GO:0033179; proton-transporting V-type ATPase, V0 domain; cellular_component GO:0004592; pantoate-beta-alanine ligase activity; molecular_function GO:0015940; pantothenate biosynthetic process; biological_process GO:0015078; hydrogen ion transmembrane transporter activity; molecular_function}	{PF02569:Pantoate-beta-alanine ligase PF01496:V-type ATPase 116kDa subunit family }
evm.model.Chr1.182	{NA}	{NA}	{NA}	{NA}	{NA}
evm.model.Chr1.183	{KAF5346936.1; hypothetical protein D9758_010164 [Tetrapyrgos nigripes]}	{NA}	{tvs:TRAVEDRAFT_148483; }	{NA}	{NA}
evm.model.Chr1.184	{THU77080.1; hypothetical protein K435DRAFT_824419 [Dendrothele bispora CBS 962.96]}	{NA}	{gtr:GLOTRDRAFT_50393; }	{NA}	{NA}
evm.model.Chr1.185	{NA}	{NA}	{NA}	{NA}	{NA}
evm.model.Chr1.186	{NA}	{NA}	{NA}	{NA}	{NA}
evm.model.Chr1.187	{NA}	{NA}	{NA}	{NA}	{NA}
evm.model.Chr1.188	{SJL01226.1; uncharacterized protein ARMOST_04544 [Armillaria ostoyae]}	{NA}	{mrr:Moror_8832; }	{GO:0000079; regulation of cyclin-dependent protein kinase activity; biological_process GO:0019901; protein kinase binding; molecular_function}	{PF08613:Cyclin}
evm.model.Chr1.189	{KAF9023720.1; glycosyltransferase family 2 protein [Hymenopellis radicata]}	{J9VF17; Chitin synthase 4 }	{gtr:GLOTRDRAFT_69829; K00698 CHS1 chitin synthase 2.4.1.16 Metabolism; Carbohydrate metabolism; Amino sugar and nucleotide sugar metabolism [PATH:ko00520]}	{GO:0016459; myosin complex; cellular_component GO:0020037; heme binding; molecular_function GO:0003774; motor activity; molecular_function GO:0016757; transferase activity, transferring glycosyl groups; molecular_function GO:0005524; ATP binding; molecular_function}	{PF13506:Glycosyl transferase family 21 PF00173:Cytochrome b5-like Heme/Steroid binding domain PF00063:Myosin head (motor domain)}
evm.model.Chr1.19	{KAF9050670.1; hypothetical protein BDZ89DRAFT_977541 [Hymenopellis radicata]}	{NA}	{NA}	{GO:0016020; membrane; cellular_component}	{PF01184:GPR1/FUN34/yaaH family}
evm.model.Chr1.190	{NA}	{NA}	{NA}	{NA}	{NA}
evm.model.Chr1.191	{NA}	{NA}	{NA}	{NA}	{NA}
evm.model.Chr1.192	{KAF9027233.1; hypothetical protein BDZ89DRAFT_1015748, partial [Hymenopellis radicata]}	{NA}	{psq:PUNSTDRAFT_53245; }	{NA}	{NA}
evm.model.Chr1.193	{KAA1467849.1; histone H3 [Dentipellis sp. KUC8613|Dendrothele bispora CBS 962.96|Antrodiella citrinella]}	{Q4PB04; Histone H3.2 }	{scm:SCHCODRAFT_79839; K11253 H3 histone H3 -- Human Diseases; Substance dependence; Alcoholism [PATH:ko05034] Human Diseases; Cancers: Overview; Transcriptional misregulation in cancer [PATH:ko05202] Human Diseases; Immune diseases; Systemic lupus erythematosus [PATH:ko05322]}	{GO:0005622; intracellular; cellular_component GO:0003677; DNA binding; molecular_function GO:0043565; sequence-specific DNA binding; molecular_function}	{PF00808:Histone-like transcription factor (CBF/NF-Y) and archaeal histone PF00125:Core histone H2A/H2B/H3/H4}
evm.model.Chr1.194	{KAF8892402.1; hypothetical protein CPB85DRAFT_1257697, partial [Mucidula mucida]}	{NA}	{NA}	{NA}	{NA}
evm.model.Chr1.195	{KAF8884302.1; major facilitator superfamily domain-containing protein [Mucidula mucida]}	{NA}	{cci:CC1G_10068; }	{GO:0016021; integral to membrane; cellular_component GO:0055085; transmembrane transport; biological_process}	{PF07690:Major Facilitator Superfamily}
evm.model.Chr1.196	{NA}	{NA}	{NA}	{GO:0005515; protein binding; molecular_function}	{PF00646:F-box domain}
evm.model.Chr1.197	{NA}	{NA}	{NA}	{NA}	{NA}
evm.model.Chr1.198	{KAF9040183.1; hypothetical protein BDZ89DRAFT_944958, partial [Hymenopellis radicata]}	{NA}	{cput:CONPUDRAFT_105225; }	{NA}	{NA}
evm.model.Chr1.199	{KAF9020116.1; hypothetical protein BDZ89DRAFT_958589 [Hymenopellis radicata]}	{NA}	{lbc:LACBIDRAFT_291947; }	{NA}	{NA}
evm.model.Chr1.2	{NA}	{NA}	{NA}	{NA}	{NA}
evm.model.Chr1.20	{KIY65497.1; hypothetical protein CYLTODRAFT_492287 [Cylindrobasidium torrendii FP15055 ss-10]}	{NA}	{NA}	{GO:0006434; seryl-tRNA aminoacylation; biological_process GO:0005524; ATP binding; molecular_function GO:0000166; nucleotide binding; molecular_function GO:0004828; serine-tRNA ligase activity; molecular_function GO:0005737; cytoplasm; cellular_component}	{PF02403:Seryl-tRNA synthetase N-terminal domain}
evm.model.Chr1.200	{NA}	{NA}	{NA}	{GO:0006367; transcription initiation from RNA polymerase II promoter; biological_process GO:0046872; metal ion binding; molecular_function GO:0005672; transcription factor TFIIA complex; cellular_component}	{PF03153:Transcription factor IIA, alpha/beta subunit PF00096:Zinc finger, C2H2 type}
evm.model.Chr1.201	{SJL02677.1; related to 3-phytase A precursor [Armillaria ostoyae]}	{O00107; 3-phytase A }	{scm:SCHCODRAFT_38239; }	{GO:0003993; acid phosphatase activity; molecular_function}	{PF00328:Histidine phosphatase superfamily (branch 2)}
evm.model.Chr1.202	{SJL02678.1; uncharacterized protein ARMOST_06012 [Armillaria ostoyae]}	{Q9D700; Dual specificity protein phosphatase 26 }	{shs:STEHIDRAFT_55102; }	{GO:0003723; RNA binding; molecular_function GO:0016763; transferase activity, transferring pentosyl groups; molecular_function GO:0004725; protein tyrosine phosphatase activity; molecular_function GO:0006470; protein dephosphorylation; biological_process GO:0008138; protein tyrosine/serine/threonine phosphatase activity; molecular_function}	{PF04179:Rit1 DUSP-like domain PF00102:Protein-tyrosine phosphatase PF00782:Dual specificity phosphatase, catalytic domain PF03861:ANTAR domain}
evm.model.Chr1.203	{KAF9011684.1; hypothetical protein BDZ89DRAFT_1143074 [Hymenopellis radicata]}	{NA}	{mrr:Moror_17400; }	{GO:0016020; membrane; cellular_component}	{PF00892:EamA-like transporter family}
evm.model.Chr1.204	{NA}	{NA}	{NA}	{NA}	{NA}
evm.model.Chr1.205	{NA}	{NA}	{NA}	{GO:0005515; protein binding; molecular_function}	{PF00646:F-box domain}
evm.model.Chr1.206	{KAF8903227.1; hypothetical protein CPB85DRAFT_1417016 [Mucidula mucida]}	{NA}	{lbc:LACBIDRAFT_307478; K22381 ZNF598 E3 ubiquitin-protein ligase ZNF598 2.3.2.27 }	{GO:0046872; metal ion binding; molecular_function}	{PF00096:Zinc finger, C2H2 type}
evm.model.Chr1.207	{NA}	{NA}	{NA}	{NA}	{NA}
evm.model.Chr1.208	{NA}	{NA}	{NA}	{NA}	{NA}
evm.model.Chr1.209	{PBK93983.1; DNA ligase/mRNA capping enzyme [Armillaria gallica]}	{NA}	{mrr:Moror_2898; K10747 LIG1 DNA ligase 1 6.5.1.1 6.5.1.6 6.5.1.7 Genetic Information Processing; Replication and repair; DNA replication [PATH:ko03030] Genetic Information Processing; Replication and repair; Base excision repair [PATH:ko03410] Genetic Information Processing; Replication and repair; Nucleotide excision repair [PATH:ko03420] Genetic Information Processing; Replication and repair; …	{GO:0005524; ATP binding; molecular_function GO:0042742; defense response to bacterium; biological_process GO:0005576; NA GO:0003910; DNA ligase (ATP) activity; molecular_function GO:0006310; DNA recombination; biological_process GO:0006281; DNA repair; biological_process}	{PF04369:Lactococcin-like family PF01068:ATP dependent DNA ligase domain}
evm.model.Chr1.21	{KAF8918892.1; actin-related protein ARPC3 [Mucidula mucida]}	{P78774; Actin-related protein 2/3 complex subunit 1 }	{lbc:LACBIDRAFT_399446; K05757 ARPC1A_B actin related protein 2/3 complex, subunit 1A/1B -- Cellular Processes; Transport and catabolism; Endocytosis [PATH:ko04144] Organismal Systems; Immune system; Fc gamma R-mediated phagocytosis [PATH:ko04666] Cellular Processes; Cell motility; Regulation of actin cytoskeleton [PATH:ko04810] Human Diseases; Infectious diseases: Bacterial; Bacterial invasion o…	{GO:0016020; membrane; cellular_component GO:0006508; proteolysis; biological_process GO:0005515; protein binding; molecular_function}	{PF00930:Dipeptidyl peptidase IV (DPP IV) N-terminal region PF00400:WD domain, G-beta repeat}
evm.model.Chr1.210	{NA}	{NA}	{NA}	{GO:0006874; cellular calcium ion homeostasis; biological_process GO:0005219; ryanodine-sensitive calcium-release channel activity; molecular_function GO:0016021; integral to membrane; cellular_component}	{PF06459:Ryanodine Receptor TM 4-6}
evm.model.Chr1.211	{NA}	{NA}	{NA}	{NA}	{NA}
evm.model.Chr1.212	{KAF8901774.1; hypothetical protein CPB85DRAFT_1323064 [Mucidula mucida]}	{W6Q9S9; Chanoclavine-I aldehyde reductase fgaOx3 }	{scm:SCHCODRAFT_55315; K00354 E1.6.99.1 NADPH2 dehydrogenase 1.6.99.1 }	{GO:0016491; oxidoreductase activity; molecular_function GO:0055114; oxidation-reduction process; biological_process GO:0010181; FMN binding; molecular_function}	{PF00724:NADH:flavin oxidoreductase / NADH oxidase family}
evm.model.Chr1.213	{KAF8996283.1; hypothetical protein BDZ89DRAFT_1084279 [Hymenopellis radicata]}	{NA}	{sla:SERLADRAFT_476652; }	{NA}	{NA}
evm.model.Chr1.214	{KAF9023115.1; hypothetical protein BDZ89DRAFT_1136873 [Hymenopellis radicata]}	{NA}	{mpr:MPER_08251; }	{NA}	{NA}
evm.model.Chr1.215	{KAF8901790.1; cytochrome P450 [Mucidula mucida]}	{NA}	{mrr:Moror_10500; }	{GO:0005506; iron ion binding; molecular_function GO:0016705; oxidoreductase activity, acting on paired donors, with incorporation or reduction of molecular oxygen; molecular_function GO:0020037; heme binding; molecular_function GO:0055114; oxidation-reduction process; biological_process}	{PF00067:Cytochrome P450}
evm.model.Chr1.216	{KAF8901754.1; hypothetical protein CPB85DRAFT_1227650 [Mucidula mucida]}	{NA}	{psq:PUNSTDRAFT_31796; }	{NA}	{NA}
evm.model.Chr1.217	{NA}	{NA}	{NA}	{NA}	{NA}
evm.model.Chr1.218	{KAF8901091.1; P-loop containing nucleoside triphosphate hydrolase protein [Mucidula mucida]}	{NA}	{lbc:LACBIDRAFT_292667; K22803 SMC5 structural maintenance of chromosomes protein 5 -- }	{GO:0016887; ATPase activity; molecular_function GO:0005524; ATP binding; molecular_function GO:0051082; unfolded protein binding; molecular_function GO:0006412; translation; biological_process GO:0003735; structural constituent of ribosome; molecular_function GO:0005840; ribosome; cellular_component GO:0005622; intracellular; cellular_component}	{PF05046:Mitochondrial large subunit ribosomal protein (Img2) PF03938:Outer membrane protein (OmpH-like) PF00004:ATPase family associated with various cellular activities (AAA) PF00005:ABC transporter}
evm.model.Chr1.219	{KIY65665.1; hypothetical protein CYLTODRAFT_456081 [Cylindrobasidium torrendii FP15055 ss-10]}	{NA}	{NA}	{NA}	{NA}
evm.model.Chr1.22	{PBK93142.1; hypothetical protein ARMGADRAFT_897215, partial [Armillaria gallica]}	{NA}	{mpr:MPER_11914; }	{GO:0006270; DNA-dependent DNA replication initiation; biological_process GO:0032040; small-subunit processome; cellular_component}	{PF02724:CDC45-like protein PF04147:Nop14-like family }
evm.model.Chr1.220	{PBK94050.1; hypothetical protein ARMGADRAFT_965768 [Armillaria gallica]}	{NA}	{NA}	{GO:0016773; phosphotransferase activity, alcohol group as acceptor; molecular_function GO:0009103; lipopolysaccharide biosynthetic process; biological_process GO:0005524; ATP binding; molecular_function GO:0016020; membrane; cellular_component}	{PF06293:Lipopolysaccharide kinase (Kdo/WaaP) family}
evm.model.Chr1.221	{KAF9030471.1; kinase-like protein [Hymenopellis radicata]}	{P0CS77; Serine/threonine-protein kinase SSN3 }	{cci:CC1G_07887; K02208 CDK8_11 cyclin-dependent kinase 8/11 2.7.11.22 2.7.11.23 }	{GO:0004672; protein kinase activity; molecular_function GO:0006468; protein phosphorylation; biological_process GO:0005524; ATP binding; molecular_function}	{PF00069:Protein kinase domain PF07714:Protein tyrosine and serine/threonine kinase}
evm.model.Chr1.222	{CUX90928.1; metallo peptidase M35 [Flammulina velutipes]}	{NA}	{mrr:Moror_5075; K19305 NPII deuterolysin 3.4.24.39 }	{GO:0006508; proteolysis; biological_process GO:0004222; metalloendopeptidase activity; molecular_function}	{PF02102:Deuterolysin metalloprotease (M35) family}
evm.model.Chr1.223	{KAF8916893.1; Xanthine/uracil permease [Mucidula mucida]}	{P48777; Purine permease }	{gtr:GLOTRDRAFT_135871; }	{GO:0005524; ATP binding; molecular_function GO:0016020; membrane; cellular_component GO:0055085; transmembrane transport; biological_process GO:0005215; NA GO:0016773; phosphotransferase activity, alcohol group as acceptor; molecular_function GO:0004672; protein kinase activity; molecular_function GO:0006468; protein phosphorylation; biological_process GO:0009103; lipopolysaccharide biosynthetic…	{PF06293:Lipopolysaccharide kinase (Kdo/WaaP) family PF00860:Permease family PF00069:Protein kinase domain}
evm.model.Chr1.224	{KAF7334025.1; ATP-dependent DNA helicase [Mycena venus]}	{NA}	{cci:CC1G_10243; }	{GO:0016787; hydrolase activity; molecular_function GO:0003678; DNA helicase activity; molecular_function GO:0006281; DNA repair; biological_process GO:0043531; ADP binding; molecular_function GO:0005524; ATP binding; molecular_function GO:0003677; DNA binding; molecular_function GO:0000723; telomere maintenance; biological_process}	{PF04851:Type III restriction enzyme, res subunit PF00004:ATPase family associated with various cellular activities (AAA) PF05970:PIF1-like helicase PF00931:NB-ARC domain}
evm.model.Chr1.225	{KAF5377290.1; hypothetical protein D9615_006461 [Tricholomella constricta]}	{NA}	{NA}	{GO:0046983; protein dimerization activity; molecular_function}	{PF05699:hAT family C-terminal dimerisation region}
evm.model.Chr1.226	{NA}	{NA}	{NA}	{NA}	{NA}
evm.model.Chr1.227	{NA}	{NA}	{NA}	{NA}	{NA}
evm.model.Chr1.228	{NA}	{NA}	{NA}	{NA}	{NA}
evm.model.Chr1.229	{KAF9040235.1; hypothetical protein BDZ89DRAFT_1060657 [Hymenopellis radicata]}	{NA}	{NA}	{NA}	{NA}
evm.model.Chr1.23	{KAF9046069.1; kinase-like protein [Hymenopellis radicata]}	{NA}	{NA}	{GO:0009103; lipopolysaccharide biosynthetic process; biological_process GO:0004672; protein kinase activity; molecular_function GO:0006468; protein phosphorylation; biological_process GO:0016773; phosphotransferase activity, alcohol group as acceptor; molecular_function GO:0005524; ATP binding; molecular_function GO:0016020; membrane; cellular_component}	{PF00069:Protein kinase domain PF05445:Poxvirus serine/threonine protein kinase PF07714:Protein tyrosine and serine/threonine kinase PF06293:Lipopolysaccharide kinase (Kdo/WaaP) family}
evm.model.Chr1.230	{KAF9030420.1; hypothetical protein BDZ89DRAFT_667622 [Hymenopellis radicata]}	{NA}	{sla:SERLADRAFT_476709; }	{GO:0005669; transcription factor TFIID complex; cellular_component GO:0006352; transcription initiation, DNA-dependent; biological_process}	{PF05236:Transcription initiation factor TFIID component TAF4 family}
evm.model.Chr1.231	{TFK65269.1; hypothetical protein BDN72DRAFT_205962 [Pluteus cervinus]}	{NA}	{dsq:DICSQDRAFT_162404; }	{GO:0005524; ATP binding; molecular_function GO:0016020; membrane; cellular_component GO:0009103; lipopolysaccharide biosynthetic process; biological_process GO:0016773; phosphotransferase activity, alcohol group as acceptor; molecular_function}	{PF06293:Lipopolysaccharide kinase (Kdo/WaaP) family}
evm.model.Chr1.232	{KAF8918847.1; SGNH hydrolase-type esterase domain-containing protein [Mucidula mucida]}	{NA}	{psq:PUNSTDRAFT_109062; }	{GO:0006629; lipid metabolic process; biological_process GO:0016788; hydrolase activity, acting on ester bonds; molecular_function}	{PF00657:GDSL-like Lipase/Acylhydrolase}
evm.model.Chr1.233	{TFY82321.1; hypothetical protein EWM64_g1693 [Hericium alpestre]}	{NA}	{dsq:DICSQDRAFT_156206; }	{NA}	{NA}
evm.model.Chr1.234	{KAF9030460.1; hypothetical protein BDZ89DRAFT_949630 [Hymenopellis radicata]}	{NA}	{mrr:Moror_9826; }	{NA}	{NA}
evm.model.Chr1.235	{KAF9030418.1; aspartate-semialdehyde dehydrogenase [Hymenopellis radicata]}	{P78780; Probable aspartate-semialdehyde dehydrogenase }	{gtr:GLOTRDRAFT_135900; K00133 asd aspartate-semialdehyde dehydrogenase 1.2.1.11 Metabolism; Amino acid metabolism; Glycine, serine and threonine metabolism [PATH:ko00260] Metabolism; Biosynthesis of other secondary metabolites; Monobactam biosynthesis [PATH:ko00261] Metabolism; Amino acid metabolism; Cysteine and methionine metabolism [PATH:ko00270] Metabolism; Amino acid metabolism; Lysine bios…	{GO:0008652; cellular amino acid biosynthetic process; biological_process GO:0070402; NADPH binding; molecular_function GO:0008839; dihydrodipicolinate reductase activity; molecular_function GO:0055114; oxidation-reduction process; biological_process GO:0051287; NAD binding; molecular_function GO:0005737; cytoplasm; cellular_component GO:0009089; lysine biosynthetic process via diaminopimelate; b…	{PF01118:Semialdehyde dehydrogenase, NAD binding domain PF02774:Semialdehyde dehydrogenase, dimerisation domain PF01113:Dihydrodipicolinate reductase, N-terminus PF02670:1-deoxy-D-xylulose 5-phosphate reductoisomerase}
evm.model.Chr1.236	{KIM44985.1; hypothetical protein M413DRAFT_442946 [Hebeloma cylindrosporum h7]}	{NA}	{lbc:LACBIDRAFT_315556; }	{GO:0009103; lipopolysaccharide biosynthetic process; biological_process GO:0004672; protein kinase activity; molecular_function GO:0006468; protein phosphorylation; biological_process GO:0003824; NA GO:0016773; phosphotransferase activity, alcohol group as acceptor; molecular_function GO:0005524; ATP binding; molecular_function GO:0016020; membrane; cellular_component}	{PF01163:RIO1 family PF00069:Protein kinase domain PF06293:Lipopolysaccharide kinase (Kdo/WaaP) family}
evm.model.Chr1.237	{NA}	{NA}	{NA}	{NA}	{NA}
evm.model.Chr1.238	{KAF9019389.1; RTA1 like protein [Hymenopellis radicata]}	{NA}	{fvr:FVEG_12545; }	{GO:0006950; response to stress; biological_process GO:0016021; integral to membrane; cellular_component}	{PF04479:RTA1 like protein}
evm.model.Chr1.239	{KAF9030472.1; hypothetical protein BDZ89DRAFT_1064675 [Hymenopellis radicata]}	{O74161; Chitin biosynthesis protein CHS5 }	{psq:PUNSTDRAFT_85507; K19877 CHS5 chitin biosynthesis protein CHS5 -- }	{GO:0005515; protein binding; molecular_function}	{PF00041:Fibronectin type III domain}
evm.model.Chr1.24	{KAF8997151.1; MFS general substrate transporter [Hymenopellis radicata]}	{NA}	{sla:SERLADRAFT_412587; }	{NA}	{NA}
evm.model.Chr1.240	{NA}	{NA}	{NA}	{NA}	{NA}
evm.model.Chr1.241	{NA}	{NA}	{NA}	{GO:0005515; protein binding; molecular_function}	{PF00646:F-box domain}
evm.model.Chr1.242	{KAF9030421.1; alpha/beta-hydrolase [Hymenopellis radicata]}	{NA}	{lbc:LACBIDRAFT_292676; }	{GO:0008236; serine-type peptidase activity; molecular_function GO:0006508; proteolysis; biological_process GO:0016787; hydrolase activity; molecular_function}	{PF01738:Dienelactone hydrolase family PF00326:Prolyl oligopeptidase family}
evm.model.Chr1.243	{KAF8882653.1; vacuolar assembling protein VPS41 [Mucidula mucida]}	{NA}	{lbc:LACBIDRAFT_311221; K20184 VPS41 vacuolar protein sorting-associated protein 41 -- Cellular Processes; Transport and catabolism; Autophagy - yeast [PATH:ko04138]}	{GO:0005515; protein binding; molecular_function GO:0016192; vesicle-mediated transport; biological_process GO:0032040; small-subunit processome; cellular_component GO:0006886; intracellular protein transport; biological_process}	{PF00400:WD domain, G-beta repeat PF00637:Region in Clathrin and VPS PF04147:Nop14-like family }
evm.model.Chr1.244	{NA}	{NA}	{NA}	{NA}	{NA}
evm.model.Chr1.245	{NA}	{NA}	{NA}	{NA}	{NA}
evm.model.Chr1.246	{NA}	{NA}	{NA}	{NA}	{NA}
evm.model.Chr1.247	{KAF8909172.1; hypothetical protein CPB85DRAFT_754333 [Mucidula mucida]}	{NA}	{NA}	{NA}	{NA}
evm.model.Chr1.248	{KIY69103.1; benzoquinone reductase [Cylindrobasidium torrendii FP15055 ss-10]}	{Q12335; Protoplast secreted protein 2 }	{gtr:GLOTRDRAFT_66940; K03809 wrbA NAD(P)H dehydrogenase (quinone) 1.6.5.2 Metabolism; Metabolism of cofactors and vitamins; Ubiquinone and other terpenoid-quinone biosynthesis [PATH:ko00130] Metabolism; Global and overview maps; Biosynthesis of secondary metabolites [PATH:ko01110]}	{GO:0016491; oxidoreductase activity; molecular_function GO:0010181; FMN binding; molecular_function}	{PF03358:NADPH-dependent FMN reductase PF00258:Flavodoxin}
evm.model.Chr1.249	{KAF8916915.1; hypothetical protein CPB85DRAFT_1453269 [Mucidula mucida]}	{NA}	{psq:PUNSTDRAFT_50377; }	{NA}	{NA}
evm.model.Chr1.25	{KAF4310686.1; metalloprotease [Botryosphaeria dothidea]}	{C9S5C6; Extracellular metalloprotease VDBG_01143 }	{cci:CC1G_02236; }	{GO:0004222; metalloendopeptidase activity; molecular_function}	{PF10462:Peptidase M66}
evm.model.Chr1.250	{NA}	{NA}	{NA}	{GO:0005739; mitochondrion; cellular_component GO:0008137; NADH dehydrogenase (ubiquinone) activity; molecular_function}	{PF07225:NADH-ubiquinone oxidoreductase B15 subunit (NDUFB4)}
evm.model.Chr1.251	{NA}	{NA}	{NA}	{NA}	{NA}
evm.model.Chr1.252	{NA}	{NA}	{NA}	{NA}	{NA}
evm.model.Chr1.253	{KAF8078706.1; ribosomal protein S16 [Lyophyllum atratum]}	{NA}	{mrr:Moror_923; K02959 RP-S16, MRPS16, rpsP small subunit ribosomal protein S16 -- Genetic Information Processing; Translation; Ribosome [PATH:ko03010]}	{GO:0006412; translation; biological_process GO:0003735; structural constituent of ribosome; molecular_function GO:0005840; ribosome; cellular_component GO:0005622; intracellular; cellular_component}	{PF00886:Ribosomal protein S16}
evm.model.Chr1.254	{NA}	{NA}	{NA}	{NA}	{NA}
evm.model.Chr1.255	{NA}	{NA}	{NA}	{NA}	{NA}
evm.model.Chr1.256	{SJK97605.1; uncharacterized protein ARMOST_00858 [Armillaria ostoyae]}	{NA}	{cci:CC1G_12460; }	{NA}	{NA}
evm.model.Chr1.257	{SJL05488.1; probable succinyl-coa synthetase alpha chain, gdp-forming [Armillaria ostoyae]}	{Q94522; Succinate--CoA ligase [ADP/GDP-forming] subunit alpha, mitochondrial }	{cput:CONPUDRAFT_86747; K01899 LSC1 succinyl-CoA synthetase alpha subunit 6.2.1.4 6.2.1.5 Metabolism; Carbohydrate metabolism; Citrate cycle (TCA cycle) [PATH:ko00020] Metabolism; Carbohydrate metabolism; Propanoate metabolism [PATH:ko00640] Metabolism; Global and overview maps; Metabolic pathways [PATH:ko01100] Metabolism; Global and overview maps; Biosynthesis of secondary metabolites [PATH:ko0…	{GO:0003824; NA GO:0048037; cofactor binding; molecular_function GO:0008152; NA GO:0009089; lysine biosynthetic process via diaminopimelate; biological_process GO:0016491; oxidoreductase activity; molecular_function GO:0055114; oxidation-reduction process; biological_process GO:0008839; dihydrodipicolinate reductase activity; molecular_function}	{PF00549:CoA-ligase PF13380:CoA binding domain PF01408:Oxidoreductase family, NAD-binding Rossmann fold PF01113:Dihydrodipicolinate reductase, N-terminus PF02629:CoA binding domain}
evm.model.Chr1.258	{NA}	{NA}	{NA}	{NA}	{NA}
evm.model.Chr1.259	{NA}	{NA}	{NA}	{NA}	{NA}
evm.model.Chr1.26	{XP_003032145.1; uncharacterized protein SCHCODRAFT_108899 [Schizophyllum commune H4-8]}	{NA}	{scm:SCHCODRAFT_108899; }	{NA}	{NA}
evm.model.Chr1.260	{NA}	{NA}	{NA}	{NA}	{NA}
evm.model.Chr1.261	{KAF9049507.1; phosphoribosylaminoimidazole-succinocarboxamide synthase [Hymenopellis radicata]}	{Q96VP6; Phosphoribosylaminoimidazole-succinocarboxamide synthase }	{gtr:GLOTRDRAFT_105419; K01923 purC phosphoribosylaminoimidazole-succinocarboxamide synthase 6.3.2.6 Metabolism; Nucleotide metabolism; Purine metabolism [PATH:ko00230] Metabolism; Global and overview maps; Metabolic pathways [PATH:ko01100] Metabolism; Global and overview maps; Biosynthesis of secondary metabolites [PATH:ko01110] Metabolism; Global and overview maps; Biosynthesis of antibiotics […	{NA}	{NA}
evm.model.Chr1.262	{KAF9020094.1; hypothetical protein BDZ89DRAFT_1072476 [Hymenopellis radicata]}	{NA}	{lbc:LACBIDRAFT_311223; }	{NA}	{NA}
evm.model.Chr1.263	{KIY68408.1; alpha/beta-hydrolase [Cylindrobasidium torrendii FP15055 ss-10]}	{NA}	{mrr:Moror_1629; }	{NA}	{NA}
evm.model.Chr1.264	{KAF9462238.1; dehydrogenase [Lepista nuda]}	{NA}	{mrr:Moror_5818; }	{GO:0008270; zinc ion binding; molecular_function GO:0016491; oxidoreductase activity; molecular_function GO:0055114; oxidation-reduction process; biological_process}	{PF00107:Zinc-binding dehydrogenase PF08240:Alcohol dehydrogenase GroES-like domain}
evm.model.Chr1.265	{KIY68406.1; hypothetical protein CYLTODRAFT_374377 [Cylindrobasidium torrendii FP15055 ss-10]}	{NA}	{lbc:LACBIDRAFT_232676; K17257 ITFG1 integrin alpha FG-GAP repeat containing protein 1 -- }	{GO:0005509; calcium ion binding; molecular_function}	{PF13202:EF hand}
evm.model.Chr1.266	{KIY68397.1; hypothetical protein CYLTODRAFT_374364 [Cylindrobasidium torrendii FP15055 ss-10]}	{NA}	{scm:SCHCODRAFT_238789; }	{NA}	{NA}
evm.model.Chr1.267	{KAF8918653.1; hypothetical protein CPB85DRAFT_1187036, partial [Mucidula mucida]}	{NA}	{abp:AGABI1DRAFT122771; K03512 POLL DNA polymerase lambda 2.7.7.7 4.2.99.- Genetic Information Processing; Replication and repair; Base excision repair [PATH:ko03410] Genetic Information Processing; Replication and repair; Non-homologous end-joining [PATH:ko03450]}	{GO:0016779; nucleotidyltransferase activity; molecular_function}	{PF01909:Nucleotidyltransferase domain PF10391:Fingers domain of DNA polymerase lambda}
evm.model.Chr1.268	{KAF8901112.1; HotDog domain-containing protein [Mucidula mucida]}	{NA}	{cci:CC1G_10658; K17362 ACOT13 acyl-coenzyme A thioesterase 13 3.1.2.- }	{NA}	{NA}
evm.model.Chr1.269	{KAF8900318.1; hypothetical protein CPB85DRAFT_1439599 [Mucidula mucida]}	{NA}	{scm:SCHCODRAFT_254863; }	{GO:0005515; protein binding; molecular_function}	{PF00307:Calponin homology (CH) domain PF07647:SAM domain (Sterile alpha motif) PF00018:SH3 domain}
evm.model.Chr1.27	{KAF7356901.1; NAD(P)-binding protein [Mycena venus]}	{A0A2H3D8Y2; Short-chain dehydrogenase/reductase ARMGADRAFT_1018421 }	{sla:SERLADRAFT_439717; }	{GO:0016491; oxidoreductase activity; molecular_function GO:0003824; NA GO:0008152; NA}	{PF00106:short chain dehydrogenase PF02780:Transketolase, C-terminal domain}
evm.model.Chr1.270	{PBK93947.1; hexose transporter [Armillaria gallica]}	{NA}	{mrr:Moror_12825; }	{GO:0016021; integral to membrane; cellular_component GO:0022857; transmembrane transporter activity; molecular_function GO:0055085; transmembrane transport; biological_process}	{PF07690:Major Facilitator Superfamily PF00083:Sugar (and other) transporter}
evm.model.Chr1.271	{NA}	{NA}	{NA}	{GO:0005524; ATP binding; molecular_function GO:0006468; protein phosphorylation; biological_process GO:0004672; protein kinase activity; molecular_function}	{PF07714:Protein tyrosine and serine/threonine kinase PF00069:Protein kinase domain}
evm.model.Chr1.272	{KAF8875741.1; Thiolase, N-terminal domain-containing protein [Mucidula mucida]}	{Q05493; 3-ketoacyl-CoA thiolase, peroxisomal }	{scm:SCHCODRAFT_75718; K07513 ACAA1 acetyl-CoA acyltransferase 1 2.3.1.16 Metabolism; Lipid metabolism; Fatty acid degradation [PATH:ko00071] Metabolism; Amino acid metabolism; Valine, leucine and isoleucine degradation [PATH:ko00280] Metabolism; Lipid metabolism; alpha-Linolenic acid metabolism [PATH:ko00592] Metabolism; Lipid metabolism; Biosynthesis of unsaturated fatty acids [PATH:ko01040] Me…	{GO:0008152; NA GO:0004315; 3-oxoacyl-[acyl-carrier-protein] synthase activity; molecular_function GO:0006633; fatty acid biosynthetic process; biological_process GO:0016747; transferase activity, transferring acyl groups other than amino-acyl groups; molecular_function}	{PF08545:3-Oxoacyl-[acyl-carrier-protein (ACP)] synthase III PF02803:Thiolase, C-terminal domain PF00108:Thiolase, N-terminal domain}
evm.model.Chr1.273	{KAF9035418.1; hypothetical protein BDZ89DRAFT_1157802 [Hymenopellis radicata]}	{NA}	{lbc:LACBIDRAFT_292706; }	{NA}	{NA}
evm.model.Chr1.274	{KAF9035426.1; hypothetical protein BDZ89DRAFT_490296 [Hymenopellis radicata]}	{NA}	{NA}	{NA}	{NA}
evm.model.Chr1.275	{KAF8918985.1; ras guanine nucleotide exchange factor domain-containing protein [Mucidula mucida]}	{NA}	{NA}	{GO:0005085; guanyl-nucleotide exchange factor activity; molecular_function GO:0005622; intracellular; cellular_component GO:0051056; regulation of small GTPase mediated signal transduction; biological_process GO:0007264; small GTPase mediated signal transduction; biological_process}	{PF00618:RasGEF N-terminal motif PF00617:RasGEF domain}
evm.model.Chr1.276.1	{NA}	{NA}	{NA}	{NA}	{NA}
evm.model.Chr1.277	{KAF9525769.1; hypothetical protein CPB83DRAFT_908886 [Crepidotus variabilis]}	{NA}	{scm:SCHCODRAFT_31907; }	{NA}	{NA}
evm.model.Chr1.278	{KAF9035355.1; glycoside hydrolase family 13 protein [Hymenopellis radicata]}	{Q9P6J3; Alpha-glucosidase }	{sla:SERLADRAFT_418437; K01182 IMA, malL oligo-1,6-glucosidase 3.2.1.10 Metabolism; Carbohydrate metabolism; Galactose metabolism [PATH:ko00052] Metabolism; Carbohydrate metabolism; Starch and sucrose metabolism [PATH:ko00500] Metabolism; Global and overview maps; Metabolic pathways [PATH:ko01100]}	{GO:0043169; cation binding; molecular_function GO:0006231; dTMP biosynthetic process; biological_process GO:0050660; flavin adenine dinucleotide binding; molecular_function GO:0005975; carbohydrate metabolic process; biological_process GO:0050797; thymidylate synthase (FAD) activity; molecular_function GO:0003824; NA}	{PF02511:Thymidylate synthase complementing protein PF00128:Alpha amylase, catalytic domain}
evm.model.Chr1.279	{KAF9035334.1; hypothetical protein BDZ89DRAFT_1110842 [Hymenopellis radicata]}	{NA}	{NA}	{NA}	{NA}
evm.model.Chr1.28	{NA}	{NA}	{NA}	{NA}	{NA}
evm.model.Chr1.280.1	{NA}	{NA}	{NA}	{GO:0005524; ATP binding; molecular_function GO:0004672; protein kinase activity; molecular_function GO:0006468; protein phosphorylation; biological_process}	{PF00069:Protein kinase domain}
evm.model.Chr1.281	{ADX07285.1; putative flavonol reductase/cinnamoyl-CoA reductase [Flammulina velutipes]}	{NA}	{mrr:Moror_12727; }	{GO:0050662; coenzyme binding; molecular_function GO:0055114; oxidation-reduction process; biological_process GO:0009058; biosynthetic process; biological_process GO:0003854; 3-beta-hydroxy-delta5-steroid dehydrogenase activity; molecular_function GO:0003824; NA GO:0016616; oxidoreductase activity, acting on the CH-OH group of donors, NAD or NADP as acceptor; molecular_function GO:0006694; steroi…	{PF01370:NAD dependent epimerase/dehydratase family PF01073:3-beta hydroxysteroid dehydrogenase/isomerase family PF02719:Polysaccharide biosynthesis protein}
evm.model.Chr1.282	{KAF9025880.1; hypothetical protein BDZ89DRAFT_988268 [Hymenopellis radicata]}	{NA}	{mrr:Moror_6648; }	{GO:0006725; cellular aromatic compound metabolic process; biological_process GO:0016853; isomerase activity; molecular_function}	{PF01361:Tautomerase enzyme}
evm.model.Chr1.283	{NA}	{NA}	{NA}	{GO:0005524; ATP binding; molecular_function GO:0004672; protein kinase activity; molecular_function GO:0006468; protein phosphorylation; biological_process}	{PF00069:Protein kinase domain}
evm.model.Chr1.284	{KAF8908387.1; hypothetical protein CPB85DRAFT_1309991 [Mucidula mucida]}	{NA}	{cci:CC1G_08832; K11870 UBP1 ubiquitin carboxyl-terminal hydrolase 1 3.4.19.12 }	{GO:0006511; ubiquitin-dependent protein catabolic process; biological_process GO:0004221; ubiquitin thiolesterase activity; molecular_function}	{PF00443:Ubiquitin carboxyl-terminal hydrolase}
evm.model.Chr1.285	{KAF9023479.1; hypothetical protein BDZ89DRAFT_1069848 [Hymenopellis radicata]}	{NA}	{NA}	{NA}	{NA}
evm.model.Chr1.286	{KAF8908385.1; hypothetical protein CPB85DRAFT_790817 [Mucidula mucida]}	{NA}	{NA}	{GO:0005515; protein binding; molecular_function}	{PF00646:F-box domain}
evm.model.Chr1.287	{KAF8908354.1; putative oxalocrotonate tautomerase [Mucidula mucida]}	{NA}	{mrr:Moror_6648; }	{GO:0016853; isomerase activity; molecular_function GO:0006725; cellular aromatic compound metabolic process; biological_process}	{PF01361:Tautomerase enzyme}
evm.model.Chr1.288	{ADX07285.1; putative flavonol reductase/cinnamoyl-CoA reductase [Flammulina velutipes]}	{NA}	{mrr:Moror_12727; }	{GO:0006694; steroid biosynthetic process; biological_process GO:0044237; cellular metabolic process; biological_process GO:0003824; NA GO:0008152; NA GO:0016616; oxidoreductase activity, acting on the CH-OH group of donors, NAD or NADP as acceptor; molecular_function GO:0016491; oxidoreductase activity; molecular_function GO:0055114; oxidation-reduction process; biological_process GO:0009058; bi…	{PF02719:Polysaccharide biosynthesis protein PF01370:NAD dependent epimerase/dehydratase family PF00106:short chain dehydrogenase PF04321:RmlD substrate binding domain PF01073:3-beta hydroxysteroid dehydrogenase/isomerase family}
evm.model.Chr1.289	{KIY70348.1; ubiquitin-protein ligase [Cylindrobasidium torrendii FP15055 ss-10]}	{O60999; Cullin-1 }	{scm:SCHCODRAFT_46496; K03347 CUL1, CDC53 cullin 1 -- Cellular Processes; Cell growth and death; Cell cycle [PATH:ko04110] Cellular Processes; Cell growth and death; Cell cycle - yeast [PATH:ko04111] Cellular Processes; Cell growth and death; Oocyte meiosis [PATH:ko04114] Genetic Information Processing; Folding, sorting and degradation; Ubiquitin mediated proteolysis [PATH:ko04120] Genetic Inform…	{GO:0031461; cullin-RING ubiquitin ligase complex; cellular_component GO:0031625; ubiquitin protein ligase binding; molecular_function GO:0006511; ubiquitin-dependent protein catabolic process; biological_process GO:0008770; [acyl-carrier-protein] phosphodiesterase activity; molecular_function GO:0006633; fatty acid biosynthetic process; biological_process}	{PF00888:Cullin family PF04336:Acyl carrier protein phosphodiesterase PF10557:Cullin protein neddylation domain}
evm.model.Chr1.29	{KAF8868249.1; hypothetical protein CPB85DRAFT_1244303, partial [Mucidula mucida]}	{NA}	{NA}	{NA}	{NA}
evm.model.Chr1.290	{KAF9024332.1; hypothetical protein BDZ89DRAFT_1162278 [Hymenopellis radicata]}	{NA}	{mrr:Moror_12804; }	{NA}	{NA}
evm.model.Chr1.291	{KIY66688.1; cyclophilin-like protein [Cylindrobasidium torrendii FP15055 ss-10]}	{P0CP89; Peptidyl-prolyl cis-trans isomerase-like 4 }	{mrr:Moror_16207; K12735 PPIL4 peptidyl-prolyl cis-trans isomerase-like 4 5.2.1.8 }	{GO:0003676; nucleic acid binding; molecular_function GO:0003755; peptidyl-prolyl cis-trans isomerase activity; molecular_function GO:0006457; protein folding; biological_process}	{PF00076:RNA recognition motif. (a.k.a. RRM, RBD, or RNP domain) PF00160:Cyclophilin type peptidyl-prolyl cis-trans isomerase/CLD}
evm.model.Chr1.292	{SJL02572.1; probable Delta-1-pyrroline-5-carboxylate dehydrogenase [Armillaria ostoyae]}	{P78568; Delta-1-pyrroline-5-carboxylate dehydrogenase }	{hir:HETIRDRAFT_408379; K00294 E1.2.1.88 1-pyrroline-5-carboxylate dehydrogenase 1.2.1.88 Metabolism; Amino acid metabolism; Alanine, aspartate and glutamate metabolism [PATH:ko00250] Metabolism; Amino acid metabolism; Arginine and proline metabolism [PATH:ko00330] Metabolism; Global and overview maps; Metabolic pathways [PATH:ko01100]}	{GO:0008152; NA GO:0055114; oxidation-reduction process; biological_process GO:0016491; oxidoreductase activity; molecular_function}	{PF00171:Aldehyde dehydrogenase family}
evm.model.Chr1.293	{KAF9024339.1; hypothetical protein BDZ89DRAFT_954802 [Hymenopellis radicata]}	{A1C4H2; Probable endo-beta-1,4-glucanase D }	{tvs:TRAVEDRAFT_162601; K19356 E1.14.99.54 lytic cellulose monooxygenase (C1-hydroxylating) 1.14.99.54 }	{NA}	{NA}
evm.model.Chr1.294	{KAF9024338.1; hypothetical protein BDZ89DRAFT_1069152 [Hymenopellis radicata]}	{NA}	{npa:UCRNP2_6044; }	{NA}	{NA}
evm.model.Chr1.295	{KIY70360.1; glycoside hydrolase family 43 protein [Cylindrobasidium torrendii FP15055 ss-10]}	{NA}	{scm:SCHCODRAFT_109339; }	{NA}	{NA}
evm.model.Chr1.296	{PBK93898.1; kinase-like protein [Armillaria gallica]}	{NA}	{gtr:GLOTRDRAFT_69937; K02214 CDC7 cell division control protein 7 2.7.11.1 Cellular Processes; Cell growth and death; Cell cycle [PATH:ko04110] Cellular Processes; Cell growth and death; Cell cycle - yeast [PATH:ko04111] Cellular Processes; Cell growth and death; Meiosis - yeast [PATH:ko04113]}	{GO:0006468; protein phosphorylation; biological_process GO:0004672; protein kinase activity; molecular_function GO:0005524; ATP binding; molecular_function}	{PF00069:Protein kinase domain PF07714:Protein tyrosine and serine/threonine kinase}
evm.model.Chr1.297	{KAF8908373.1; cytochrome P450 [Mucidula mucida]}	{NA}	{mrr:Moror_12782; }	{GO:0016705; oxidoreductase activity, acting on paired donors, with incorporation or reduction of molecular oxygen; molecular_function GO:0005506; iron ion binding; molecular_function GO:0020037; heme binding; molecular_function GO:0055114; oxidation-reduction process; biological_process}	{PF00067:Cytochrome P450}
evm.model.Chr1.298	{PBK93900.1; DEAD-domain-containing protein [Armillaria gallica]}	{Q0JL73; DEAD-box ATP-dependent RNA helicase 26 }	{sla:SERLADRAFT_474546; K17679 MSS116 ATP-dependent RNA helicase MSS116, mitochondrial 3.6.4.13 }	{GO:0005524; ATP binding; molecular_function GO:0000917; barrier septum formation; biological_process GO:0016020; membrane; cellular_component GO:0017038; protein import; biological_process GO:0016021; integral to membrane; cellular_component GO:0003677; DNA binding; molecular_function GO:0004386; helicase activity; molecular_function GO:0016787; hydrolase activity; molecular_function GO:0003676;…	{PF04851:Type III restriction enzyme, res subunit PF04354:ZipA, C-terminal FtsZ-binding domain PF07517:SecA DEAD-like domain PF00271:Helicase conserved C-terminal domain PF00270:DEAD/DEAH box helicase}
evm.model.Chr1.299	{KAF8915154.1; hypothetical protein CPB85DRAFT_1375144 [Mucidula mucida]}	{NA}	{lbc:LACBIDRAFT_192514; }	{GO:0043130; ubiquitin binding; molecular_function GO:0032266; phosphatidylinositol-3-phosphate binding; molecular_function}	{PF11605:Vacuolar protein sorting protein 36 Vps36}
evm.model.Chr1.3	{NA}	{NA}	{NA}	{NA}	{NA}
evm.model.Chr1.30	{NA}	{NA}	{NA}	{NA}	{NA}
evm.model.Chr1.300	{KAF9021515.1; hypothetical protein BDZ89DRAFT_240145 [Hymenopellis radicata]}	{NA}	{mrr:Moror_12617; }	{GO:0016020; membrane; cellular_component GO:0071436; sodium ion export; biological_process GO:0015081; sodium ion transmembrane transporter activity; molecular_function GO:0008948; oxaloacetate decarboxylase activity; molecular_function}	{PF04277:Oxaloacetate decarboxylase, gamma chain }
evm.model.Chr1.301	{KAF9025874.1; hypothetical protein BDZ89DRAFT_1067975 [Hymenopellis radicata]}	{NA}	{lbc:LACBIDRAFT_311272; K08052 NF1 neurofibromin 1 -- Human Diseases; Drug resistance: Antineoplastic; EGFR tyrosine kinase inhibitor resistance [PATH:ko01521] Environmental Information Processing; Signal transduction; MAPK signaling pathway [PATH:ko04010] Environmental Information Processing; Signal transduction; Ras signaling pathway [PATH:ko04014]}	{GO:0005622; intracellular; cellular_component GO:0051056; regulation of small GTPase mediated signal transduction; biological_process GO:0005096; GTPase activator activity; molecular_function}	{PF00616:GTPase-activator protein for Ras-like GTPase}
evm.model.Chr1.302	{KIY62005.1; hypothetical protein CYLTODRAFT_439022 [Cylindrobasidium torrendii FP15055 ss-10]}	{NA}	{gtr:GLOTRDRAFT_69978; K14545 RRP7 ribosomal RNA-processing protein 7 -- Genetic Information Processing; Translation; Ribosome biogenesis in eukaryotes [PATH:ko03008]}	{GO:0003676; nucleic acid binding; molecular_function}	{PF00076:RNA recognition motif. (a.k.a. RRM, RBD, or RNP domain)}
evm.model.Chr1.303	{SJL02564.1; related to stomatin [Armillaria ostoyae]}	{NA}	{scm:SCHCODRAFT_254885; }	{NA}	{NA}
evm.model.Chr1.304	{KAF7335245.1; hypothetical protein [Mycena sanguinolenta]}	{NA}	{NA}	{GO:0019028; viral capsid; cellular_component GO:0016272; prefoldin complex; cellular_component GO:0055085; transmembrane transport; biological_process GO:0016020; membrane; cellular_component GO:0010508; positive regulation of autophagy; biological_process GO:0009405; pathogenesis; biological_process GO:0030001; metal ion transport; biological_process GO:0019031; viral envelope; cellular_compone…	{PF04513:Baculovirus polyhedron envelope protein, PEP, C terminus PF01920:Prefoldin subunit PF01544:CorA-like Mg2+ transporter protein PF03938:Outer membrane protein (OmpH-like) PF10186:Vacuolar sorting 38 and autophagy-related subunit 14 PF05791:Bacillus haemolytic enterotoxin (HBL) PF05531:Nucleopolyhedrovirus P10 protein}
evm.model.Chr1.305	{EEB96614.1; hypothetical protein MPER_04224 [Moniliophthora perniciosa FA553]}	{NA}	{mpr:MPER_04224; }	{NA}	{NA}
evm.model.Chr1.306	{KAF9025868.1; CDC14-domain-containing protein [Hymenopellis radicata]}	{NA}	{tvs:TRAVEDRAFT_63070; }	{GO:0006260; DNA replication; biological_process GO:0005664; nuclear origin of replication recognition complex; cellular_component GO:0003677; DNA binding; molecular_function}	{PF05460:Origin recognition complex subunit 6 (ORC6)}
evm.model.Chr1.307	{KAF9555344.1; hypothetical protein CPC08DRAFT_712094 [Agrocybe pediades]}	{NA}	{lbc:LACBIDRAFT_188966; }	{GO:0000262; mitochondrial chromosome; cellular_component GO:0008152; NA GO:0000002; mitochondrial genome maintenance; biological_process GO:0003824; NA}	{PF06420:Mitochondrial genome maintenance MGM101 PF01557:Fumarylacetoacetate (FAA) hydrolase family}
evm.model.Chr1.308	{KAF8908320.1; hypothetical protein CPB85DRAFT_787246 [Mucidula mucida]}	{NA}	{NA}	{NA}	{NA}
evm.model.Chr1.309	{KAF9025884.1; hypothetical protein BDZ89DRAFT_1114057 [Hymenopellis radicata]}	{NA}	{lbc:LACBIDRAFT_311447; }	{NA}	{NA}
evm.model.Chr1.31	{NA}	{NA}	{NA}	{NA}	{NA}
evm.model.Chr1.310	{KAF8908309.1; hypothetical protein CPB85DRAFT_1309652 [Mucidula mucida]}	{NA}	{mrr:Moror_15129; }	{NA}	{NA}
evm.model.Chr1.311	{KAF8908308.1; hypothetical protein CPB85DRAFT_1309643 [Mucidula mucida]}	{NA}	{gtr:GLOTRDRAFT_70168; }	{NA}	{NA}
evm.model.Chr1.312	{KAF9025875.1; hypothetical protein BDZ89DRAFT_1067976 [Hymenopellis radicata]}	{O43034; Uncharacterized protein C3B9.05 }	{abp:AGABI1DRAFT112879; }	{GO:0006281; DNA repair; biological_process GO:0016151; nickel ion binding; molecular_function GO:0003824; NA GO:0006464; protein modification process; biological_process GO:0008270; zinc ion binding; molecular_function}	{PF05495:CHY zinc finger PF01155:Hydrogenase/urease nickel incorporation, metallochaperone, hypA PF07975:TFIIH C1-like domain PF06827:Zinc finger found in FPG and IleRS}
evm.model.Chr1.313	{KAF9034433.1; FAD-binding domain-containing protein [Hymenopellis radicata]}	{NA}	{fme:FOMMEDRAFT_136281; K00102 LDHD, dld D-lactate dehydrogenase (cytochrome) 1.1.2.4 Metabolism; Carbohydrate metabolism; Pyruvate metabolism [PATH:ko00620]}	{GO:0003824; NA GO:0050660; flavin adenine dinucleotide binding; molecular_function GO:0016491; oxidoreductase activity; molecular_function GO:0008762; UDP-N-acetylmuramate dehydrogenase activity; molecular_function GO:0055114; oxidation-reduction process; biological_process}	{PF02913:FAD linked oxidases, C-terminal domain PF08031:Berberine and berberine like PF01565:FAD binding domain }
evm.model.Chr1.314	{KAF9025904.1; glycoside hydrolase family 3 protein [Hymenopellis radicata]}	{NA}	{abv:AGABI2DRAFT217305; }	{GO:0005975; carbohydrate metabolic process; biological_process GO:0004553; hydrolase activity, hydrolyzing O-glycosyl compounds; molecular_function}	{PF00933:Glycosyl hydrolase family 3 N terminal domain PF01915:Glycosyl hydrolase family 3 C-terminal domain}
evm.model.Chr1.315	{KAF8908322.1; Poly(A) polymerase central domain-containing protein [Mucidula mucida]}	{Q10295; Poly(A) polymerase pla1 }	{mrr:Moror_3328; K14376 PAP poly(A) polymerase 2.7.7.19 Genetic Information Processing; Translation; mRNA surveillance pathway [PATH:ko03015]}	{GO:0005634; nucleus; cellular_component GO:0016779; nucleotidyltransferase activity; molecular_function GO:0004652; polynucleotide adenylyltransferase activity; molecular_function GO:0003723; RNA binding; molecular_function GO:0043631; RNA polyadenylation; biological_process}	{PF04928:Poly(A) polymerase central domain PF04926:Poly(A) polymerase predicted RNA binding domain PF01909:Nucleotidyltransferase domain}
evm.model.Chr1.316	{KAF9025900.1; hypothetical protein BDZ89DRAFT_55643 [Hymenopellis radicata]}	{O94290; U2 snRNP component ist3 }	{mrr:Moror_3330; K13107 RBMX2, IST3 RNA-binding motif protein, X-linked 2 -- }	{GO:0006874; cellular calcium ion homeostasis; biological_process GO:0007059; chromosome segregation; biological_process GO:0006270; DNA-dependent DNA replication initiation; biological_process GO:0005219; ryanodine-sensitive calcium-release channel activity; molecular_function GO:0006355; regulation of transcription, DNA-dependent; biological_process GO:0016021; integral to membrane; cellular_co…	{PF06459:Ryanodine Receptor TM 4-6 PF00076:RNA recognition motif. (a.k.a. RRM, RBD, or RNP domain) PF05764:YL1 nuclear protein PF05238:Kinetochore protein CHL4 like PF02724:CDC45-like protein}
evm.model.Chr1.317	{KAF8908334.1; nucleolar protein 14 [Mucidula mucida]}	{NA}	{cput:CONPUDRAFT_111029; K14766 NOP14, UTP2 nucleolar protein 14 -- }	{GO:0032040; small-subunit processome; cellular_component}	{PF04147:Nop14-like family }
evm.model.Chr1.318	{NA}	{NA}	{NA}	{NA}	{NA}
evm.model.Chr1.319	{KAF8908333.1; hypothetical protein CPB85DRAFT_1222814 [Mucidula mucida]}	{NA}	{lbc:LACBIDRAFT_311427; }	{NA}	{NA}
evm.model.Chr1.32	{KAF9017876.1; hypothetical protein BDZ89DRAFT_960702, partial [Hymenopellis radicata]}	{NA}	{NA}	{NA}	{NA}
evm.model.Chr1.320	{NA}	{NA}	{NA}	{NA}	{NA}
evm.model.Chr1.321	{KAF8908327.1; eukaryotic translation initiation factor 3 subunit D [Mucidula mucida]}	{P0CN49; Eukaryotic translation initiation factor 3 subunit D }	{lbc:LACBIDRAFT_311437; K03251 EIF3D translation initiation factor 3 subunit D -- Genetic Information Processing; Translation; RNA transport [PATH:ko03013]}	{GO:0005852; eukaryotic translation initiation factor 3 complex; cellular_component GO:0005737; cytoplasm; cellular_component GO:0003743; translation initiation factor activity; molecular_function}	{PF05091:Eukaryotic translation initiation factor 3 subunit 7 (eIF-3)}
evm.model.Chr1.322	{KIY66705.1; SET domain-containing protein [Cylindrobasidium torrendii FP15055 ss-10]}	{NA}	{mrr:Moror_13648; K11426 SMYD SET and MYND domain-containing protein -- }	{GO:0005515; protein binding; molecular_function}	{PF00856:SET domain}
evm.model.Chr1.323	{PBK66998.1; TFIID-18kDa-domain-containing protein [Armillaria solidipes|Armillaria gallica]}	{O14311; SAGA complex subunit spt3 }	{mrr:Moror_16212; K11313 SUPT3H, SPT3 transcription initiation protein SPT3 -- Human Diseases; Cancers: Overview; Transcriptional misregulation in cancer [PATH:ko05202]}	{GO:0006366; transcription from RNA polymerase II promoter; biological_process}	{PF02269:Transcription initiation factor IID, 18kD subunit}
evm.model.Chr1.324	{KAF9024830.1; hypothetical protein BDZ89DRAFT_1068767 [Hymenopellis radicata]}	{NA}	{abp:AGABI1DRAFT120011; K06640 ATR serine/threonine-protein kinase ATR 2.7.11.1 Genetic Information Processing; Replication and repair; Fanconi anemia pathway [PATH:ko03460] Cellular Processes; Cell growth and death; Cell cycle [PATH:ko04110] Cellular Processes; Cell growth and death; p53 signaling pathway [PATH:ko04115] Cellular Processes; Cell growth and death; Apoptosis - fly [PATH:ko04214] Ce…	{GO:0004674; protein serine/threonine kinase activity; molecular_function GO:0005515; protein binding; molecular_function GO:0016773; phosphotransferase activity, alcohol group as acceptor; molecular_function}	{PF00454:Phosphatidylinositol 3- and 4-kinase PF02259:FAT domain PF02260:FATC domain PF08064:UME (NUC010) domain}
evm.model.Chr1.325	{KIY70381.1; hypothetical protein CYLTODRAFT_451815 [Cylindrobasidium torrendii FP15055 ss-10]}	{NA}	{mrr:Moror_16210; }	{GO:0009055; NA GO:0005746; mitochondrial respiratory chain; cellular_component GO:0004129; cytochrome-c oxidase activity; molecular_function}	{PF02238:Cytochrome c oxidase subunit VII}
evm.model.Chr1.326	{KAF8908338.1; yeats family-domain-containing protein [Mucidula mucida]}	{Q6FXM4; Protein AF-9 homolog }	{gtr:GLOTRDRAFT_125271; K11341 YEATS4, GAS41, YAF9 YEATS domain-containing protein 4 -- }	{GO:0006355; regulation of transcription, DNA-dependent; biological_process GO:0005634; nucleus; cellular_component GO:0006508; proteolysis; biological_process}	{PF03366:YEATS family PF08367:Peptidase M16C associated}
evm.model.Chr1.327	{KAF8646404.1; hypothetical protein AX16_007269 [Volvariella volvacea WC 439]}	{A1DCU5; DNA damage-inducible protein 1 }	{mrr:Moror_16203; K11885 DDI1 DNA damage-inducible protein 1 -- }	{GO:0005515; protein binding; molecular_function GO:0004190; aspartic-type endopeptidase activity; molecular_function GO:0006508; proteolysis; biological_process}	{PF00240:Ubiquitin family PF09668:Aspartyl protease PF00627:UBA/TS-N domain}
evm.model.Chr1.328	{KIY74000.1; hypothetical protein CYLTODRAFT_416645 [Cylindrobasidium torrendii FP15055 ss-10]}	{NA}	{NA}	{NA}	{NA}
evm.model.Chr1.329	{KAF9035070.1; hypothetical protein BDZ89DRAFT_1011859 [Hymenopellis radicata]}	{NA}	{NA}	{GO:0006355; regulation of transcription, DNA-dependent; biological_process GO:0000981; sequence-specific DNA binding RNA polymerase II transcription factor activity; molecular_function GO:0008270; zinc ion binding; molecular_function GO:0005634; nucleus; cellular_component}	{PF00172:Fungal Zn(2)-Cys(6) binuclear cluster domain}
evm.model.Chr1.33	{NA}	{NA}	{NA}	{NA}	{NA}
evm.model.Chr1.330	{KAF9035074.1; molybdenum cofactor biosynthesis protein [Hymenopellis radicata]}	{NA}	{mrr:Moror_3246; K15376 GPHN gephyrin 2.10.1.1 2.7.7.75 Metabolism; Metabolism of cofactors and vitamins; Folate biosynthesis [PATH:ko00790] Metabolism; Global and overview maps; Metabolic pathways [PATH:ko01100] Organismal Systems; Nervous system; GABAergic synapse [PATH:ko04727]}	{GO:0006777; Mo-molybdopterin cofactor biosynthetic process; biological_process GO:0032324; molybdopterin cofactor biosynthetic process; biological_process}	{PF03454:MoeA C-terminal region (domain IV) PF00994:Probable molybdopterin binding domain PF03453:MoeA N-terminal region (domain I and II)}
evm.model.Chr1.331	{KAF8908353.1; Spc19-domain-containing protein [Mucidula mucida]}	{NA}	{shs:STEHIDRAFT_81146; K11572 SPC19 DASH complex subunit SPC19 -- }	{GO:0016272; prefoldin complex; cellular_component GO:0008608; attachment of spindle microtubules to kinetochore; biological_process GO:0042729; DASH complex; cellular_component GO:0005876; spindle microtubule; cellular_component GO:0051082; unfolded protein binding; molecular_function GO:0009424; bacterial-type flagellum hook; cellular_component GO:0007049; cell cycle; biological_process GO:0006…	{PF01920:Prefoldin subunit PF08287:Spc19 PF04977:Septum formation initiator PF02465:Flagellar hook-associated protein 2 N-terminus}
evm.model.Chr1.332	{KAF8908339.1; Alpha/Beta hydrolase protein [Mucidula mucida]}	{A8NYP0; Pheromone-processing carboxypeptidase KEX1 }	{scm:SCHCODRAFT_48283; K01288 KEX1 carboxypeptidase D 3.4.16.6 }	{GO:0004185; serine-type carboxypeptidase activity; molecular_function GO:0006508; proteolysis; biological_process}	{PF00450:Serine carboxypeptidase}
evm.model.Chr1.333	{KAF9035087.1; hypothetical protein BDZ89DRAFT_1062344 [Hymenopellis radicata]}	{NA}	{lbc:LACBIDRAFT_292766; }	{NA}	{NA}
evm.model.Chr1.334	{NA}	{NA}	{NA}	{NA}	{NA}
evm.model.Chr1.335	{NA}	{NA}	{NA}	{NA}	{NA}
evm.model.Chr1.336	{KAF8908342.1; copper amine oxidase [Mucidula mucida]}	{NA}	{mrr:Moror_12827; K00276 AOC3, AOC2, tynA primary-amine oxidase 1.4.3.21 Metabolism; Amino acid metabolism; Glycine, serine and threonine metabolism [PATH:ko00260] Metabolism; Amino acid metabolism; Tyrosine metabolism [PATH:ko00350] Metabolism; Amino acid metabolism; Phenylalanine metabolism [PATH:ko00360] Metabolism; Metabolism of other amino acids; beta-Alanine metabolism [PATH:ko00410] Metabo…	{GO:0009308; amine metabolic process; biological_process GO:0048038; quinone binding; molecular_function GO:0055114; oxidation-reduction process; biological_process GO:0005507; copper ion binding; molecular_function GO:0008131; primary amine oxidase activity; molecular_function}	{PF01179:Copper amine oxidase, enzyme domain}
evm.model.Chr1.337	{KAF9035075.1; RTA1-like protein [Hymenopellis radicata]}	{NA}	{lbc:LACBIDRAFT_188777; }	{GO:0055085; transmembrane transport; biological_process GO:0006950; response to stress; biological_process GO:0016021; integral to membrane; cellular_component}	{PF03595:Voltage-dependent anion channel PF04479:RTA1 like protein}
evm.model.Chr1.338	{KAF9058515.1; sodium bile acid symporter family-domain-containing protein [Rhodocollybia butyracea]}	{NA}	{wse:WALSEDRAFT_60192; K03325 ACR3, arsB arsenite transporter -- }	{GO:0008508; bile acid:sodium symporter activity; molecular_function GO:0016020; membrane; cellular_component GO:0006814; sodium ion transport; biological_process}	{PF01758:Sodium Bile acid symporter family}
evm.model.Chr1.339.1	{KAF8908358.1; Peroxin-3 [Mucidula mucida]}	{NA}	{NA}	{GO:0007031; peroxisome organization; biological_process GO:0005779; integral to peroxisomal membrane; cellular_component}	{PF04882:Peroxin-3}
evm.model.Chr1.34	{NA}	{NA}	{NA}	{NA}	{NA}
evm.model.Chr1.340	{NA}	{NA}	{NA}	{NA}	{NA}
evm.model.Chr1.341	{KAF9035044.1; hypothetical protein BDZ89DRAFT_1036335 [Hymenopellis radicata]}	{NA}	{lbc:LACBIDRAFT_311520; }	{GO:0006355; regulation of transcription, DNA-dependent; biological_process GO:0043565; sequence-specific DNA binding; molecular_function GO:0003700; sequence-specific DNA binding transcription factor activity; molecular_function}	{PF00170:bZIP transcription factor}
evm.model.Chr1.342.1	{KAF9035042.1; acyltransferase-domain-containing protein [Hymenopellis radicata]}	{NA}	{mrr:Moror_16883; K13509 AGPAT1_2 lysophosphatidate acyltransferase 2.3.1.51 Metabolism; Lipid metabolism; Glycerolipid metabolism [PATH:ko00561] Metabolism; Lipid metabolism; Glycerophospholipid metabolism [PATH:ko00564] Metabolism; Global and overview maps; Metabolic pathways [PATH:ko01100] Metabolism; Global and overview maps; Biosynthesis of secondary metabolites [PATH:ko01110] Environmental …	{GO:0008152; NA GO:0016746; transferase activity, transferring acyl groups; molecular_function}	{PF01553:Acyltransferase}
evm.model.Chr1.343.2	{SJL02552.1; related to PGC1-phosphatidyl glycerol phospholipase C [Armillaria ostoyae]}	{NA}	{sla:SERLADRAFT_462331; K18694 PGC1 phosphatidylglycerol phospholipase C 3.1.4.- Metabolism; Lipid metabolism; Glycerophospholipid metabolism [PATH:ko00564]}	{GO:0008889; glycerophosphodiester phosphodiesterase activity; molecular_function GO:0006071; glycerol metabolic process; biological_process}	{PF03009:Glycerophosphoryl diester phosphodiesterase family}
evm.model.Chr1.344	{KAF9035036.1; hypothetical protein BDZ89DRAFT_1157859 [Hymenopellis radicata]}	{NA}	{lbc:LACBIDRAFT_311525; }	{NA}	{NA}
evm.model.Chr1.345	{KIY70368.1; hypothetical protein CYLTODRAFT_451804 [Cylindrobasidium torrendii FP15055 ss-10]}	{NA}	{scm:SCHCODRAFT_84884; }	{NA}	{NA}
evm.model.Chr1.346	{KAF9035034.1; hypothetical protein BDZ89DRAFT_498254 [Hymenopellis radicata]}	{NA}	{gtr:GLOTRDRAFT_108878; }	{NA}	{NA}
evm.model.Chr1.347	{KAF9053635.1; FAD-binding domain-containing protein [Hymenopellis radicata]}	{NA}	{NA}	{GO:0050660; flavin adenine dinucleotide binding; molecular_function GO:0055114; oxidation-reduction process; biological_process GO:0008762; UDP-N-acetylmuramate dehydrogenase activity; molecular_function GO:0016491; oxidoreductase activity; molecular_function}	{PF01565:FAD binding domain PF08031:Berberine and berberine like }
evm.model.Chr1.348	{KAF9053635.1; FAD-binding domain-containing protein [Hymenopellis radicata]}	{NA}	{NA}	{GO:0016491; oxidoreductase activity; molecular_function GO:0008762; UDP-N-acetylmuramate dehydrogenase activity; molecular_function GO:0055114; oxidation-reduction process; biological_process GO:0003824; NA GO:0050660; flavin adenine dinucleotide binding; molecular_function}	{PF08031:Berberine and berberine like PF01565:FAD binding domain PF02913:FAD linked oxidases, C-terminal domain}
evm.model.Chr1.349	{KAF8915176.1; hypothetical protein CPB85DRAFT_1411460 [Mucidula mucida]}	{O74978; Uncharacterized RNA-binding protein C1827.05c }	{mrr:Moror_4695; K14838 NOP15 nucleolar protein 15 -- }	{GO:0000398; nuclear mRNA splicing, via spliceosome; biological_process GO:0003676; nucleic acid binding; molecular_function GO:0005681; spliceosomal complex; cellular_component}	{PF00076:RNA recognition motif. (a.k.a. RRM, RBD, or RNP domain) PF04889:Cwf15/Cwc15 cell cycle control protein}
evm.model.Chr1.35	{KAF8997148.1; hypothetical protein BDZ89DRAFT_1148675 [Hymenopellis radicata]}	{NA}	{NA}	{GO:0006355; regulation of transcription, DNA-dependent; biological_process GO:0005634; nucleus; cellular_component GO:0008270; zinc ion binding; molecular_function GO:0000981; sequence-specific DNA binding RNA polymerase II transcription factor activity; molecular_function}	{PF00172:Fungal Zn(2)-Cys(6) binuclear cluster domain}
evm.model.Chr1.350	{KAF8915180.1; PLC-like phosphodiesterase [Mucidula mucida]}	{NA}	{scm:SCHCODRAFT_82573; K05857 PLCD phosphatidylinositol phospholipase C, delta 3.1.4.11 Metabolism; Carbohydrate metabolism; Inositol phosphate metabolism [PATH:ko00562] Metabolism; Global and overview maps; Metabolic pathways [PATH:ko01100] Environmental Information Processing; Signal transduction; Calcium signaling pathway [PATH:ko04020] Environmental Information Processing; Signal transduction…	{GO:0008889; glycerophosphodiester phosphodiesterase activity; molecular_function GO:0007165; signal transduction; biological_process GO:0006071; glycerol metabolic process; biological_process GO:0006629; lipid metabolic process; biological_process GO:0005509; calcium ion binding; molecular_function GO:0035556; intracellular signal transduction; biological_process GO:0005515; protein binding; mol…	{PF13405:EF-hand domain PF00168:C2 domain PF00387:Phosphatidylinositol-specific phospholipase C, Y domain PF13499:EF-hand domain pair PF03009:Glycerophosphoryl diester phosphodiesterase family PF00036:EF hand}
evm.model.Chr1.351	{KIY73906.1; hypothetical protein CYLTODRAFT_341053 [Cylindrobasidium torrendii FP15055 ss-10]}	{NA}	{shs:STEHIDRAFT_47218; }	{NA}	{NA}
evm.model.Chr1.352	{KAF8915178.1; hypothetical protein CPB85DRAFT_439394 [Mucidula mucida]}	{NA}	{gtr:GLOTRDRAFT_45743; }	{GO:0005515; protein binding; molecular_function}	{PF13606:Ankyrin repeat PF00023:Ankyrin repeat}
evm.model.Chr1.353	{KAF8994252.1; P-loop containing nucleoside triphosphate hydrolase protein [Hymenopellis radicata]}	{NA}	{mrr:Moror_14311; K08900 BCS1 mitochondrial chaperone BCS1 -- }	{GO:0003724; RNA helicase activity; molecular_function GO:0006139; nucleobase, nucleoside, nucleotide and nucleic acid metabolic process; biological_process GO:0003723; RNA binding; molecular_function GO:0009378; four-way junction helicase activity; molecular_function GO:0005524; ATP binding; molecular_function GO:0016887; ATPase activity; molecular_function GO:0004127; cytidylate kinase activity…	{PF00910:RNA helicase PF00004:ATPase family associated with various cellular activities (AAA) PF05496:Holliday junction DNA helicase RuvB P-loop domain PF02224:Cytidylate kinase PF07728:AAA domain (dynein-related subfamily)}
evm.model.Chr1.354	{KAF9035017.1; NADH dehydrogenase, alpha subcomplex, subunit 8 [Hymenopellis radicata]}	{P21976; NADH-ubiquinone oxidoreductase 20.8 kDa subunit }	{lbc:LACBIDRAFT_186286; K03952 NDUFA8 NADH dehydrogenase (ubiquinone) 1 alpha subcomplex subunit 8 -- Metabolism; Energy metabolism; Oxidative phosphorylation [PATH:ko00190] Metabolism; Global and overview maps; Metabolic pathways [PATH:ko01100] Organismal Systems; Environmental adaptation; Thermogenesis [PATH:ko04714] Organismal Systems; Nervous system; Retrograde endocannabinoid signaling [PATH…	{NA}	{NA}
evm.model.Chr1.355	{KAF9035016.1; hypothetical protein BDZ89DRAFT_1062269 [Hymenopellis radicata]}	{NA}	{shs:STEHIDRAFT_110294; }	{GO:0005515; protein binding; molecular_function}	{PF00240:Ubiquitin family}
evm.model.Chr1.356	{KAF9035014.1; Lipoyltransferase and lipoate-protein ligase [Hymenopellis radicata]}	{NA}	{sla:SERLADRAFT_462347; K03800 lplA, lplJ lipoate---protein ligase 6.3.1.20 Metabolism; Metabolism of cofactors and vitamins; Lipoic acid metabolism [PATH:ko00785] Metabolism; Global and overview maps; Metabolic pathways [PATH:ko01100]}	{NA}	{NA}
evm.model.Chr1.357	{KIY73904.1; P-loop containing nucleoside triphosphate hydrolase protein [Cylindrobasidium torrendii FP15055 ss-10]}	{NA}	{lbc:LACBIDRAFT_294420; }	{GO:0003723; RNA binding; molecular_function GO:0006396; RNA processing; biological_process GO:0003677; DNA binding; molecular_function GO:0016891; endoribonuclease activity, producing 5'-phosphomonoesters; molecular_function GO:0005524; ATP binding; molecular_function GO:0004525; ribonuclease III activity; molecular_function GO:0016787; hydrolase activity; molecular_function GO:0004386; helicase…	{PF00271:Helicase conserved C-terminal domain PF03368:Dicer dimerisation domain PF00270:DEAD/DEAH box helicase PF00636:Ribonuclease III domain PF14622:Ribonuclease-III-like PF04851:Type III restriction enzyme, res subunit}
evm.model.Chr1.358	{KIY73903.1; Clavaminate synthase-like protein [Cylindrobasidium torrendii FP15055 ss-10]}	{NA}	{mrr:Moror_7591; }	{GO:0016706; oxidoreductase activity, acting on paired donors, with incorporation or reduction of molecular oxygen, 2-oxoglutarate as one donor, and incorporation of one atom each of oxygen into both donors; molecular_function GO:0016491; oxidoreductase activity; molecular_function GO:0055114; oxidation-reduction process; biological_process}	{PF03171:2OG-Fe(II) oxygenase superfamily}
evm.model.Chr1.359	{NA}	{NA}	{NA}	{NA}	{NA}
evm.model.Chr1.36	{KAF8997147.1; acyl-CoA dehydrogenase NM domain-like protein [Hymenopellis radicata]}	{Q9FS87; Isovaleryl-CoA dehydrogenase, mitochondrial }	{mrr:Moror_8363; K00253 IVD, ivd isovaleryl-CoA dehydrogenase 1.3.8.4 Metabolism; Amino acid metabolism; Valine, leucine and isoleucine degradation [PATH:ko00280] Metabolism; Global and overview maps; Metabolic pathways [PATH:ko01100]}	{GO:0016627; oxidoreductase activity, acting on the CH-CH group of donors; molecular_function GO:0050660; flavin adenine dinucleotide binding; molecular_function GO:0008152; NA GO:0055114; oxidation-reduction process; biological_process GO:0003995; acyl-CoA dehydrogenase activity; molecular_function GO:0016491; oxidoreductase activity; molecular_function}	{PF02770:Acyl-CoA dehydrogenase, middle domain PF08028:Acyl-CoA dehydrogenase, C-terminal domain PF02771:Acyl-CoA dehydrogenase, N-terminal domain PF00441:Acyl-CoA dehydrogenase, C-terminal domain}
evm.model.Chr1.360	{KAF8915194.1; hypothetical protein CPB85DRAFT_1433104 [Mucidula mucida]}	{NA}	{gtr:GLOTRDRAFT_136023; }	{NA}	{NA}
evm.model.Chr1.361	{KAF8915195.1; cation/H+ exchanger [Mucidula mucida]}	{NA}	{cci:CC1G_08860; }	{GO:0006812; cation transport; biological_process GO:0015299; solute:hydrogen antiporter activity; molecular_function GO:0016021; integral to membrane; cellular_component GO:0055085; transmembrane transport; biological_process}	{PF00999:Sodium/hydrogen exchanger family}
evm.model.Chr1.362	{KAF9035000.1; glutamate 5-kinase [Hymenopellis radicata]}	{O13810; Probable glutamate 5-kinase }	{sla:SERLADRAFT_451913; K00931 proB glutamate 5-kinase 2.7.2.11 Metabolism; Amino acid metabolism; Arginine and proline metabolism [PATH:ko00330] Metabolism; Biosynthesis of other secondary metabolites; Carbapenem biosynthesis [PATH:ko00332] Metabolism; Global and overview maps; Metabolic pathways [PATH:ko01100] Metabolism; Global and overview maps; Biosynthesis of antibiotics [PATH:ko01130] Meta…	{GO:0003723; RNA binding; molecular_function}	{PF01472:PUA domain}
evm.model.Chr1.363	{KAF9035001.1; L-arabinitol 4-dehydrogenase [Hymenopellis radicata]}	{A2QAC0; L-arabinitol 4-dehydrogenase }	{mrr:Moror_7008; K00008 SORD, gutB L-iditol 2-dehydrogenase 1.1.1.14 Metabolism; Carbohydrate metabolism; Pentose and glucuronate interconversions [PATH:ko00040] Metabolism; Carbohydrate metabolism; Fructose and mannose metabolism [PATH:ko00051] Metabolism; Global and overview maps; Metabolic pathways [PATH:ko01100]}	{GO:0055114; oxidation-reduction process; biological_process GO:0016491; oxidoreductase activity; molecular_function GO:0008270; zinc ion binding; molecular_function}	{PF07992:Pyridine nucleotide-disulphide oxidoreductase PF00107:Zinc-binding dehydrogenase PF08240:Alcohol dehydrogenase GroES-like domain}
evm.model.Chr1.364	{KIY73894.1; hypothetical protein CYLTODRAFT_416550 [Cylindrobasidium torrendii FP15055 ss-10]}	{NA}	{mrr:Moror_13840; K16833 PPP1R2, IPP2 protein phosphatase inhibitor 2 -- }	{GO:0005634; nucleus; cellular_component GO:0043666; regulation of phosphoprotein phosphatase activity; biological_process GO:0009966; regulation of signal transduction; biological_process GO:0004864; protein phosphatase inhibitor activity; molecular_function GO:0006260; DNA replication; biological_process}	{PF09507:DNA polymerase subunit Cdc27 PF04979:Protein phosphatase inhibitor 2 (IPP-2)}
evm.model.Chr1.365	{KAF9034994.1; hypothetical protein BDZ89DRAFT_947024 [Hymenopellis radicata]}	{NA}	{mrr:Moror_13842; }	{NA}	{NA}
evm.model.Chr1.366	{KIY63118.1; acetoin reductase family protein [Cylindrobasidium torrendii FP15055 ss-10]}	{A0A2H3D8Y2; Short-chain dehydrogenase/reductase ARMGADRAFT_1018421 }	{hhu:AR456_12460; K03366 butA, budC meso-butanediol dehydrogenase / (S,S)-butanediol dehydrogenase / diacetyl reductase 1.1.1.- 1.1.1.76 1.1.1.304 Metabolism; Carbohydrate metabolism; Butanoate metabolism [PATH:ko00650]}	{GO:0008152; NA GO:0016491; oxidoreductase activity; molecular_function}	{PF00106:short chain dehydrogenase}
evm.model.Chr1.367	{KIY73427.1; hypothetical protein CYLTODRAFT_485576 [Cylindrobasidium torrendii FP15055 ss-10]}	{NA}	{pco:PHACADRAFT_249233; }	{NA}	{NA}
evm.model.Chr1.368	{KAF9034980.1; hypothetical protein BDZ89DRAFT_1130461 [Hymenopellis radicata]}	{NA}	{scm:SCHCODRAFT_80316; }	{NA}	{NA}
evm.model.Chr1.369	{KAF9020979.1; glycosyltransferase family 32 protein, partial [Hymenopellis radicata]}	{NA}	{lbc:LACBIDRAFT_297503; }	{NA}	{NA}
evm.model.Chr1.37	{KIY71025.1; hypothetical protein CYLTODRAFT_487531 [Cylindrobasidium torrendii FP15055 ss-10]}	{NA}	{NA}	{GO:0005515; protein binding; molecular_function}	{PF00646:F-box domain}
evm.model.Chr1.370.1	{KAF8915213.1; hypothetical protein CPB85DRAFT_1497064 [Mucidula mucida]}	{NA}	{NA}	{GO:0000981; sequence-specific DNA binding RNA polymerase II transcription factor activity; molecular_function GO:0008270; zinc ion binding; molecular_function GO:0005634; nucleus; cellular_component GO:0006355; regulation of transcription, DNA-dependent; biological_process}	{PF00172:Fungal Zn(2)-Cys(6) binuclear cluster domain}
evm.model.Chr1.371	{KAF9034983.1; nuclear protein [Hymenopellis radicata]}	{NA}	{mrr:Moror_16221; }	{GO:0005506; iron ion binding; molecular_function GO:0055114; oxidation-reduction process; biological_process GO:0016491; oxidoreductase activity; molecular_function GO:0016706; oxidoreductase activity, acting on paired donors, with incorporation or reduction of molecular oxygen, 2-oxoglutarate as one donor, and incorporation of one atom each of oxygen into both donors; molecular_function GO:0031…	{PF10637:Oxoglutarate and iron-dependent oxygenase degradation C-term PF13640:2OG-Fe(II) oxygenase superfamily}
evm.model.Chr1.372	{KAF9034984.1; hypothetical protein BDZ89DRAFT_496342 [Hymenopellis radicata]}	{NA}	{lbc:LACBIDRAFT_311395; }	{GO:0003676; nucleic acid binding; molecular_function GO:0006270; DNA-dependent DNA replication initiation; biological_process}	{PF00076:RNA recognition motif. (a.k.a. RRM, RBD, or RNP domain) PF02724:CDC45-like protein}
evm.model.Chr1.373_evm.model.Chr1.374	{KAF8889472.1; hypothetical protein CPB85DRAFT_1231500 [Mucidula mucida]}	{NA}	{mrr:Moror_3088; K03885 ndh NADH dehydrogenase 1.6.99.3 Metabolism; Energy metabolism; Oxidative phosphorylation [PATH:ko00190]}	{GO:0055114; oxidation-reduction process; biological_process GO:0016491; oxidoreductase activity; molecular_function GO:0043115; precorrin-2 dehydrogenase activity; molecular_function GO:0019354; siroheme biosynthetic process; biological_process GO:0050660; flavin adenine dinucleotide binding; molecular_function GO:0005509; calcium ion binding; molecular_function GO:0006779; porphyrin biosyntheti…	{PF00036:EF hand PF13499:EF-hand domain pair PF00070:Pyridine nucleotide-disulphide oxidoreductase PF13202:EF hand PF07992:Pyridine nucleotide-disulphide oxidoreductase PF13241:Putative NAD(P)-binding PF13405:EF-hand domain}
evm.model.Chr1.375	{SJL14609.1; uncharacterized protein ARMOST_18072 [Armillaria ostoyae]}	{NA}	{NA}	{GO:0055085; transmembrane transport; biological_process GO:0016021; integral to membrane; cellular_component GO:0022857; transmembrane transporter activity; molecular_function}	{PF00083:Sugar (and other) transporter}
evm.model.Chr1.376	{KIY73957.1; general substrate transporter [Cylindrobasidium torrendii FP15055 ss-10]}	{NA}	{scm:SCHCODRAFT_60743; }	{GO:0022857; transmembrane transporter activity; molecular_function GO:0016021; integral to membrane; cellular_component GO:0055085; transmembrane transport; biological_process}	{PF07690:Major Facilitator Superfamily PF00083:Sugar (and other) transporter}
evm.model.Chr1.377	{KAF9034986.1; glycoside hydrolase family 51 protein [Hymenopellis radicata]}	{B8NIX4; Probable alpha-L-arabinofuranosidase C }	{mrr:Moror_1137; K01209 abfA alpha-N-arabinofuranosidase 3.2.1.55 Metabolism; Carbohydrate metabolism; Amino sugar and nucleotide sugar metabolism [PATH:ko00520]}	{GO:0046556; alpha-N-arabinofuranosidase activity; molecular_function GO:0046373; L-arabinose metabolic process; biological_process}	{PF06964:Alpha-L-arabinofuranosidase C-terminal domain}
evm.model.Chr1.378	{KAF9034987.1; t-SNARE [Hymenopellis radicata]}	{NA}	{mrr:Moror_2450; K08486 STX1B_2_3 syntaxin 1B/2/3 -- Genetic Information Processing; Folding, sorting and degradation; SNARE interactions in vesicular transport [PATH:ko04130] Organismal Systems; Nervous system; Synaptic vesicle cycle [PATH:ko04721]}	{GO:0009512; cytochrome b6f complex; cellular_component GO:0000776; kinetochore; cellular_component GO:0004871; signal transducer activity; molecular_function GO:0006434; seryl-tRNA aminoacylation; biological_process GO:0005737; cytoplasm; cellular_component GO:0005515; protein binding; molecular_function GO:0006886; intracellular protein transport; biological_process GO:0016021; integral to memb…	{PF05115:Cytochrome B6-F complex subunit VI (PetL) PF07851:TMPIT-like protein PF05008:Vesicle transport v-SNARE protein N-terminus PF05837:Centromere protein H (CENP-H) PF02403:Seryl-tRNA synthetase N-terminal domain PF00804:Syntaxin PF05739:SNARE domain PF00015:Methyl-accepting chemotaxis protein (MCP) signalling domain}
evm.model.Chr1.379.2	{KIY64798.1; FAD/NAD(P)-binding domain-containing protein [Cylindrobasidium torrendii FP15055 ss-10]}	{NA}	{mrr:Moror_1795; }	{GO:0050660; flavin adenine dinucleotide binding; molecular_function GO:0004499; flavin-containing monooxygenase activity; molecular_function GO:0016491; oxidoreductase activity; molecular_function GO:0050661; NADP binding; molecular_function GO:0055114; oxidation-reduction process; biological_process}	{PF00743:Flavin-binding monooxygenase-like PF01266:FAD dependent oxidoreductase PF07992:Pyridine nucleotide-disulphide oxidoreductase PF01593:Flavin containing amine oxidoreductase PF00070:Pyridine nucleotide-disulphide oxidoreductase}
evm.model.Chr1.38	{KAF9000780.1; terpenoid synthase [Hymenopellis radicata]}	{NA}	{NA}	{NA}	{NA}
evm.model.Chr1.380	{KAF9031864.1; aspartate carbamoyltransferase [Hymenopellis radicata]}	{O93937; Protein pyrABCN }	{mrr:Moror_3989; K11541 URA2 carbamoyl-phosphate synthase / aspartate carbamoyltransferase 6.3.5.5 2.1.3.2 Metabolism; Nucleotide metabolism; Pyrimidine metabolism [PATH:ko00240] Metabolism; Amino acid metabolism; Alanine, aspartate and glutamate metabolism [PATH:ko00250] Metabolism; Global and overview maps; Metabolic pathways [PATH:ko01100]}	{GO:0006541; glutamine metabolic process; biological_process GO:0016787; hydrolase activity; molecular_function GO:0016597; amino acid binding; molecular_function GO:0016743; carboxyl- or carbamoyltransferase activity; molecular_function GO:0046872; metal ion binding; molecular_function GO:0008716; D-alanine-D-alanine ligase activity; molecular_function GO:0005524; ATP binding; molecular_function…	{PF02786:Carbamoyl-phosphate synthase L chain, ATP binding domain PF07722:Peptidase C26 PF07478:D-ala D-ala ligase C-terminus PF00185:Aspartate/ornithine carbamoyltransferase, Asp/Orn binding domain PF02655:ATP-grasp domain PF02729:Aspartate/ornithine carbamoyltransferase, carbamoyl-P binding domain}
evm.model.Chr1.381	{KAF9031873.1; hypothetical protein BDZ89DRAFT_1131695 [Hymenopellis radicata]}	{NA}	{gtr:GLOTRDRAFT_111703; }	{NA}	{NA}
evm.model.Chr1.382	{NA}	{NA}	{NA}	{NA}	{NA}
evm.model.Chr1.383	{KAF9031848.1; hypothetical protein BDZ89DRAFT_1063737 [Hymenopellis radicata]}	{NA}	{NA}	{NA}	{NA}
evm.model.Chr1.384	{KIY73949.1; hypothetical protein CYLTODRAFT_485083 [Cylindrobasidium torrendii FP15055 ss-10]}	{NA}	{glz:GLAREA_00592; }	{NA}	{NA}
evm.model.Chr1.385	{KAF8915237.1; hypothetical protein CPB85DRAFT_1295016 [Mucidula mucida]}	{NA}	{mrr:Moror_13828; }	{NA}	{NA}
evm.model.Chr1.386	{PBK66867.1; cytochrome b5 [Armillaria ostoyae|Armillaria solidipes]}	{Q9Y706; Cytochrome b5 }	{cci:CC1G_08167; }	{GO:0020037; heme binding; molecular_function}	{PF00173:Cytochrome b5-like Heme/Steroid binding domain}
evm.model.Chr1.387	{KAF9031843.1; Phosphoadenosine phosphosulfate reductase thioredoxin [Hymenopellis radicata]}	{P56859; Phosphoadenosine phosphosulfate reductase }	{mrr:Moror_13825; K00390 cysH phosphoadenosine phosphosulfate reductase 1.8.4.8 1.8.4.10 Metabolism; Energy metabolism; Sulfur metabolism [PATH:ko00920] Metabolism; Global and overview maps; Metabolic pathways [PATH:ko01100] Metabolism; Global and overview maps; Microbial metabolism in diverse environments [PATH:ko01120]}	{GO:0008152; NA GO:0003824; NA}	{PF01507:Phosphoadenosine phosphosulfate reductase family}
evm.model.Chr1.388	{KAF8871205.1; hypothetical protein CPB85DRAFT_1445716 [Mucidula mucida]}	{O14244; Uncharacterized membrane protein C6F6.13c }	{mrr:Moror_4566; }	{GO:0016787; hydrolase activity; molecular_function}	{PF02230:Phospholipase/Carboxylesterase}
evm.model.Chr1.389	{SJL10362.1; uncharacterized protein ARMOST_13748 [Armillaria ostoyae]}	{NA}	{NA}	{NA}	{NA}
evm.model.Chr1.39.1	{KAF8910732.1; hypothetical protein CPB85DRAFT_1435199 [Mucidula mucida]}	{P33280; Arginase }	{sla:SERLADRAFT_398559; K01476 E3.5.3.1, rocF, arg arginase 3.5.3.1 Metabolism; Amino acid metabolism; Arginine biosynthesis [PATH:ko00220] Metabolism; Amino acid metabolism; Arginine and proline metabolism [PATH:ko00330] Metabolism; Global and overview maps; Metabolic pathways [PATH:ko01100] Metabolism; Global and overview maps; Biosynthesis of secondary metabolites [PATH:ko01110] Metabolism; Gl…	{GO:0046872; metal ion binding; molecular_function GO:0016813; hydrolase activity, acting on carbon-nitrogen (but not peptide) bonds, in linear amidines; molecular_function}	{PF00491:Arginase family}
evm.model.Chr1.390	{KAF8915240.1; hypothetical protein CPB85DRAFT_1433152 [Mucidula mucida]}	{NA}	{lbc:LACBIDRAFT_311516; }	{NA}	{NA}
evm.model.Chr1.391	{KAF8915241.1; nucleoporin autopeptidase-domain-containing protein [Mucidula mucida]}	{NA}	{lbc:LACBIDRAFT_311515; K14297 NUP98, ADAR2, NUP116 nuclear pore complex protein Nup98-Nup96 -- Genetic Information Processing; Translation; RNA transport [PATH:ko03013] Human Diseases; Infectious diseases: Viral; Influenza A [PATH:ko05164]}	{GO:0005643; nuclear pore; cellular_component GO:0006810; transport; biological_process}	{PF04096:Nucleoporin autopeptidase}
evm.model.Chr1.392	{KAF9031830.1; DNA-directed RNA polymerase I polypeptide 2 [Hymenopellis radicata]}	{Q9P7X8; Probable DNA-directed RNA polymerase I subunit RPA2 }	{mrr:Moror_13815; K03002 RPA2, POLR1B DNA-directed RNA polymerase I subunit RPA2 2.7.7.6 Metabolism; Nucleotide metabolism; Purine metabolism [PATH:ko00230] Metabolism; Nucleotide metabolism; Pyrimidine metabolism [PATH:ko00240] Metabolism; Global and overview maps; Metabolic pathways [PATH:ko01100] Genetic Information Processing; Transcription; RNA polymerase [PATH:ko03020]}	{GO:0003899; DNA-directed RNA polymerase activity; molecular_function GO:0003677; DNA binding; molecular_function GO:0006351; transcription, DNA-dependent; biological_process GO:0005634; nucleus; cellular_component}	{PF00562:RNA polymerase Rpb2, domain 6 PF04563:RNA polymerase beta subunit PF04560:RNA polymerase Rpb2, domain 7 PF04565:RNA polymerase Rpb2, domain 3 PF04561:RNA polymerase Rpb2, domain 2 PF06883:RNA polymerase I, Rpa2 specific domain }
evm.model.Chr1.393.1	{KAF9031829.1; hypothetical protein BDZ89DRAFT_1012844 [Hymenopellis radicata]}	{NA}	{mrr:Moror_13814; }	{NA}	{NA}
evm.model.Chr1.394	{NA}	{NA}	{NA}	{NA}	{NA}
evm.model.Chr1.395	{NA}	{NA}	{mpr:MPER_14944; }	{NA}	{NA}
evm.model.Chr1.396	{NA}	{NA}	{NA}	{NA}	{NA}
evm.model.Chr1.397	{PBK78846.1; phospholipid-translocating ATPase [Armillaria solidipes]}	{NA}	{mrr:Moror_7736; K01530 E7.6.2.1 phospholipid-translocating ATPase 7.6.2.1 }	{GO:0000166; nucleotide binding; molecular_function GO:0046872; metal ion binding; molecular_function}	{PF00122:E1-E2 ATPase}
evm.model.Chr1.398	{KAF8915267.1; aspartic peptidase domain-containing protein [Mucidula mucida]}	{NA}	{mrr:Moror_1660; }	{GO:0006508; proteolysis; biological_process GO:0004190; aspartic-type endopeptidase activity; molecular_function}	{PF00026:Eukaryotic aspartyl protease}
evm.model.Chr1.399	{NA}	{NA}	{NA}	{NA}	{NA}
evm.model.Chr1.4	{TFY74629.1; hypothetical protein EWM64_g9385 [Hericium alpestre]}	{NA}	{mrr:Moror_9818; }	{GO:0015074; DNA integration; biological_process}	{PF00665:Integrase core domain}
evm.model.Chr1.40	{KIY61670.1; aspartate kinase [Cylindrobasidium torrendii FP15055 ss-10]}	{O60163; Probable aspartokinase }	{scm:SCHCODRAFT_78569; K00928 lysC aspartate kinase 2.7.2.4 Metabolism; Amino acid metabolism; Glycine, serine and threonine metabolism [PATH:ko00260] Metabolism; Biosynthesis of other secondary metabolites; Monobactam biosynthesis [PATH:ko00261] Metabolism; Amino acid metabolism; Cysteine and methionine metabolism [PATH:ko00270] Metabolism; Amino acid metabolism; Lysine biosynthesis [PATH:ko0030…	{GO:0016597; amino acid binding; molecular_function GO:0008152; NA}	{PF01842:ACT domain}
evm.model.Chr1.400	{PBK66893.1; Zn-dependent exopeptidase [Armillaria solidipes]}	{NA}	{gtr:GLOTRDRAFT_136898; }	{GO:0016787; hydrolase activity; molecular_function GO:0008233; peptidase activity; molecular_function GO:0008152; NA GO:0006508; proteolysis; biological_process}	{PF01546:Peptidase family M20/M25/M40 PF04389:Peptidase family M28}
evm.model.Chr1.401	{KAF8915265.1; hypothetical protein CPB85DRAFT_1433176 [Mucidula mucida]}	{NA}	{scm:SCHCODRAFT_112674; }	{NA}	{NA}
evm.model.Chr1.402	{KAF8915263.1; glycoside hydrolase family 18 protein [Mucidula mucida]}	{NA}	{abv:AGABI2DRAFT211936; K01183 E3.2.1.14 chitinase 3.2.1.14 Metabolism; Carbohydrate metabolism; Amino sugar and nucleotide sugar metabolism [PATH:ko00520] Metabolism; Global and overview maps; Metabolic pathways [PATH:ko01100]}	{GO:0004553; hydrolase activity, hydrolyzing O-glycosyl compounds; molecular_function GO:0005975; carbohydrate metabolic process; biological_process}	{PF00704:Glycosyl hydrolases family 18}
evm.model.Chr1.403	{KAF8915262.1; general substrate transporter [Mucidula mucida]}	{NA}	{mrr:Moror_13880; }	{GO:0016021; integral to membrane; cellular_component GO:0022857; transmembrane transporter activity; molecular_function GO:0055085; transmembrane transport; biological_process}	{PF00083:Sugar (and other) transporter}
evm.model.Chr1.404	{KAF8915261.1; urease accessory protein UreF [Mucidula mucida]}	{NA}	{abv:AGABI2DRAFT188620; K03188 ureF urease accessory protein -- }	{GO:0016151; nickel ion binding; molecular_function GO:0006807; nitrogen compound metabolic process; biological_process}	{PF01730:UreF}
evm.model.Chr1.405	{KAF9031811.1; AFG1-like ATPase [Hymenopellis radicata]}	{Q8WV93; AFG1-like ATPase }	{cput:CONPUDRAFT_153159; K18798 AFG1, LACE1 peroxisome-assembly ATPase 3.6.4.7 }	{GO:0005524; ATP binding; molecular_function GO:0016887; ATPase activity; molecular_function GO:0070526; threonylcarbamoyladenosine biosynthetic process; biological_process GO:0003723; RNA binding; molecular_function GO:0003724; RNA helicase activity; molecular_function}	{PF02367:Threonylcarbamoyl adenosine biosynthesis protein TsaE PF00004:ATPase family associated with various cellular activities (AAA) PF00910:RNA helicase PF03969:AFG1-like ATPase PF07728:AAA domain (dynein-related subfamily)}
evm.model.Chr1.406.2	{SJL11725.1; related to dehydrogenase [Armillaria ostoyae]}	{NA}	{ang:ANI_1_2568074; }	{GO:0016491; oxidoreductase activity; molecular_function GO:0008152; NA}	{PF00106:short chain dehydrogenase}
evm.model.Chr1.407	{KAF9031824.1; hypothetical protein BDZ89DRAFT_1131658 [Hymenopellis radicata]}	{NA}	{NA}	{GO:0008270; zinc ion binding; molecular_function}	{PF01529:DHHC palmitoyltransferase}
evm.model.Chr1.408	{KIY73990.1; hypothetical protein CYLTODRAFT_448584 [Cylindrobasidium torrendii FP15055 ss-10]}	{NA}	{cput:CONPUDRAFT_130956; K03965 NDUFB9 NADH dehydrogenase (ubiquinone) 1 beta subcomplex subunit 9 -- Metabolism; Energy metabolism; Oxidative phosphorylation [PATH:ko00190] Metabolism; Global and overview maps; Metabolic pathways [PATH:ko01100] Organismal Systems; Environmental adaptation; Thermogenesis [PATH:ko04714] Organismal Systems; Nervous system; Retrograde endocannabinoid signaling [PATH…	{NA}	{NA}
evm.model.Chr1.409	{KAF8915276.1; RNA polymerase I-specific transcription initiation factor RRN3 [Mucidula mucida]}	{NA}	{scm:SCHCODRAFT_63321; K15216 RRN3, TIFIA RNA polymerase I-specific transcription initiation factor RRN3 -- }	{NA}	{NA}
evm.model.Chr1.41	{KAF8901289.1; kinesin [Mucidula mucida]}	{NA}	{mrr:Moror_11290; K10395 KIF4_21_27 kinesin family member 4/21/27 -- }	{GO:0008017; microtubule binding; molecular_function GO:0003777; microtubule motor activity; molecular_function GO:0007018; microtubule-based movement; biological_process GO:0016021; integral to membrane; cellular_component GO:0005524; ATP binding; molecular_function}	{PF09726:Macoilin family PF00225:Kinesin motor domain}
evm.model.Chr1.410	{KAF9031796.1; LNS2-domain-containing protein [Hymenopellis radicata]}	{NA}	{mrr:Moror_13857; K15728 LPIN phosphatidate phosphatase LPIN 3.1.3.4 Metabolism; Lipid metabolism; Glycerolipid metabolism [PATH:ko00561] Metabolism; Lipid metabolism; Glycerophospholipid metabolism [PATH:ko00564] Metabolism; Global and overview maps; Metabolic pathways [PATH:ko01100] Metabolism; Global and overview maps; Biosynthesis of secondary metabolites [PATH:ko01110]}	{GO:0003993; acid phosphatase activity; molecular_function}	{PF03767:HAD superfamily, subfamily IIIB (Acid phosphatase)}
evm.model.Chr1.411	{KIY74007.1; Annexin [Cylindrobasidium torrendii FP15055 ss-10]}	{NA}	{mpr:MPER_00773; }	{GO:0006412; translation; biological_process GO:0005544; calcium-dependent phospholipid binding; molecular_function GO:0005509; calcium ion binding; molecular_function GO:0005622; intracellular; cellular_component GO:0003735; structural constituent of ribosome; molecular_function GO:0005840; ribosome; cellular_component}	{PF01780:Ribosomal L37ae protein family PF00191:Annexin}
evm.model.Chr1.412	{NA}	{NA}	{NA}	{GO:0005544; calcium-dependent phospholipid binding; molecular_function GO:0005509; calcium ion binding; molecular_function}	{PF00191:Annexin}
evm.model.Chr1.413	{PBK66912.1; DUF1960-domain-containing protein [Armillaria solidipes]}	{NA}	{cput:CONPUDRAFT_54585; }	{NA}	{NA}
evm.model.Chr1.414	{NA}	{NA}	{NA}	{GO:0005515; protein binding; molecular_function}	{PF00646:F-box domain}
evm.model.Chr1.415	{RDB25186.1; Programmed cell death protein 6 [Hypsizygus marmoreus]}	{NA}	{lbc:LACBIDRAFT_250310; }	{GO:0005509; calcium ion binding; molecular_function}	{PF00036:EF hand PF13499:EF-hand domain pair PF13202:EF hand PF13405:EF-hand domain}
evm.model.Chr1.416	{PBK77140.1; NAD(P)-binding protein [Armillaria solidipes]}	{NA}	{hir:HETIRDRAFT_68379; }	{GO:0003854; 3-beta-hydroxy-delta5-steroid dehydrogenase activity; molecular_function GO:0006694; steroid biosynthetic process; biological_process GO:0055114; oxidation-reduction process; biological_process GO:0016616; oxidoreductase activity, acting on the CH-OH group of donors, NAD or NADP as acceptor; molecular_function}	{PF01073:3-beta hydroxysteroid dehydrogenase/isomerase family}
evm.model.Chr1.417	{NA}	{NA}	{NA}	{NA}	{NA}
evm.model.Chr1.418	{KAF9459239.1; MFS multidrug transporter [Lepista nuda]}	{NA}	{cci:CC1G_02139; }	{GO:0055085; transmembrane transport; biological_process GO:0005215; NA GO:0016020; membrane; cellular_component GO:0016021; integral to membrane; cellular_component GO:0022857; transmembrane transporter activity; molecular_function GO:0006810; transport; biological_process}	{PF03137:Organic Anion Transporter Polypeptide (OATP) family PF00083:Sugar (and other) transporter PF07690:Major Facilitator Superfamily}
evm.model.Chr1.419	{PBK86577.1; EF-hand [Armillaria gallica]}	{P12815; Programmed cell death protein 6 }	{sla:SERLADRAFT_462811; }	{GO:0005509; calcium ion binding; molecular_function}	{PF13202:EF hand PF13405:EF-hand domain PF00036:EF hand PF13499:EF-hand domain pair}
evm.model.Chr1.42	{PBK78725.1; NAD-P-binding protein [Armillaria solidipes]}	{NA}	{mrr:Moror_11289; }	{GO:0008152; NA GO:0003824; NA GO:0050662; coenzyme binding; molecular_function GO:0016491; oxidoreductase activity; molecular_function GO:0009058; biosynthetic process; biological_process GO:0044237; cellular metabolic process; biological_process}	{PF00899:ThiF family PF02719:Polysaccharide biosynthesis protein PF00106:short chain dehydrogenase PF01370:NAD dependent epimerase/dehydratase family}
evm.model.Chr1.420	{NA}	{NA}	{NA}	{GO:0005737; cytoplasm; cellular_component GO:0005515; protein binding; molecular_function GO:0006433; prolyl-tRNA aminoacylation; biological_process GO:0004827; proline-tRNA ligase activity; molecular_function GO:0005524; ATP binding; molecular_function GO:0000166; nucleotide binding; molecular_function}	{PF09181:Prolyl-tRNA synthetase, C-terminal PF00646:F-box domain}
evm.model.Chr1.421	{KIY74003.1; hypothetical protein CYLTODRAFT_485132 [Cylindrobasidium torrendii FP15055 ss-10]}	{NA}	{NA}	{NA}	{NA}
evm.model.Chr1.422	{KAF8915251.1; hypothetical protein CPB85DRAFT_443296 [Mucidula mucida]}	{NA}	{mrr:Moror_11583; }	{NA}	{NA}
evm.model.Chr1.423	{KIY74005.1; hypothetical protein CYLTODRAFT_386164 [Cylindrobasidium torrendii FP15055 ss-10]}	{NA}	{lbc:LACBIDRAFT_330311; }	{GO:0005515; protein binding; molecular_function}	{PF00651:BTB/POZ domain}
evm.model.Chr1.424	{PBK77140.1; NAD(P)-binding protein [Armillaria solidipes]}	{NA}	{hir:HETIRDRAFT_68379; }	{GO:0055114; oxidation-reduction process; biological_process GO:0006694; steroid biosynthetic process; biological_process GO:0044237; cellular metabolic process; biological_process GO:0003854; 3-beta-hydroxy-delta5-steroid dehydrogenase activity; molecular_function GO:0003824; NA GO:0050662; coenzyme binding; molecular_function GO:0016616; oxidoreductase activity, acting on the CH-OH group of don…	{PF01370:NAD dependent epimerase/dehydratase family PF01073:3-beta hydroxysteroid dehydrogenase/isomerase family}
evm.model.Chr1.425	{KAF8919585.1; hypothetical protein CPB85DRAFT_815592 [Mucidula mucida]}	{NA}	{NA}	{NA}	{NA}
evm.model.Chr1.426	{KAF8917123.1; hypothetical protein CPB85DRAFT_1287793 [Mucidula mucida]}	{NA}	{NA}	{NA}	{NA}
evm.model.Chr1.427	{NA}	{NA}	{NA}	{GO:0003723; RNA binding; molecular_function GO:0003968; RNA-directed RNA polymerase activity; molecular_function GO:0004190; aspartic-type endopeptidase activity; molecular_function GO:0006351; transcription, DNA-dependent; biological_process GO:0016021; integral to membrane; cellular_component GO:0032040; small-subunit processome; cellular_component}	{PF04147:Nop14-like family PF00680:Viral RNA-dependent RNA polymerase PF01080:Presenilin}
evm.model.Chr1.428	{SJL16327.1; uncharacterized protein ARMOST_19848 [Armillaria ostoyae]}	{NA}	{NA}	{NA}	{NA}
evm.model.Chr1.429	{KIY73943.1; FAD/NAD(P)-binding domain-containing protein [Cylindrobasidium torrendii FP15055 ss-10]}	{NA}	{mrr:Moror_17881; }	{GO:0016117; carotenoid biosynthetic process; biological_process GO:0050660; flavin adenine dinucleotide binding; molecular_function GO:0016705; oxidoreductase activity, acting on paired donors, with incorporation or reduction of molecular oxygen; molecular_function GO:0055114; oxidation-reduction process; biological_process GO:0016491; oxidoreductase activity; molecular_function GO:0006813; pota…	{PF02254:TrkA-N domain PF05834:Lycopene cyclase protein PF01266:FAD dependent oxidoreductase PF07992:Pyridine nucleotide-disulphide oxidoreductase PF00070:Pyridine nucleotide-disulphide oxidoreductase}
evm.model.Chr1.43	{KAF8901287.1; hypothetical protein CPB85DRAFT_1439155 [Mucidula mucida]}	{NA}	{sla:SERLADRAFT_475940; }	{GO:0007165; signal transduction; biological_process GO:0008270; zinc ion binding; molecular_function GO:0003700; sequence-specific DNA binding transcription factor activity; molecular_function GO:0048037; cofactor binding; molecular_function GO:0006355; regulation of transcription, DNA-dependent; biological_process GO:0043565; sequence-specific DNA binding; molecular_function GO:0004871; signal …	{PF13426:PAS domain PF00989:PAS fold PF00320:GATA zinc finger PF08990:Erythronolide synthase docking domain PF08447:PAS fold}
evm.model.Chr1.430	{NA}	{NA}	{NA}	{GO:0008418; protein N-terminal asparagine amidohydrolase activity; molecular_function}	{PF14736:Protein N-terminal asparagine amidohydrolase}
evm.model.Chr1.431	{KAF8915424.1; hypothetical protein CPB85DRAFT_1294384 [Mucidula mucida]}	{NA}	{NA}	{NA}	{NA}
evm.model.Chr1.432	{SJL02352.1; related to mitochondrial import receptor subunit (Tom20) [Armillaria ostoyae]}	{P35848; Mitochondrial import receptor subunit tom20 }	{scm:SCHCODRAFT_9747; K17770 TOM20 mitochondrial import receptor subunit TOM20 -- }	{GO:0005742; mitochondrial outer membrane translocase complex; cellular_component GO:0006605; protein targeting; biological_process GO:0006396; RNA processing; biological_process GO:0006886; intracellular protein transport; biological_process GO:0000176; nuclear exosome (RNase complex); cellular_component}	{PF02064:MAS20 protein import receptor PF08066:PMC2NT (NUC016) domain}
evm.model.Chr1.433	{KAF9037822.1; DUF625-domain-containing protein [Hymenopellis radicata]}	{NA}	{mrr:Moror_15117; K17491 SMEK, PPP4R3 protein phosphatase 4 regulatory subunit 3 -- Organismal Systems; Aging; Longevity regulating pathway - worm [PATH:ko04212] Organismal Systems; Endocrine system; Glucagon signaling pathway [PATH:ko04922]}	{NA}	{NA}
evm.model.Chr1.434	{NA}	{NA}	{NA}	{NA}	{NA}
evm.model.Chr1.435	{KAF9037823.1; hypothetical protein BDZ89DRAFT_1129768 [Hymenopellis radicata]}	{NA}	{lbc:LACBIDRAFT_323417; }	{GO:0003676; nucleic acid binding; molecular_function}	{PF00076:RNA recognition motif. (a.k.a. RRM, RBD, or RNP domain)}
evm.model.Chr1.436	{PBK66861.1; Phospholipase/carboxylesterase [Armillaria solidipes]}	{NA}	{fme:FOMMEDRAFT_142130; }	{GO:0008152; NA GO:0004806; triglyceride lipase activity; molecular_function GO:0016787; hydrolase activity; molecular_function GO:0008236; serine-type peptidase activity; molecular_function GO:0006508; proteolysis; biological_process GO:0006629; lipid metabolic process; biological_process}	{PF01764:Lipase (class 3) PF00326:Prolyl oligopeptidase family PF02230:Phospholipase/Carboxylesterase PF01738:Dienelactone hydrolase family PF07859:alpha/beta hydrolase fold}
evm.model.Chr1.437	{PBK66861.1; Phospholipase/carboxylesterase [Armillaria solidipes]}	{P0CL95; Acyl-protein thioesterase 1 }	{fme:FOMMEDRAFT_142130; }	{GO:0008152; NA GO:0016787; hydrolase activity; molecular_function}	{PF01738:Dienelactone hydrolase family PF02230:Phospholipase/Carboxylesterase PF07859:alpha/beta hydrolase fold}
evm.model.Chr1.438	{KAF9037825.1; hypothetical protein BDZ89DRAFT_1129770 [Hymenopellis radicata]}	{NA}	{lbc:LACBIDRAFT_292761; K15445 TRMT10, TRM10, RG9MTD tRNA (guanine9-N1)-methyltransferase 2.1.1.221 }	{NA}	{NA}
evm.model.Chr1.439	{PBK71353.1; hypothetical protein ARMSODRAFT_1017257 [Armillaria solidipes]}	{NA}	{NA}	{NA}	{NA}
evm.model.Chr1.44	{KAF8901284.1; hypothetical protein CPB85DRAFT_1227894 [Mucidula mucida]}	{NA}	{dsq:DICSQDRAFT_54310; }	{NA}	{NA}
evm.model.Chr1.440	{SJL09339.1; uncharacterized protein ARMOST_12716 [Armillaria ostoyae]}	{NA}	{NA}	{NA}	{NA}
evm.model.Chr1.441	{KAF9037860.1; hypothetical protein BDZ89DRAFT_1219832 [Hymenopellis radicata]}	{NA}	{lbc:LACBIDRAFT_311543; }	{NA}	{NA}
evm.model.Chr1.442	{NA}	{NA}	{NA}	{GO:0006914; autophagy; biological_process}	{PF04108:Autophagy protein ATG17-like domain }
evm.model.Chr1.443	{KAF9037832.1; elongation factor G, mitochondrial [Hymenopellis radicata]}	{B0DSK4; Elongation factor G, mitochondrial }	{sla:SERLADRAFT_450668; K02355 fusA, GFM, EFG elongation factor G -- }	{GO:0005525; GTP binding; molecular_function GO:0003924; GTPase activity; molecular_function}	{PF03764:Elongation factor G, domain IV PF00009:Elongation factor Tu GTP binding domain PF03144:Elongation factor Tu domain 2}
evm.model.Chr1.444	{KIY73878.1; WD40 repeat-like protein [Cylindrobasidium torrendii FP15055 ss-10]}	{Q4PCB8; Protein transport protein SEC13 }	{cci:CC1G_05619; K14004 SEC13 protein transport protein SEC13 -- Genetic Information Processing; Translation; RNA transport [PATH:ko03013] Genetic Information Processing; Folding, sorting and degradation; Protein processing in endoplasmic reticulum [PATH:ko04141] Environmental Information Processing; Signal transduction; mTOR signaling pathway [PATH:ko04150]}	{GO:0005515; protein binding; molecular_function}	{PF00400:WD domain, G-beta repeat}
evm.model.Chr1.445	{KAF8915443.1; epoxide hydrolase [Mucidula mucida]}	{NA}	{cci:CC1G_14690; K08726 EPHX2 soluble epoxide hydrolase / lipid-phosphate phosphatase 3.3.2.10 3.1.3.76 Metabolism; Lipid metabolism; Arachidonic acid metabolism [PATH:ko00590] Metabolism; Xenobiotics biodegradation and metabolism; Chloroalkane and chloroalkene degradation [PATH:ko00625] Metabolism; Global and overview maps; Metabolic pathways [PATH:ko01100] Metabolism; Global and overview maps; …	{NA}	{NA}
evm.model.Chr1.446	{KAF9037838.1; hypothetical protein BDZ89DRAFT_1100472 [Hymenopellis radicata]}	{NA}	{mrr:Moror_13861; }	{NA}	{NA}
evm.model.Chr1.447	{NA}	{NA}	{NA}	{NA}	{NA}
evm.model.Chr1.448	{KAF9037841.1; hypothetical protein BDZ89DRAFT_1219708 [Hymenopellis radicata]}	{NA}	{mrr:Moror_16049; }	{NA}	{NA}
evm.model.Chr1.449	{KAF8915449.1; programmed cell death protein 2 [Mucidula mucida]}	{NA}	{lbc:LACBIDRAFT_302768; K14801 TSR4 pre-rRNA-processing protein TSR4 -- }	{GO:0005737; cytoplasm; cellular_component}	{PF04194:Programmed cell death protein 2, C-terminal putative domain }
evm.model.Chr1.45	{NA}	{NA}	{NA}	{NA}	{NA}
evm.model.Chr1.450	{KAF8880483.1; hypothetical protein CPB85DRAFT_1460232 [Mucidula mucida]}	{NA}	{fme:FOMMEDRAFT_158873; }	{NA}	{NA}
evm.model.Chr1.451	{KIY73863.1; hypothetical protein CYLTODRAFT_433938 [Cylindrobasidium torrendii FP15055 ss-10]}	{B0CXH5; Mitochondrial distribution and morphology protein 34 }	{mrr:Moror_13834; K17775 MDM34, MMM2 mitochondrial distribution and morphology protein 34 -- Cellular Processes; Transport and catabolism; Mitophagy - yeast [PATH:ko04139]}	{NA}	{NA}
evm.model.Chr1.452	{KAF9037810.1; hypothetical protein BDZ89DRAFT_1061396 [Hymenopellis radicata]}	{NA}	{NA}	{NA}	{NA}
evm.model.Chr1.453	{KAF8915413.1; ORMDL family-domain-containing protein [Mucidula mucida]}	{O42901; Uncharacterized protein C119.09c }	{mrr:Moror_13832; }	{GO:0016021; integral to membrane; cellular_component}	{PF04061:ORMDL family }
evm.model.Chr1.454	{KAF8915412.1; hypothetical protein CPB85DRAFT_1294323 [Mucidula mucida]}	{Q02046; Methylenetetrahydrofolate dehydrogenase [NAD(+)] }	{gtr:GLOTRDRAFT_109576; K00295 MTD1 methylenetetrahydrofolate dehydrogenase (NAD+) 1.5.1.15 Metabolism; Metabolism of cofactors and vitamins; One carbon pool by folate [PATH:ko00670] Metabolism; Global and overview maps; Metabolic pathways [PATH:ko01100]}	{GO:0009396; folic acid-containing compound biosynthetic process; biological_process GO:0055114; oxidation-reduction process; biological_process GO:0003824; NA GO:0004488; methylenetetrahydrofolate dehydrogenase (NADP+) activity; molecular_function}	{PF00763:Tetrahydrofolate dehydrogenase/cyclohydrolase, catalytic domain PF02882:Tetrahydrofolate dehydrogenase/cyclohydrolase, NAD(P)-binding domain}
evm.model.Chr1.455	{KAF9037803.1; hypothetical protein BDZ89DRAFT_431222 [Hymenopellis radicata]}	{NA}	{NA}	{NA}	{NA}
evm.model.Chr1.456	{KAF9037807.1; chromatin remodeling complex protein [Hymenopellis radicata]}	{NA}	{mrr:Moror_117; }	{NA}	{NA}
evm.model.Chr1.457	{PBL00582.1; OPT oligopeptide transporter [Armillaria gallica]}	{NA}	{psq:PUNSTDRAFT_84217; }	{GO:0055085; transmembrane transport; biological_process}	{PF03169:OPT oligopeptide transporter protein}
evm.model.Chr1.458	{KAF9037804.1; mannose 6-phosphate receptor domain-containing protein [Hymenopellis radicata]}	{NA}	{mrr:Moror_434; K10089 M6PR cation-dependent mannose-6-phosphate receptor -- Cellular Processes; Transport and catabolism; Lysosome [PATH:ko04142] Cellular Processes; Transport and catabolism; Phagosome [PATH:ko04145]}	{GO:0006397; mRNA processing; biological_process GO:0005634; nucleus; cellular_component GO:0006367; transcription initiation from RNA polymerase II promoter; biological_process GO:0006810; transport; biological_process GO:0005672; transcription factor TFIIA complex; cellular_component GO:0005737; cytoplasm; cellular_component GO:0005215; NA GO:0016021; integral to membrane; cellular_component}	{PF05843:Suppressor of forked protein (Suf) PF00878:Cation-independent mannose-6-phosphate receptor repeat PF03153:Transcription factor IIA, alpha/beta subunit}
evm.model.Chr1.459	{KAF8915407.1; hypothetical protein CPB85DRAFT_1294311 [Mucidula mucida]}	{O13779; Putative metal ion transporter C17A12.14 }	{mrr:Moror_15124; K16073 ALR, MNR magnesium transporter -- }	{GO:0019028; viral capsid; cellular_component GO:0016020; membrane; cellular_component GO:0055085; transmembrane transport; biological_process GO:0005198; NA GO:0046873; metal ion transmembrane transporter activity; molecular_function GO:0030001; metal ion transport; biological_process GO:0019031; viral envelope; cellular_component}	{PF04513:Baculovirus polyhedron envelope protein, PEP, C terminus PF01544:CorA-like Mg2+ transporter protein}
evm.model.Chr1.46	{KAF8993577.1; inositol-pentakisphosphate 2-kinase [Hymenopellis radicata]}	{NA}	{scm:SCHCODRAFT_51281; K10572 IPPK inositol-pentakisphosphate 2-kinase 2.7.1.158 Metabolism; Carbohydrate metabolism; Inositol phosphate metabolism [PATH:ko00562] Metabolism; Global and overview maps; Metabolic pathways [PATH:ko01100] Environmental Information Processing; Signal transduction; Phosphatidylinositol signaling system [PATH:ko04070]}	{GO:0005524; ATP binding; molecular_function GO:0035299; inositol pentakisphosphate 2-kinase activity; molecular_function}	{PF06090:Inositol-pentakisphosphate 2-kinase}
evm.model.Chr1.460	{KAF8915432.1; PLU-1-like protein-domain-containing protein [Mucidula mucida]}	{NA}	{lbc:LACBIDRAFT_311495; K11446 KDM5, JARID1 histone demethylase JARID1 1.14.11.- }	{GO:0005515; protein binding; molecular_function GO:0005622; intracellular; cellular_component GO:0003677; DNA binding; molecular_function GO:0016706; oxidoreductase activity, acting on paired donors, with incorporation or reduction of molecular oxygen, 2-oxoglutarate as one donor, and incorporation of one atom each of oxygen into both donors; molecular_function GO:0005634; nucleus; cellular_comp…	{PF00628:PHD-finger PF01388:ARID/BRIGHT DNA binding domain PF02373:JmjC domain, hydroxylase PF08429:PLU-1-like protein PF02928:C5HC2 zinc finger}
evm.model.Chr1.461.1	{KAF9037812.1; PGAP1-domain-containing protein [Hymenopellis radicata]}	{NA}	{scm:SCHCODRAFT_80318; }	{GO:0006505; GPI anchor metabolic process; biological_process GO:0006886; intracellular protein transport; biological_process GO:0016788; hydrolase activity, acting on ester bonds; molecular_function}	{PF07819:PGAP1-like protein}
evm.model.Chr1.462	{KAF8915430.1; 14-3-3 protein [Mucidula mucida]}	{Q99002; 14-3-3 protein homolog }	{lbc:LACBIDRAFT_323411; K06630 YWHAE 14-3-3 protein epsilon -- Environmental Information Processing; Signal transduction; MAPK signaling pathway - yeast [PATH:ko04011] Cellular Processes; Cell growth and death; Cell cycle [PATH:ko04110] Cellular Processes; Cell growth and death; Oocyte meiosis [PATH:ko04114] Environmental Information Processing; Signal transduction; PI3K-Akt signaling pathway [PA…	{NA}	{NA}
evm.model.Chr1.463	{KAF9037816.1; hypothetical protein BDZ89DRAFT_1157256 [Hymenopellis radicata]}	{NA}	{gtr:GLOTRDRAFT_33890; }	{GO:0042254; ribosome biogenesis; biological_process GO:0005634; nucleus; cellular_component}	{PF04939:Ribosome biogenesis regulatory protein (RRS1)}
evm.model.Chr1.464	{KIJ07026.1; hypothetical protein PAXINDRAFT_103138 [Paxillus involutus ATCC 200175]}	{NA}	{NA}	{NA}	{NA}
evm.model.Chr1.465	{PPQ76372.1; hypothetical protein CVT26_010196 [Gymnopilus dilepis]}	{NA}	{NA}	{GO:0022857; transmembrane transporter activity; molecular_function GO:0016021; integral to membrane; cellular_component GO:0055085; transmembrane transport; biological_process GO:0016020; membrane; cellular_component GO:0006810; transport; biological_process}	{PF07690:Major Facilitator Superfamily PF01306:LacY proton/sugar symporter PF00083:Sugar (and other) transporter}
evm.model.Chr1.466	{KAF9037819.1; hypothetical protein BDZ89DRAFT_431752 [Hymenopellis radicata]}	{NA}	{abp:AGABI1DRAFT106254; }	{NA}	{NA}
evm.model.Chr1.467	{KAF8915399.1; FAD-linked oxidase-like protein [Mucidula mucida]}	{Q12627; D-lactate dehydrogenase [cytochrome], mitochondrial }	{mrr:Moror_6673; K00102 LDHD, dld D-lactate dehydrogenase (cytochrome) 1.1.2.4 Metabolism; Carbohydrate metabolism; Pyruvate metabolism [PATH:ko00620]}	{GO:0008762; UDP-N-acetylmuramate dehydrogenase activity; molecular_function GO:0016491; oxidoreductase activity; molecular_function GO:0055114; oxidation-reduction process; biological_process GO:0003824; NA GO:0050660; flavin adenine dinucleotide binding; molecular_function}	{PF01565:FAD binding domain PF02913:FAD linked oxidases, C-terminal domain}
evm.model.Chr1.468	{NA}	{NA}	{NA}	{NA}	{NA}
evm.model.Chr1.469	{NA}	{NA}	{NA}	{NA}	{NA}
evm.model.Chr1.47	{KAF9012085.1; FAD/NAD-P-binding domain-containing protein [Hymenopellis radicata]}	{NA}	{shs:STEHIDRAFT_143412; }	{GO:0008652; cellular amino acid biosynthetic process; biological_process GO:0019354; siroheme biosynthetic process; biological_process GO:0016491; oxidoreductase activity; molecular_function GO:0016117; carotenoid biosynthetic process; biological_process GO:0008677; 2-dehydropantoate 2-reductase activity; molecular_function GO:0003857; 3-hydroxyacyl-CoA dehydrogenase activity; molecular_function…	{PF02826:D-isomer specific 2-hydroxyacid dehydrogenase, NAD binding domain PF03721:UDP-glucose/GDP-mannose dehydrogenase family, NAD binding domain PF05834:Lycopene cyclase protein PF01134:Glucose inhibited division protein A PF00070:Pyridine nucleotide-disulphide oxidoreductase PF02558:Ketopantoate reductase PanE/ApbA PF07991:Acetohydroxy acid isomeroreductase, NADPH-binding domain PF01593:Flavi…
evm.model.Chr1.470	{ASV62982.1; orotate phosphoribosyltransferase [Flammulina velutipes]}	{A4SHC9; Orotate phosphoribosyltransferase }	{abp:AGABI1DRAFT78564; K00762 pyrE orotate phosphoribosyltransferase 2.4.2.10 Metabolism; Nucleotide metabolism; Pyrimidine metabolism [PATH:ko00240] Metabolism; Global and overview maps; Metabolic pathways [PATH:ko01100]}	{GO:0009116; nucleoside metabolic process; biological_process}	{PF00156:Phosphoribosyl transferase domain}
evm.model.Chr1.471	{KAF8915400.1; hypothetical protein CPB85DRAFT_428049 [Mucidula mucida]}	{P0CR49; Protein CSN12 homolog }	{lbc:LACBIDRAFT_311452; }	{GO:0016021; integral to membrane; cellular_component GO:0009405; pathogenesis; biological_process GO:0004872; receptor activity; molecular_function GO:0005515; protein binding; molecular_function}	{PF05424:Duffy binding domain PF01399:PCI domain}
evm.model.Chr1.472	{KAF9037786.1; DUF699-domain-containing protein [Hymenopellis radicata]}	{P87115; RNA cytidine acetyltransferase }	{lbc:LACBIDRAFT_318965; K14521 NAT10, KRE33 N-acetyltransferase 10 2.3.1.- Genetic Information Processing; Translation; Ribosome biogenesis in eukaryotes [PATH:ko03008]}	{GO:0008080; N-acetyltransferase activity; molecular_function}	{PF13718:GNAT acetyltransferase 2}
evm.model.Chr1.473	{KAF9037787.1; hypothetical protein BDZ89DRAFT_1010859 [Hymenopellis radicata]}	{NA}	{lbc:LACBIDRAFT_328666; }	{NA}	{NA}
evm.model.Chr1.474	{KAF8915397.1; ARM repeat-containing protein [Mucidula mucida]}	{NA}	{mrr:Moror_17284; }	{NA}	{NA}
evm.model.Chr1.475	{NA}	{NA}	{NA}	{NA}	{NA}
evm.model.Chr1.476	{NA}	{NA}	{NA}	{GO:0005515; protein binding; molecular_function}	{PF00646:F-box domain}
evm.model.Chr1.477	{PBK69965.1; hypothetical protein ARMSODRAFT_956789 [Armillaria solidipes]}	{Q54BM8; UPF0652 protein }	{lbc:LACBIDRAFT_188673; }	{GO:0032312; regulation of ARF GTPase activity; biological_process GO:0008270; zinc ion binding; molecular_function GO:0006629; lipid metabolic process; biological_process GO:0016020; membrane; cellular_component GO:0005737; cytoplasm; cellular_component GO:0005622; intracellular; cellular_component GO:0016788; hydrolase activity, acting on ester bonds; molecular_function GO:0008060; ARF GTPase a…	{PF00657:GDSL-like Lipase/Acylhydrolase PF06818:Fez1 PF00643:B-box zinc finger PF01412:Putative GTPase activating protein for Arf}
evm.model.Chr1.478	{NA}	{NA}	{NA}	{NA}	{NA}
evm.model.Chr1.479	{PBK82506.1; NAD(P)-binding protein [Armillaria gallica]}	{NA}	{pcs:Pc16g10650; }	{GO:0016491; oxidoreductase activity; molecular_function GO:0008152; NA}	{PF00106:short chain dehydrogenase}
evm.model.Chr1.48	{KAF9012085.1; FAD/NAD-P-binding domain-containing protein [Hymenopellis radicata]}	{NA}	{shs:STEHIDRAFT_143412; }	{NA}	{NA}
evm.model.Chr1.480	{KAF9021314.1; alpha/beta-hydrolase [Hymenopellis radicata]}	{NA}	{lbc:LACBIDRAFT_292676; }	{GO:0016491; oxidoreductase activity; molecular_function GO:0055114; oxidation-reduction process; biological_process GO:0006508; proteolysis; biological_process GO:0008236; serine-type peptidase activity; molecular_function GO:0016787; hydrolase activity; molecular_function}	{PF07992:Pyridine nucleotide-disulphide oxidoreductase PF00326:Prolyl oligopeptidase family PF01738:Dienelactone hydrolase family}
evm.model.Chr1.481	{KAF8915384.1; transcription initiation factor TFIID subunit A-domain-containing protein [Mucidula mucida]}	{NA}	{mrr:Moror_13867; K03126 TAF12 transcription initiation factor TFIID subunit 12 -- Genetic Information Processing; Transcription; Basal transcription factors [PATH:ko03022]}	{GO:0005622; intracellular; cellular_component GO:0005669; transcription factor TFIID complex; cellular_component GO:0006352; transcription initiation, DNA-dependent; biological_process GO:0003677; DNA binding; molecular_function GO:0043565; sequence-specific DNA binding; molecular_function}	{PF00808:Histone-like transcription factor (CBF/NF-Y) and archaeal histone PF00125:Core histone H2A/H2B/H3/H4 PF02291:Transcription initiation factor IID, 31kD subunit PF03847:Transcription initiation factor TFIID subunit A}
evm.model.Chr1.482	{PBL02884.1; type 2A phosphatase activator TIP41 [Armillaria gallica]}	{Q6IRA8; TIP41-like protein }	{mrr:Moror_13868; K17607 TIPRL, TIP41 type 2A phosphatase activator TIP41 -- Cellular Processes; Transport and catabolism; Autophagy - yeast [PATH:ko04138]}	{NA}	{NA}
evm.model.Chr1.483	{KAF8915386.1; dynein 1 light intermediate chain [Mucidula mucida]}	{NA}	{sla:SERLADRAFT_461652; K10416 DYNC1LI, DNCLI dynein light intermediate chain 1, cytosolic -- Cellular Processes; Transport and catabolism; Phagosome [PATH:ko04145] Organismal Systems; Excretory system; Vasopressin-regulated water reabsorption [PATH:ko04962] Human Diseases; Infectious diseases: Bacterial; Salmonella infection [PATH:ko05132]}	{GO:0016301; kinase activity; molecular_function GO:0005525; GTP binding; molecular_function GO:0005524; ATP binding; molecular_function GO:0003924; GTPase activity; molecular_function GO:0016887; ATPase activity; molecular_function}	{PF00009:Elongation factor Tu GTP binding domain PF06414:Zeta toxin PF00350:Dynamin family PF01926:50S ribosome-binding GTPase PF00005:ABC transporter}
evm.model.Chr1.484	{KAF9021533.1; tripeptidyl peptidase A [Hymenopellis radicata]}	{C5FBW2; Tripeptidyl-peptidase SED2 }	{mrr:Moror_13848; K01279 TPP1, CLN2 tripeptidyl-peptidase I 3.4.14.9 Cellular Processes; Transport and catabolism; Lysosome [PATH:ko04142]}	{GO:0008236; serine-type peptidase activity; molecular_function GO:0006508; proteolysis; biological_process GO:0005515; protein binding; molecular_function GO:0004252; serine-type endopeptidase activity; molecular_function}	{PF00082:Subtilase family PF09286:Pro-kumamolisin, activation domain PF01399:PCI domain}
evm.model.Chr1.485	{KAF8915383.1; pseudouridine synthase [Mucidula mucida]}	{Q09709; Uncharacterized protein C18B11.02c }	{mrr:Moror_15298; }	{GO:0009982; pseudouridine synthase activity; molecular_function GO:0003723; RNA binding; molecular_function GO:0009451; RNA modification; biological_process GO:0001522; pseudouridine synthesis; biological_process}	{PF00849:RNA pseudouridylate synthase}
evm.model.Chr1.486	{NA}	{NA}	{NA}	{NA}	{NA}
evm.model.Chr1.487	{CAA7270088.1; unnamed protein product [Agrocybe aegerita]}	{NA}	{nfi:NFIA_062360; }	{NA}	{NA}
evm.model.Chr1.488	{KIY73837.1; hypothetical protein CYLTODRAFT_433918 [Cylindrobasidium torrendii FP15055 ss-10]}	{NA}	{mrr:Moror_11851; K03132 TAF7 transcription initiation factor TFIID subunit 7 -- Genetic Information Processing; Transcription; Basal transcription factors [PATH:ko03022]}	{GO:0005634; nucleus; cellular_component GO:0008270; zinc ion binding; molecular_function GO:0006367; transcription initiation from RNA polymerase II promoter; biological_process GO:0003824; NA GO:0045893; positive regulation of transcription, DNA-dependent; biological_process GO:0005669; transcription factor TFIID complex; cellular_component GO:0051536; iron-sulfur cluster binding; molecular_fun…	{PF04055:Radical SAM superfamily PF07741:Brf1-like TBP-binding domain PF04658:TAFII55 protein conserved region}
evm.model.Chr1.489	{KAF8915379.1; class I glutamine amidotransferase-like protein [Mucidula mucida]}	{NA}	{mrr:Moror_9055; }	{NA}	{NA}
evm.model.Chr1.49	{PBK93155.1; hypothetical protein ARMGADRAFT_992753 [Armillaria gallica]}	{NA}	{hir:HETIRDRAFT_407947; }	{NA}	{NA}
evm.model.Chr1.490	{KAF9054939.1; hypothetical protein BDZ89DRAFT_1097745 [Hymenopellis radicata]}	{B0D1L7; Protein GET1 }	{tvs:TRAVEDRAFT_141987; K22384 WRB, GET1 tail-anchored protein insertion receptor -- }	{GO:0006952; defense response; biological_process GO:0009279; cell outer membrane; cellular_component}	{PF01441:Lipoprotein}
evm.model.Chr1.491	{ADX07292.1; putative malate synthase [Flammulina velutipes]}	{P28344; Malate synthase, glyoxysomal }	{lbc:LACBIDRAFT_314107; K01638 aceB, glcB malate synthase 2.3.3.9 Metabolism; Carbohydrate metabolism; Pyruvate metabolism [PATH:ko00620] Metabolism; Carbohydrate metabolism; Glyoxylate and dicarboxylate metabolism [PATH:ko00630] Metabolism; Global and overview maps; Metabolic pathways [PATH:ko01100] Metabolism; Global and overview maps; Biosynthesis of secondary metabolites [PATH:ko01110] Metabo…	{GO:0006097; glyoxylate cycle; biological_process GO:0004474; malate synthase activity; molecular_function}	{PF01274:Malate synthase}
evm.model.Chr1.492	{NA}	{NA}	{ppl:POSPLDRAFT_97187; }	{NA}	{NA}
evm.model.Chr1.493	{KIY73841.1; actin depolymerizing factor [Cylindrobasidium torrendii FP15055 ss-10]}	{Q4P6E9; Cofilin }	{hir:HETIRDRAFT_383987; K05765 CFL cofilin -- Organismal Systems; Development; Axon guidance [PATH:ko04360] Organismal Systems; Immune system; Fc gamma R-mediated phagocytosis [PATH:ko04666] Cellular Processes; Cell motility; Regulation of actin cytoskeleton [PATH:ko04810] Human Diseases; Infectious diseases: Bacterial; Pertussis [PATH:ko05133] Human Diseases; Infectious diseases: Viral; Human im…	{GO:0005622; intracellular; cellular_component GO:0003779; actin binding; molecular_function}	{PF00241:Cofilin/tropomyosin-type actin-binding protein}
evm.model.Chr1.494	{KAF9054935.1; hypothetical protein BDZ89DRAFT_937963 [Hymenopellis radicata]}	{NA}	{lbc:LACBIDRAFT_311670; }	{NA}	{NA}
evm.model.Chr1.495	{KAF9017242.1; hypothetical protein BDZ89DRAFT_1074931 [Hymenopellis radicata]}	{NA}	{lbc:LACBIDRAFT_333248; }	{NA}	{NA}
evm.model.Chr1.496	{NA}	{NA}	{NA}	{NA}	{NA}
evm.model.Chr1.497	{NA}	{NA}	{NA}	{NA}	{NA}
evm.model.Chr1.498	{NA}	{NA}	{NA}	{GO:0016817; hydrolase activity, acting on acid anhydrides; molecular_function GO:0016021; integral to membrane; cellular_component GO:0019013; viral nucleocapsid; cellular_component}	{PF05750:Rubella capsid protein PF12300:ATP-dependent RNA helicase RhlB }
evm.model.Chr1.499	{KAF8915344.1; glycoside hydrolase superfamily [Mucidula mucida]}	{P0CN83; 1,4-alpha-glucan-branching enzyme }	{ppl:POSPLDRAFT_110441; K00700 GBE1, glgB 1,4-alpha-glucan branching enzyme 2.4.1.18 Metabolism; Carbohydrate metabolism; Starch and sucrose metabolism [PATH:ko00500] Metabolism; Global and overview maps; Metabolic pathways [PATH:ko01100] Metabolism; Global and overview maps; Biosynthesis of secondary metabolites [PATH:ko01110]}	{GO:0003824; NA GO:0004553; hydrolase activity, hydrolyzing O-glycosyl compounds; molecular_function GO:0005975; carbohydrate metabolic process; biological_process GO:0043169; cation binding; molecular_function}	{PF02806:Alpha amylase, C-terminal all-beta domain PF00128:Alpha amylase, catalytic domain PF02922:Carbohydrate-binding module 48 (Isoamylase N-terminal domain)}
evm.model.Chr1.5	{NA}	{NA}	{NA}	{NA}	{NA}
evm.model.Chr1.50	{KAF9012099.1; MFS Git1p-like glycerophosphoinositol permease [Hymenopellis radicata]}	{Q59Q30; Glycerophosphoinositol permease 1 }	{mrr:Moror_50; }	{GO:0016021; integral to membrane; cellular_component GO:0022857; transmembrane transporter activity; molecular_function GO:0055085; transmembrane transport; biological_process}	{PF07690:Major Facilitator Superfamily PF00083:Sugar (and other) transporter}
evm.model.Chr1.500	{KAF9021488.1; hypothetical protein BDZ89DRAFT_991193 [Hymenopellis radicata]}	{NA}	{mrr:Moror_13906; }	{GO:0008152; NA GO:0016597; amino acid binding; molecular_function}	{PF01842:ACT domain}
evm.model.Chr1.501	{KAF8915348.1; G protein pathway suppressor 1 [Mucidula mucida]}	{NA}	{cci:CC1G_07518; K12175 GPS1, COPS1, CSN1 COP9 signalosome complex subunit 1 -- }	{GO:0005515; protein binding; molecular_function}	{PF13176:Tetratricopeptide repeat PF01399:PCI domain}
evm.model.Chr1.502	{KAF9021486.1; hypothetical protein BDZ89DRAFT_991189 [Hymenopellis radicata]}	{NA}	{mrr:Moror_10852; }	{NA}	{NA}
evm.model.Chr1.503	{KAF9021484.1; auxin efflux carrier [Hymenopellis radicata]}	{NA}	{shs:STEHIDRAFT_91999; }	{GO:0055085; transmembrane transport; biological_process GO:0016021; integral to membrane; cellular_component}	{PF03547:Membrane transport protein}
evm.model.Chr1.504	{KAF9029631.1; hypothetical protein BDZ89DRAFT_1159732 [Hymenopellis radicata]}	{NA}	{NA}	{NA}	{NA}
evm.model.Chr1.505	{KAF9025792.1; FAD-binding domain-containing protein [Hymenopellis radicata]}	{NA}	{shs:STEHIDRAFT_127482; }	{GO:0003755; peptidyl-prolyl cis-trans isomerase activity; molecular_function GO:0055114; oxidation-reduction process; biological_process GO:0016491; oxidoreductase activity; molecular_function GO:0006457; protein folding; biological_process GO:0050660; flavin adenine dinucleotide binding; molecular_function}	{PF00160:Cyclophilin type peptidyl-prolyl cis-trans isomerase/CLD PF08031:Berberine and berberine like }
evm.model.Chr1.506	{NA}	{NA}	{NA}	{NA}	{NA}
evm.model.Chr1.507	{KAF9021494.1; hypothetical protein BDZ89DRAFT_1163701 [Hymenopellis radicata]}	{NA}	{NA}	{GO:0005524; ATP binding; molecular_function GO:0016773; phosphotransferase activity, alcohol group as acceptor; molecular_function GO:0005975; carbohydrate metabolic process; biological_process}	{PF03727:Hexokinase}
evm.model.Chr1.508	{KAF9021495.1; retinal short-chain dehydrogenase/reductase [Hymenopellis radicata]}	{N4WE43; Dehydrogenase RED2 }	{cci:CC1G_01351; }	{GO:0050662; coenzyme binding; molecular_function GO:0003824; NA GO:0008152; NA GO:0044237; cellular metabolic process; biological_process GO:0016491; oxidoreductase activity; molecular_function}	{PF01370:NAD dependent epimerase/dehydratase family PF00106:short chain dehydrogenase}
evm.model.Chr1.509	{NA}	{NA}	{NA}	{NA}	{NA}
evm.model.Chr1.51	{NA}	{NA}	{NA}	{NA}	{NA}
evm.model.Chr1.510	{KAF9021499.1; NADH-quinone oxidoreductase [Hymenopellis radicata]}	{Q12644; NADH-ubiquinone oxidoreductase 23 kDa subunit, mitochondrial }	{mrr:Moror_13887; K03941 NDUFS8 NADH dehydrogenase (ubiquinone) Fe-S protein 8 7.1.1.2 1.6.99.3 Metabolism; Energy metabolism; Oxidative phosphorylation [PATH:ko00190] Metabolism; Global and overview maps; Metabolic pathways [PATH:ko01100] Organismal Systems; Environmental adaptation; Thermogenesis [PATH:ko04714] Organismal Systems; Nervous system; Retrograde endocannabinoid signaling [PATH:ko047…	{GO:0055114; oxidation-reduction process; biological_process GO:0004174; electron-transferring-flavoprotein dehydrogenase activity; molecular_function GO:0046332; SMAD binding; molecular_function GO:0051536; iron-sulfur cluster binding; molecular_function}	{PF12837:4Fe-4S binding domain PF13187:4Fe-4S dicluster domain PF13746:4Fe-4S dicluster domain PF12838:4Fe-4S dicluster domain PF05187:Electron transfer flavoprotein-ubiquinone oxidoreductase, 4Fe-4S PF08782:c-SKI Smad4 binding domain PF12800:4Fe-4S binding domain PF13183:4Fe-4S dicluster domain PF12797:4Fe-4S binding domain PF13237:4Fe-4S dicluster domain PF00037:4Fe-4S binding domain PF12798:4F…
evm.model.Chr1.511	{KAF8915360.1; hypothetical protein CPB85DRAFT_1294081 [Mucidula mucida]}	{NA}	{NA}	{NA}	{NA}
evm.model.Chr1.512	{KAF8505891.1; hypothetical protein F5888DRAFT_1652630 [Russula emetica]}	{NA}	{gtr:GLOTRDRAFT_35241; }	{NA}	{NA}
evm.model.Chr1.513	{NA}	{NA}	{NA}	{NA}	{NA}
evm.model.Chr1.514	{KAF8915363.1; hypothetical protein CPB85DRAFT_1217941 [Mucidula mucida]}	{NA}	{lbc:LACBIDRAFT_311571; }	{NA}	{NA}
evm.model.Chr1.515	{KAF8915365.1; hypothetical protein CPB85DRAFT_425351 [Mucidula mucida]}	{NA}	{psq:PUNSTDRAFT_51136; K17669 PET309 pentatricopeptide repeat-containing protein PET309 -- }	{NA}	{NA}
evm.model.Chr1.516	{KAF9054934.1; NAD(P)-binding protein [Hymenopellis radicata]}	{NA}	{NA}	{GO:0008152; NA GO:0016491; oxidoreductase activity; molecular_function}	{PF00106:short chain dehydrogenase}
evm.model.Chr1.517	{NA}	{NA}	{NA}	{NA}	{NA}
evm.model.Chr1.518	{KAF9021520.1; bacterial bifunctional deaminase-reductase [Hymenopellis radicata]}	{NA}	{mrr:Moror_16011; K14654 RIB7, arfC 2,5-diamino-6-(ribosylamino)-4(3H)-pyrimidinone 5'-phosphate reductase 1.1.1.302 Metabolism; Metabolism of cofactors and vitamins; Riboflavin metabolism [PATH:ko00740] Metabolism; Global and overview maps; Metabolic pathways [PATH:ko01100]}	{GO:0055114; oxidation-reduction process; biological_process GO:0009231; riboflavin biosynthetic process; biological_process GO:0008703; 5-amino-6-(5-phosphoribosylamino)uracil reductase activity; molecular_function}	{PF01872:RibD C-terminal domain}
evm.model.Chr1.519	{KAF9021519.1; ARM repeat-containing protein [Hymenopellis radicata]}	{NA}	{mrr:Moror_13877; K15305 VAC14, TAX1BP2 vacuole morphology and inheritance protein 14 -- Human Diseases; Infectious diseases: Viral; Human T-cell leukemia virus 1 infection [PATH:ko05166] Human Diseases; Cancers: Overview; Viral carcinogenesis [PATH:ko05203]}	{GO:0006470; protein dephosphorylation; biological_process GO:0005634; nucleus; cellular_component GO:0051090; regulation of sequence-specific DNA binding transcription factor activity; biological_process GO:0004725; protein tyrosine phosphatase activity; molecular_function GO:0005515; protein binding; molecular_function}	{PF02985:HEAT repeat PF00102:Protein-tyrosine phosphatase PF07571:TAF6 C-terminal HEAT repeat domain}
evm.model.Chr1.52	{KAF8213442.1; hypothetical protein K438DRAFT_1750724 [Mycena galopus ATCC 62051]}	{NA}	{shs:STEHIDRAFT_68365; K22614 NLRC3, NOD3 NLR family CARD domain-containing protein 3 -- }	{NA}	{NA}
evm.model.Chr1.520.2	{KAF8915373.1; hypothetical protein CPB85DRAFT_1495878 [Mucidula mucida]}	{NA}	{mrr:Moror_13901; K08739 MLH3 DNA mismatch repair protein MLH3 -- Genetic Information Processing; Replication and repair; Mismatch repair [PATH:ko03430]}	{GO:0030983; mismatched DNA binding; molecular_function GO:0006298; mismatch repair; biological_process GO:0005524; ATP binding; molecular_function}	{PF08676:MutL C terminal dimerisation domain PF01119:DNA mismatch repair protein, C-terminal domain PF02518:Histidine kinase-, DNA gyrase B-, and HSP90-like ATPase}
evm.model.Chr1.521	{KAF8915370.1; carboxyl transferase [Mucidula mucida]}	{Q9V9A7; Probable methylcrotonoyl-CoA carboxylase beta chain, mitochondrial }	{sla:SERLADRAFT_461448; K01969 E6.4.1.4B 3-methylcrotonyl-CoA carboxylase beta subunit 6.4.1.4 Metabolism; Amino acid metabolism; Valine, leucine and isoleucine degradation [PATH:ko00280] Metabolism; Global and overview maps; Metabolic pathways [PATH:ko01100]}	{GO:0016874; ligase activity; molecular_function}	{PF01039:Carboxyl transferase domain}
evm.model.Chr1.522	{KAF8915569.1; major facilitator superfamily domain-containing protein [Mucidula mucida]}	{NA}	{sla:SERLADRAFT_361842; }	{GO:0016021; integral to membrane; cellular_component GO:0055085; transmembrane transport; biological_process}	{PF07690:Major Facilitator Superfamily}
evm.model.Chr1.523	{KAF9021510.1; Las1-domain-containing protein [Hymenopellis radicata]}	{NA}	{mrr:Moror_292; K16912 LAS1 ribosomal biogenesis protein LAS1 -- }	{NA}	{NA}
evm.model.Chr1.524	{KAF8915569.1; major facilitator superfamily domain-containing protein [Mucidula mucida]}	{NA}	{lbc:LACBIDRAFT_333006; }	{GO:0016021; integral to membrane; cellular_component GO:0055085; transmembrane transport; biological_process}	{PF07690:Major Facilitator Superfamily}
evm.model.Chr1.525	{PPQ65596.1; hypothetical protein CVT26_000545 [Gymnopilus dilepis]}	{NA}	{mrr:Moror_8149; }	{GO:0004553; hydrolase activity, hydrolyzing O-glycosyl compounds; molecular_function GO:0035091; phosphatidylinositol binding; molecular_function GO:0005975; carbohydrate metabolic process; biological_process}	{PF00787:PX domain PF00332:Glycosyl hydrolases family 17}
evm.model.Chr1.526	{KAF8915331.1; GTP cyclohydrolase II-domain-containing protein [Mucidula mucida]}	{Q9P7M9; Probable GTP cyclohydrolase-2 }	{gtr:GLOTRDRAFT_109550; K01497 ribA, RIB1 GTP cyclohydrolase II 3.5.4.25 Metabolism; Metabolism of cofactors and vitamins; Riboflavin metabolism [PATH:ko00740] Metabolism; Metabolism of cofactors and vitamins; Folate biosynthesis [PATH:ko00790] Metabolism; Global and overview maps; Metabolic pathways [PATH:ko01100] Metabolism; Global and overview maps; Biosynthesis of secondary metabolites [PATH:…	{GO:0003935; GTP cyclohydrolase II activity; molecular_function GO:0009231; riboflavin biosynthetic process; biological_process}	{PF00925:GTP cyclohydrolase II}
evm.model.Chr1.527	{NA}	{NA}	{NA}	{GO:0000776; kinetochore; cellular_component GO:0005634; nucleus; cellular_component GO:0051382; kinetochore assembly; biological_process GO:0006355; regulation of transcription, DNA-dependent; biological_process}	{PF05837:Centromere protein H (CENP-H) PF04065:Not1 N-terminal domain, CCR4-Not complex component }
evm.model.Chr1.528	{KAF9054942.1; hypothetical protein BDZ89DRAFT_1055566 [Hymenopellis radicata]}	{NA}	{NA}	{GO:0009055; NA GO:0005746; mitochondrial respiratory chain; cellular_component GO:0004129; cytochrome-c oxidase activity; molecular_function}	{PF02238:Cytochrome c oxidase subunit VII}
evm.model.Chr1.529	{KAF8915326.1; Zn-dependent exopeptidase [Mucidula mucida]}	{NA}	{mrr:Moror_12536; K01301 NAALAD N-acetylated-alpha-linked acidic dipeptidase 3.4.17.21 }	{GO:0016021; integral to membrane; cellular_component GO:0006508; proteolysis; biological_process GO:0016485; protein processing; biological_process GO:0008233; peptidase activity; molecular_function}	{PF04389:Peptidase family M28 PF05450:Nicastrin}
evm.model.Chr1.53	{KAF8910725.1; Alpha/Beta hydrolase protein [Mucidula mucida]}	{NA}	{abv:AGABI2DRAFT179086; }	{GO:0008152; NA GO:0016787; hydrolase activity; molecular_function}	{PF07859:alpha/beta hydrolase fold}
evm.model.Chr1.530	{KIY69730.1; 3-isopropylmalate dehydrogenase [Cylindrobasidium torrendii FP15055 ss-10]}	{O59930; 3-isopropylmalate dehydrogenase }	{lbc:LACBIDRAFT_231016; K00052 leuB, IMDH 3-isopropylmalate dehydrogenase 1.1.1.85 Metabolism; Amino acid metabolism; Valine, leucine and isoleucine biosynthesis [PATH:ko00290] Metabolism; Carbohydrate metabolism; C5-Branched dibasic acid metabolism [PATH:ko00660] Metabolism; Global and overview maps; Metabolic pathways [PATH:ko01100] Metabolism; Global and overview maps; Biosynthesis of secondar…	{GO:0016616; oxidoreductase activity, acting on the CH-OH group of donors, NAD or NADP as acceptor; molecular_function GO:0009405; pathogenesis; biological_process GO:0055114; oxidation-reduction process; biological_process}	{PF00180:Isocitrate/isopropylmalate dehydrogenase PF03278:IpaB/EvcA family}
evm.model.Chr1.531	{KAF9054953.1; hypothetical protein BDZ89DRAFT_975076 [Hymenopellis radicata]}	{NA}	{mrr:Moror_13917; K11883 NOB1 RNA-binding protein NOB1 -- Genetic Information Processing; Translation; Ribosome biogenesis in eukaryotes [PATH:ko03008]}	{NA}	{NA}
evm.model.Chr1.532	{KAF9054954.1; actin-related protein ARPC3 [Hymenopellis radicata]}	{Q9Y7J4; Actin-related protein 2/3 complex subunit 3 }	{lbc:LACBIDRAFT_399439; K05756 ARPC3 actin related protein 2/3 complex, subunit 3 -- Cellular Processes; Transport and catabolism; Endocytosis [PATH:ko04144] Organismal Systems; Immune system; Fc gamma R-mediated phagocytosis [PATH:ko04666] Cellular Processes; Cell motility; Regulation of actin cytoskeleton [PATH:ko04810] Human Diseases; Infectious diseases: Bacterial; Bacterial invasion of epith…	{GO:0005856; cytoskeleton; cellular_component GO:0034314; Arp2/3 complex-mediated actin nucleation; biological_process GO:0005885; Arp2/3 protein complex; cellular_component GO:0030833; regulation of actin filament polymerization; biological_process}	{PF04062:ARP2/3 complex ARPC3 (21 kDa) subunit}
evm.model.Chr1.533	{KAF9020615.1; RFC1-domain-containing protein [Hymenopellis radicata]}	{O60182; Replication factor C subunit 1 }	{lbc:LACBIDRAFT_303901; K10754 RFC1 replication factor C subunit 1 -- Genetic Information Processing; Replication and repair; DNA replication [PATH:ko03030] Genetic Information Processing; Replication and repair; Nucleotide excision repair [PATH:ko03420] Genetic Information Processing; Replication and repair; Mismatch repair [PATH:ko03430]}	{GO:0005524; ATP binding; molecular_function GO:0008134; transcription factor binding; molecular_function GO:0009378; four-way junction helicase activity; molecular_function GO:0005663; DNA replication factor C complex; cellular_component GO:0003677; DNA binding; molecular_function GO:0016887; ATPase activity; molecular_function GO:0006355; regulation of transcription, DNA-dependent; biological_p…	{PF05496:Holliday junction DNA helicase RuvB P-loop domain PF07728:AAA domain (dynein-related subfamily) PF08519:Replication factor RFC1 C terminal domain PF00158:Sigma-54 interaction domain PF06144:DNA polymerase III, delta subunit PF03266:NTPase PF00004:ATPase family associated with various cellular activities (AAA)}
evm.model.Chr1.534	{KAF8915313.1; hypothetical protein CPB85DRAFT_1293867 [Mucidula mucida]}	{O74442; Probable ubiquitin carboxyl-terminal hydrolase 16 }	{mrr:Moror_13911; K11855 USP36_42 ubiquitin carboxyl-terminal hydrolase 36/42 3.4.19.12 }	{GO:0006511; ubiquitin-dependent protein catabolic process; biological_process GO:0004221; ubiquitin thiolesterase activity; molecular_function}	{PF00443:Ubiquitin carboxyl-terminal hydrolase PF13423:Ubiquitin carboxyl-terminal hydrolase}
evm.model.Chr1.535	{NA}	{NA}	{NA}	{NA}	{NA}
evm.model.Chr1.536	{KAF9054961.1; hypothetical protein BDZ89DRAFT_1124768 [Hymenopellis radicata]}	{NA}	{sla:SERLADRAFT_432953; }	{NA}	{NA}
evm.model.Chr1.537	{KAF8915316.1; beta-glucan synthesis-associated [Mucidula mucida]}	{P87023; Beta-glucan synthesis-associated protein KRE6 }	{mrr:Moror_475; K21850 KRE6 beta-glucan synthesis-associated protein KRE6 -- }	{GO:0003824; NA}	{PF01564:Spermine/spermidine synthase domain}
evm.model.Chr1.538	{KAF9054958.1; hypothetical protein BDZ89DRAFT_975088 [Hymenopellis radicata]}	{NA}	{mrr:Moror_13913; K16315 GSG2 serine/threonine-protein kinase haspin 2.7.11.1 }	{GO:0042600; chorion; cellular_component GO:0007275; multicellular organismal development; biological_process GO:0009966; regulation of signal transduction; biological_process GO:0004864; protein phosphatase inhibitor activity; molecular_function GO:0043666; regulation of phosphoprotein phosphatase activity; biological_process}	{PF04979:Protein phosphatase inhibitor 2 (IPP-2) PF06756:Chorion protein S19 C-terminal}
evm.model.Chr1.539	{KAF8871595.1; O-methyltransferase-domain-containing protein [Mucidula mucida]}	{Q0CCY5; O-methyltransferase gedA }	{NA}	{GO:0008171; O-methyltransferase activity; molecular_function}	{PF00891:O-methyltransferase domain}
evm.model.Chr1.54	{KAF8910715.1; nucleoside-diphosphatase [Mucidula mucida]}	{NA}	{mrr:Moror_2733; }	{GO:0016787; hydrolase activity; molecular_function}	{PF01150:GDA1/CD39 (nucleoside phosphatase) family}
evm.model.Chr1.540	{KAF8227395.1; hypothetical protein L208DRAFT_305414 [Tricholoma matsutake 945]}	{Q54RJ6; Fido domain-containing protein DDB_G0283145 }	{lbc:LACBIDRAFT_295034; }	{NA}	{NA}
evm.model.Chr1.541	{KAF8959838.1; hypothetical protein BDZ97DRAFT_1373525 [Flammula alnicola]}	{NA}	{NA}	{NA}	{NA}
evm.model.Chr1.542	{PBK69760.1; Psf2-domain-containing protein [Armillaria ostoyae|Armillaria solidipes|Armillaria gallica]}	{P0CQ31; DNA replication complex GINS protein PSF2 }	{lbc:LACBIDRAFT_231753; K10733 GINS2, PSF2 GINS complex subunit 2 -- }	{NA}	{NA}
evm.model.Chr1.543	{KAF8922400.1; hypothetical protein CPB85DRAFT_45585 [Mucidula mucida]}	{NA}	{mrr:Moror_86; K14721 RPC5, POLR3E DNA-directed RNA polymerase III subunit RPC5 -- Metabolism; Nucleotide metabolism; Purine metabolism [PATH:ko00230] Metabolism; Nucleotide metabolism; Pyrimidine metabolism [PATH:ko00240] Genetic Information Processing; Transcription; RNA polymerase [PATH:ko03020] Organismal Systems; Immune system; Cytosolic DNA-sensing pathway [PATH:ko04623]}	{GO:0003899; DNA-directed RNA polymerase activity; molecular_function GO:0006351; transcription, DNA-dependent; biological_process GO:0005634; nucleus; cellular_component}	{PF04801:RPC5 protein}
evm.model.Chr1.544	{KAF9044860.1; hypothetical protein BDZ89DRAFT_1127884 [Hymenopellis radicata]}	{NA}	{NA}	{GO:0006506; GPI anchor biosynthetic process; biological_process GO:0017176; phosphatidylinositol N-acetylglucosaminyltransferase activity; molecular_function GO:0016021; integral to membrane; cellular_component}	{PF06432:Phosphatidylinositol N-acetylglucosaminyltransferase}
evm.model.Chr1.545	{KIY69754.1; hypothetical protein CYLTODRAFT_420440 [Cylindrobasidium torrendii FP15055 ss-10]}	{NA}	{NA}	{GO:0006021; inositol biosynthetic process; biological_process GO:0004512; inositol-3-phosphate synthase activity; molecular_function GO:0005515; protein binding; molecular_function GO:0008654; phospholipid biosynthetic process; biological_process}	{PF07994:Myo-inositol-1-phosphate synthase PF13174:Tetratricopeptide repeat}
evm.model.Chr1.546	{KAF8915800.1; hypothetical protein CPB85DRAFT_1291849 [Mucidula mucida]}	{NA}	{mrr:Moror_8122; }	{NA}	{NA}
evm.model.Chr1.547	{KAF9054983.1; inositol polyphosphate phosphatase [Hymenopellis radicata]}	{O43001; Inositol-1,4,5-trisphosphate 5-phosphatase 1 }	{mrr:Moror_8121; K20279 SYNJ synaptojanin 3.1.3.36 Metabolism; Carbohydrate metabolism; Inositol phosphate metabolism [PATH:ko00562] Metabolism; Global and overview maps; Metabolic pathways [PATH:ko01100] Environmental Information Processing; Signal transduction; Phosphatidylinositol signaling system [PATH:ko04070]}	{GO:0042578; phosphoric ester hydrolase activity; molecular_function}	{PF02383:SacI homology domain}
evm.model.Chr1.548	{KAF9054984.1; RNA splicing factor PRP9 [Hymenopellis radicata]}	{NA}	{mrr:Moror_8120; K12827 SF3A3, SAP61, PRP9 splicing factor 3A subunit 3 -- Genetic Information Processing; Transcription; Spliceosome [PATH:ko03040]}	{GO:0008270; zinc ion binding; molecular_function GO:0003676; nucleic acid binding; molecular_function}	{PF07535:DBF zinc finger}
evm.model.Chr1.549	{XP_001877056.1; predicted protein [Laccaria bicolor S238N-H82]}	{P0CQ73; ATP-dependent RNA helicase FAL1 }	{lbc:LACBIDRAFT_311642; K13025 EIF4A3, FAL1 ATP-dependent RNA helicase 3.6.4.13 Genetic Information Processing; Translation; RNA transport [PATH:ko03013] Genetic Information Processing; Translation; mRNA surveillance pathway [PATH:ko03015] Genetic Information Processing; Transcription; Spliceosome [PATH:ko03040]}	{GO:0005524; ATP binding; molecular_function GO:0003676; nucleic acid binding; molecular_function GO:0008026; ATP-dependent helicase activity; molecular_function GO:0003677; DNA binding; molecular_function GO:0004386; helicase activity; molecular_function GO:0016787; hydrolase activity; molecular_function}	{PF00580:UvrD/REP helicase N-terminal domain PF04851:Type III restriction enzyme, res subunit PF00270:DEAD/DEAH box helicase PF00271:Helicase conserved C-terminal domain}
evm.model.Chr1.55	{NA}	{NA}	{NA}	{GO:0016491; oxidoreductase activity; molecular_function GO:0016706; oxidoreductase activity, acting on paired donors, with incorporation or reduction of molecular oxygen, 2-oxoglutarate as one donor, and incorporation of one atom each of oxygen into both donors; molecular_function GO:0055085; transmembrane transport; biological_process GO:0055114; oxidation-reduction process; biological_process …	{PF07690:Major Facilitator Superfamily PF00083:Sugar (and other) transporter PF03171:2OG-Fe(II) oxygenase superfamily}
evm.model.Chr1.550	{KAF9057995.1; hypothetical protein BJ165DRAFT_1425054 [Panaeolus papilionaceus]}	{Q9Y3B4; Splicing factor 3B subunit 6 }	{psq:PUNSTDRAFT_85265; K12833 SF3B14 pre-mRNA branch site protein p14 -- Genetic Information Processing; Transcription; Spliceosome [PATH:ko03040]}	{GO:0003676; nucleic acid binding; molecular_function}	{PF00076:RNA recognition motif. (a.k.a. RRM, RBD, or RNP domain)}
evm.model.Chr1.551	{KAF8915810.1; kinesin motor domain-containing protein [Mucidula mucida]}	{O14343; Kinesin-like protein 5 }	{lbc:LACBIDRAFT_305733; K10401 KIF18_19 kinesin family member 18/19 -- }	{GO:0005524; ATP binding; molecular_function GO:0007018; microtubule-based movement; biological_process GO:0007049; cell cycle; biological_process GO:0003777; microtubule motor activity; molecular_function GO:0008017; microtubule binding; molecular_function}	{PF00225:Kinesin motor domain PF04977:Septum formation initiator}
evm.model.Chr1.552	{KAF9054969.1; hypothetical protein BDZ89DRAFT_1152795 [Hymenopellis radicata]}	{NA}	{sla:SERLADRAFT_367218; }	{GO:0005515; protein binding; molecular_function}	{PF00646:F-box domain}
evm.model.Chr1.553	{PBK69764.1; hypothetical protein ARMSODRAFT_145638 [Armillaria solidipes]}	{NA}	{NA}	{GO:0046872; metal ion binding; molecular_function GO:0008270; zinc ion binding; molecular_function}	{PF00096:Zinc finger, C2H2 type PF01485:IBR domain, a half RING-finger domain}
evm.model.Chr1.554	{KAF8915312.1; phosphatase 2C-like domain-containing protein [Mucidula mucida]}	{NA}	{sla:SERLADRAFT_360305; K01102 PDP pyruvate dehydrogenase phosphatase 3.1.3.43 }	{GO:0003824; NA}	{PF00481:Protein phosphatase 2C}
evm.model.Chr1.555	{KAF9029134.1; hypothetical protein BDZ89DRAFT_1065660 [Hymenopellis radicata]}	{NA}	{mrr:Moror_11948; }	{NA}	{NA}
evm.model.Chr1.556	{KIY69759.1; hypothetical protein CYLTODRAFT_215874 [Cylindrobasidium torrendii FP15055 ss-10]}	{NA}	{mrr:Moror_17618; }	{NA}	{NA}
evm.model.Chr1.557	{NA}	{NA}	{NA}	{NA}	{NA}
evm.model.Chr1.558	{KAF9055018.1; hypothetical protein BDZ89DRAFT_938070 [Hymenopellis radicata]}	{NA}	{mrr:Moror_8113; }	{NA}	{NA}
evm.model.Chr1.559	{KAF8915833.1; hypothetical protein CPB85DRAFT_1251190 [Mucidula mucida]}	{NA}	{NA}	{GO:0046983; protein dimerization activity; molecular_function}	{PF00010:Helix-loop-helix DNA-binding domain}
evm.model.Chr1.56	{NA}	{NA}	{mpr:MPER_02020; }	{GO:0055114; oxidation-reduction process; biological_process GO:0020037; heme binding; molecular_function GO:0005506; iron ion binding; molecular_function GO:0016705; oxidoreductase activity, acting on paired donors, with incorporation or reduction of molecular oxygen; molecular_function}	{PF00067:Cytochrome P450}
evm.model.Chr1.560	{KAF9055021.1; class II aaRS and biotin synthetase [Hymenopellis radicata]}	{NA}	{mrr:Moror_6357; K01942 HLCS biotin---protein ligase 6.3.4.9 6.3.4.10 6.3.4.11 6.3.4.15 Metabolism; Metabolism of cofactors and vitamins; Biotin metabolism [PATH:ko00780] Metabolism; Global and overview maps; Metabolic pathways [PATH:ko01100]}	{GO:0003824; NA GO:0006464; protein modification process; biological_process}	{PF03099:Biotin/lipoate A/B protein ligase family}
evm.model.Chr1.561	{KAF9054978.1; homoserine acetyltransferase [Hymenopellis radicata]}	{A0A1D3PCM3; Serine O-succinyltransferase }	{lbc:LACBIDRAFT_182837; }	{GO:0016787; hydrolase activity; molecular_function}	{PF02230:Phospholipase/Carboxylesterase}
evm.model.Chr1.562	{KAF8915824.1; hypothetical protein CPB85DRAFT_1559900 [Mucidula mucida]}	{P15398; DNA-directed RNA polymerase I subunit rpa1 }	{lbc:LACBIDRAFT_245901; K02999 RPA1, POLR1A DNA-directed RNA polymerase I subunit RPA1 2.7.7.6 Metabolism; Nucleotide metabolism; Purine metabolism [PATH:ko00230] Metabolism; Nucleotide metabolism; Pyrimidine metabolism [PATH:ko00240] Metabolism; Global and overview maps; Metabolic pathways [PATH:ko01100] Genetic Information Processing; Transcription; RNA polymerase [PATH:ko03020]}	{GO:0003677; DNA binding; molecular_function GO:0006351; transcription, DNA-dependent; biological_process GO:0003899; DNA-directed RNA polymerase activity; molecular_function}	{PF04998:RNA polymerase Rpb1, domain 5 PF04997:RNA polymerase Rpb1, domain 1 PF04983:RNA polymerase Rpb1, domain 3 PF00623:RNA polymerase Rpb1, domain 2 PF05000:RNA polymerase Rpb1, domain 4}
evm.model.Chr1.563	{KAF8915825.1; hypothetical protein CPB85DRAFT_379580 [Mucidula mucida]}	{NA}	{NA}	{NA}	{NA}
evm.model.Chr1.564	{KAE9402013.1; hypothetical protein BT96DRAFT_855975 [Gymnopus androsaceus JB14]}	{NA}	{scm:SCHCODRAFT_235539; }	{NA}	{NA}
evm.model.Chr1.565	{KAF9054972.1; Clavaminate synthase-like protein [Hymenopellis radicata]}	{NA}	{mrr:Moror_8135; }	{GO:0055114; oxidation-reduction process; biological_process GO:0016491; oxidoreductase activity; molecular_function GO:0016706; oxidoreductase activity, acting on paired donors, with incorporation or reduction of molecular oxygen, 2-oxoglutarate as one donor, and incorporation of one atom each of oxygen into both donors; molecular_function}	{PF03171:2OG-Fe(II) oxygenase superfamily}
evm.model.Chr1.566	{KAF9054971.1; hypothetical protein BDZ89DRAFT_1055595 [Hymenopellis radicata]}	{NA}	{mrr:Moror_8138; }	{GO:0005515; protein binding; molecular_function}	{PF00651:BTB/POZ domain}
evm.model.Chr1.567	{PBK69776.1; RCC1/BLIP-II proteni [Armillaria solidipes]}	{NA}	{mrr:Moror_8136; K11493 RCC1 regulator of chromosome condensation -- }	{GO:0006355; regulation of transcription, DNA-dependent; biological_process GO:0005634; nucleus; cellular_component}	{PF07569:TUP1-like enhancer of split}
evm.model.Chr1.568	{NA}	{NA}	{NA}	{NA}	{NA}
evm.model.Chr1.569	{KIY69748.1; aldehyde dehydrogenase [Cylindrobasidium torrendii FP15055 ss-10]}	{NA}	{mrr:Moror_8133; }	{GO:0055114; oxidation-reduction process; biological_process GO:0008218; bioluminescence; biological_process GO:0003995; acyl-CoA dehydrogenase activity; molecular_function GO:0016491; oxidoreductase activity; molecular_function GO:0008152; NA}	{PF05893:Acyl-CoA reductase (LuxC) PF00171:Aldehyde dehydrogenase family}
evm.model.Chr1.57	{KAF9048305.1; hypothetical protein BDZ89DRAFT_758448 [Hymenopellis radicata]}	{NA}	{NA}	{NA}	{NA}
evm.model.Chr1.570	{RDB19595.1; hypothetical protein Hypma_013251 [Hypsizygus marmoreus]}	{NA}	{mrr:Moror_1778; }	{NA}	{NA}
evm.model.Chr1.571	{KAF8915813.1; mitochondrial NAD-homo-isocitrate dehydrogenase LysB [Mucidula mucida]}	{O14104; Homoisocitrate dehydrogenase }	{cci:CC1G_00055; K05824 LYS12 homoisocitrate dehydrogenase 1.1.1.87 Metabolism; Amino acid metabolism; Lysine biosynthesis [PATH:ko00300] Metabolism; Global and overview maps; Metabolic pathways [PATH:ko01100] Metabolism; Global and overview maps; Microbial metabolism in diverse environments [PATH:ko01120] Metabolism; Global and overview maps; Biosynthesis of antibiotics [PATH:ko01130] Metabolism…	{GO:0055114; oxidation-reduction process; biological_process GO:0016616; oxidoreductase activity, acting on the CH-OH group of donors, NAD or NADP as acceptor; molecular_function}	{PF00180:Isocitrate/isopropylmalate dehydrogenase}
evm.model.Chr1.572	{KAF8919434.1; ribosomal protein S8 [Mucidula mucida|Hymenopellis radicata]}	{NA}	{lbc:LACBIDRAFT_186793; }	{GO:0006412; translation; biological_process GO:0003735; structural constituent of ribosome; molecular_function GO:0005840; ribosome; cellular_component}	{PF00410:Ribosomal protein S8}
evm.model.Chr1.573	{NA}	{NA}	{NA}	{GO:0006355; regulation of transcription, DNA-dependent; biological_process GO:0003700; sequence-specific DNA binding transcription factor activity; molecular_function}	{PF01166:TSC-22/dip/bun family}
evm.model.Chr1.574	{KAF8915819.1; mid region of cactin-domain-containing protein [Mucidula mucida]}	{NA}	{mrr:Moror_17702; }	{GO:0005515; protein binding; molecular_function}	{PF09732:Cactus-binding C-terminus of cactin protein}
evm.model.Chr1.575	{PBK69872.1; ClpX, ATPase regulatory subunit [Armillaria solidipes]}	{Q8RC24; ATP-dependent Clp protease ATP-binding subunit ClpX }	{mrr:Moror_17701; K03544 clpX, CLPX ATP-dependent Clp protease ATP-binding subunit ClpX -- Cellular Processes; Cell growth and death; Cell cycle - Caulobacter [PATH:ko04112]}	{GO:0005524; ATP binding; molecular_function}	{PF07724:AAA domain (Cdc48 subfamily) PF00004:ATPase family associated with various cellular activities (AAA)}
evm.model.Chr1.576	{KAF9055002.1; hypothetical protein BDZ89DRAFT_1003588 [Hymenopellis radicata]}	{Q09717; Ran-specific GTPase-activating protein 1 }	{mrr:Moror_17700; K15306 RANBP1 Ran-binding protein 1 -- Human Diseases; Infectious diseases: Viral; Human T-cell leukemia virus 1 infection [PATH:ko05166] Human Diseases; Cancers: Overview; Viral carcinogenesis [PATH:ko05203]}	{GO:0006897; endocytosis; biological_process GO:0016020; membrane; cellular_component GO:0046907; intracellular transport; biological_process}	{PF07933:Protein of unknown function (DUF1681) PF00638:RanBP1 domain}
evm.model.Chr1.577	{KAF9055001.1; supernatant protein factor, C-terminal domain-containing protein [Hymenopellis radicata]}	{Q9P7I9; Endosomal protein P24B }	{mrr:Moror_17699; K20347 TMED2, EMP24 p24 family protein beta-1 -- }	{GO:0016021; integral to membrane; cellular_component GO:0006810; transport; biological_process}	{PF01105:emp24/gp25L/p24 family/GOLD}
evm.model.Chr1.578	{KIY73795.1; hypothetical protein CYLTODRAFT_365398 [Cylindrobasidium torrendii FP15055 ss-10]}	{Q5EAR5; tRNA 2'-phosphotransferase 1 }	{psq:PUNSTDRAFT_51732; K10669 TRPT1, TPT1 2'-phosphotransferase 2.7.1.160 }	{GO:0006388; tRNA splicing, via endonucleolytic cleavage and ligation; biological_process GO:0016772; transferase activity, transferring phosphorus-containing groups; molecular_function}	{PF01885:RNA 2'-phosphotransferase, Tpt1 / KptA family}
evm.model.Chr1.579	{KAF9055006.1; ubiquitin activating enzyme [Hymenopellis radicata]}	{O94609; Ubiquitin-activating enzyme E1 1 }	{gtr:GLOTRDRAFT_125688; K03178 UBE1, UBA1 ubiquitin-activating enzyme E1 6.2.1.45 Genetic Information Processing; Folding, sorting and degradation; Ubiquitin mediated proteolysis [PATH:ko04120] Human Diseases; Neurodegenerative diseases; Parkinson disease [PATH:ko05012]}	{GO:0003824; NA}	{PF00899:ThiF family}
evm.model.Chr1.58	{PBK70241.1; cytochrome P450 [Armillaria solidipes]}	{NA}	{sla:SERLADRAFT_415709; }	{GO:0016705; oxidoreductase activity, acting on paired donors, with incorporation or reduction of molecular oxygen; molecular_function GO:0005506; iron ion binding; molecular_function GO:0055114; oxidation-reduction process; biological_process GO:0020037; heme binding; molecular_function}	{PF00067:Cytochrome P450}
evm.model.Chr1.580	{KAF9041949.1; UPF0187-domain-containing protein [Hymenopellis radicata]}	{NA}	{mrr:Moror_16631; K08994 yneE, BEST ion channel-forming bestrophin family protein -- }	{NA}	{NA}
evm.model.Chr1.581	{KAF9055022.1; hypothetical protein BDZ89DRAFT_1097789 [Hymenopellis radicata]}	{NA}	{mrr:Moror_1055; }	{GO:0000079; regulation of cyclin-dependent protein kinase activity; biological_process GO:0019901; protein kinase binding; molecular_function}	{PF08613:Cyclin}
evm.model.Chr1.582	{KAF8915837.1; N1221-domain-containing protein [Mucidula mucida]}	{NA}	{mrr:Moror_1056; }	{NA}	{NA}
evm.model.Chr1.583	{KAF9055027.1; hypothetical protein BDZ89DRAFT_975195 [Hymenopellis radicata]}	{NA}	{scm:SCHCODRAFT_47142; }	{GO:0006355; regulation of transcription, DNA-dependent; biological_process GO:0043565; sequence-specific DNA binding; molecular_function GO:0003700; sequence-specific DNA binding transcription factor activity; molecular_function}	{PF00250:Forkhead domain}
evm.model.Chr1.584	{NA}	{NA}	{NA}	{GO:0007155; cell adhesion; biological_process}	{PF00754:F5/8 type C domain}
evm.model.Chr1.585	{KAF9055029.1; DUF689-domain-containing protein [Hymenopellis radicata]}	{B0CRU6; Fe-S cluster assembly protein DRE2 }	{psq:PUNSTDRAFT_99681; K22746 CIAPIN1, DRE2 anamorsin -- }	{GO:0006915; apoptosis; biological_process GO:0005737; cytoplasm; cellular_component GO:0051536; iron-sulfur cluster binding; molecular_function GO:0016226; iron-sulfur cluster assembly; biological_process}	{PF05093:Cytokine-induced anti-apoptosis inhibitor 1, Fe-S biogenesis}
evm.model.Chr1.586	{KIY73788.1; LexA/Signal peptidase [Cylindrobasidium torrendii FP15055 ss-10]}	{Q9UST2; Mitochondrial inner membrane protease subunit 2 }	{mrr:Moror_17544; K09648 IMP2 mitochondrial inner membrane protease subunit 2 3.4.21.- Genetic Information Processing; Folding, sorting and degradation; Protein export [PATH:ko03060]}	{NA}	{NA}
evm.model.Chr1.587	{KAF8915843.1; hypothetical protein CPB85DRAFT_1432553 [Mucidula mucida]}	{C5P3X6; Extracellular metalloprotease 1 }	{abv:AGABI2DRAFT134948; }	{GO:0005576; NA GO:0004222; metalloendopeptidase activity; molecular_function GO:0006508; proteolysis; biological_process GO:0008270; zinc ion binding; molecular_function}	{PF02031:Streptomyces extracellular neutral proteinase (M7) family}
evm.model.Chr1.588	{KAF9055031.1; metalloprotease [Hymenopellis radicata]}	{C9S5C6; Extracellular metalloprotease VDBG_01143 }	{cci:CC1G_06891; }	{GO:0031012; extracellular matrix; cellular_component GO:0005576; NA GO:0004222; metalloendopeptidase activity; molecular_function GO:0006508; proteolysis; biological_process GO:0008270; zinc ion binding; molecular_function}	{PF00413:Matrixin PF02031:Streptomyces extracellular neutral proteinase (M7) family}
evm.model.Chr1.589	{NA}	{NA}	{NA}	{GO:0005515; protein binding; molecular_function GO:0046872; metal ion binding; molecular_function GO:0008270; zinc ion binding; molecular_function GO:0003676; nucleic acid binding; molecular_function}	{PF13639:Ring finger domain PF00076:RNA recognition motif. (a.k.a. RRM, RBD, or RNP domain) PF00642:Zinc finger C-x8-C-x5-C-x3-H type (and similar) PF01485:IBR domain, a half RING-finger domain PF00097:Zinc finger, C3HC4 type (RING finger) PF01363:FYVE zinc finger}
evm.model.Chr1.59	{PBK85513.1; cytochrome P450 [Armillaria gallica]}	{NA}	{sla:SERLADRAFT_468348; }	{GO:0055114; oxidation-reduction process; biological_process GO:0003677; DNA binding; molecular_function GO:0020037; heme binding; molecular_function GO:0003824; NA GO:0016705; oxidoreductase activity, acting on paired donors, with incorporation or reduction of molecular oxygen; molecular_function GO:0006304; DNA modification; biological_process GO:0005506; iron ion binding; molecular_function}	{PF08463:EcoEI R protein C-terminal PF00067:Cytochrome P450}
evm.model.Chr1.590	{PBK69812.1; short-chain dehydrogenase [Armillaria gallica|Armillaria solidipes]}	{NA}	{tvs:TRAVEDRAFT_117470; }	{GO:0003857; 3-hydroxyacyl-CoA dehydrogenase activity; molecular_function GO:0006631; fatty acid metabolic process; biological_process GO:0008152; NA GO:0016491; oxidoreductase activity; molecular_function GO:0055114; oxidation-reduction process; biological_process}	{PF02737:3-hydroxyacyl-CoA dehydrogenase, NAD binding domain PF00106:short chain dehydrogenase}
evm.model.Chr1.591	{KIY73787.1; hypothetical protein CYLTODRAFT_485291 [Cylindrobasidium torrendii FP15055 ss-10]}	{NA}	{NA}	{NA}	{NA}
evm.model.Chr1.592	{KIY73786.1; dUTP pyrophosphatase [Cylindrobasidium torrendii FP15055 ss-10]}	{Q6MVL2; Deoxyuridine 5'-triphosphate nucleotidohydrolase }	{gtr:GLOTRDRAFT_55774; K01520 dut, DUT dUTP pyrophosphatase 3.6.1.23 Metabolism; Nucleotide metabolism; Pyrimidine metabolism [PATH:ko00240] Metabolism; Xenobiotics biodegradation and metabolism; Drug metabolism - other enzymes [PATH:ko00983] Metabolism; Global and overview maps; Metabolic pathways [PATH:ko01100]}	{GO:0016787; hydrolase activity; molecular_function GO:0046080; dUTP metabolic process; biological_process}	{PF00692:dUTPase}
evm.model.Chr1.593	{KAF9055031.1; metalloprotease [Hymenopellis radicata]}	{B2AC45; Extracellular metalloprotease PODANS_2_14170 }	{scm:SCHCODRAFT_46132; }	{GO:0005576; NA GO:0006508; proteolysis; biological_process GO:0004222; metalloendopeptidase activity; molecular_function GO:0008270; zinc ion binding; molecular_function GO:0031012; extracellular matrix; cellular_component}	{PF00413:Matrixin PF10462:Peptidase M66 PF02031:Streptomyces extracellular neutral proteinase (M7) family}
evm.model.Chr1.594	{KAF4574689.1; hypothetical protein EYR36_006039 [Pleurotus pulmonarius]}	{NA}	{lbc:LACBIDRAFT_292170; }	{GO:0016021; integral to membrane; cellular_component GO:0016192; vesicle-mediated transport; biological_process GO:0006270; DNA-dependent DNA replication initiation; biological_process}	{PF02724:CDC45-like protein PF00957:Synaptobrevin}
evm.model.Chr1.595	{KAF9055045.1; DUF962-domain-containing protein [Hymenopellis radicata]}	{NA}	{shs:STEHIDRAFT_167512; }	{NA}	{NA}
evm.model.Chr1.596	{SJL02189.1; related to 5'-3' exoribonuclease 2 [Armillaria ostoyae]}	{Q4P149; 5'-3' exoribonuclease 2 }	{mrr:Moror_1402; K12619 XRN2, RAT1 5'-3' exoribonuclease 2 3.1.13.- Genetic Information Processing; Translation; Ribosome biogenesis in eukaryotes [PATH:ko03008] Genetic Information Processing; Folding, sorting and degradation; RNA degradation [PATH:ko03018]}	{GO:0008270; zinc ion binding; molecular_function GO:0003676; nucleic acid binding; molecular_function GO:0004527; exonuclease activity; molecular_function GO:0005622; intracellular; cellular_component}	{PF00098:Zinc knuckle PF03159:XRN 5'-3' exonuclease N-terminus}
evm.model.Chr1.597	{KAF9055050.1; IF-2B-domain-containing protein [Hymenopellis radicata]}	{Q09924; Probable translation initiation factor eIF-2B subunit delta }	{abv:AGABI2DRAFT184446; K03680 EIF2B4 translation initiation factor eIF-2B subunit delta -- Genetic Information Processing; Translation; RNA transport [PATH:ko03013]}	{GO:0016310; phosphorylation; biological_process GO:0006874; cellular calcium ion homeostasis; biological_process GO:0005219; ryanodine-sensitive calcium-release channel activity; molecular_function GO:0016772; transferase activity, transferring phosphorus-containing groups; molecular_function GO:0016021; integral to membrane; cellular_component GO:0044237; cellular metabolic process; biological_…	{PF01008:Initiation factor 2 subunit family PF06459:Ryanodine Receptor TM 4-6 PF00391:PEP-utilising enzyme, mobile domain}
evm.model.Chr1.598	{KAF9055057.1; hypothetical protein BDZ89DRAFT_1097806 [Hymenopellis radicata]}	{NA}	{cci:CC1G_00021; K17981 MTFP1, MTP18 mitochondrial fission process protein 1 -- }	{NA}	{NA}
evm.model.Chr1.599	{KAF9055056.1; hypothetical protein BDZ89DRAFT_1055677 [Hymenopellis radicata]}	{NA}	{lbc:LACBIDRAFT_305751; }	{GO:0005515; protein binding; molecular_function GO:0006355; regulation of transcription, DNA-dependent; biological_process GO:0043565; sequence-specific DNA binding; molecular_function GO:0003700; sequence-specific DNA binding transcription factor activity; molecular_function}	{PF00250:Forkhead domain PF00498:FHA domain}
evm.model.Chr1.6	{NA}	{NA}	{NA}	{NA}	{NA}
evm.model.Chr1.60	{KIY62048.1; peptidyl-prolyl cis-trans isomerase [Cylindrobasidium torrendii FP15055 ss-10]}	{P0C1J0; Peptidyl-prolyl cis-trans isomerase cyp15 }	{mrr:Moror_11856; K12736 PPWD1 peptidylprolyl isomerase domain and WD repeat-containing protein 1 5.2.1.8 }	{GO:0003755; peptidyl-prolyl cis-trans isomerase activity; molecular_function GO:0005515; protein binding; molecular_function GO:0006457; protein folding; biological_process}	{PF00160:Cyclophilin type peptidyl-prolyl cis-trans isomerase/CLD PF00400:WD domain, G-beta repeat}
evm.model.Chr1.600	{KIY65246.1; hypothetical protein CYLTODRAFT_456486 [Cylindrobasidium torrendii FP15055 ss-10]}	{NA}	{NA}	{NA}	{NA}
evm.model.Chr1.601	{KAF8918483.1; hypothetical protein CPB85DRAFT_1214111 [Mucidula mucida]}	{NA}	{scm:SCHCODRAFT_49432; }	{NA}	{NA}
evm.model.Chr1.602	{KAF9055059.1; trafficking protein particle complex 2 [Hymenopellis radicata]}	{NA}	{scm:SCHCODRAFT_63035; K20301 TRAPPC2, TRS20 trafficking protein particle complex subunit 2 -- }	{GO:0005622; intracellular; cellular_component GO:0006888; ER to Golgi vesicle-mediated transport; biological_process}	{PF04628:Sedlin, N-terminal conserved region}
evm.model.Chr1.603	{KAF9055060.1; BNR/Asp-box repeat protein [Hymenopellis radicata]}	{NA}	{psq:PUNSTDRAFT_44818; }	{GO:0007596; blood coagulation; biological_process}	{PF06049:Coagulation Factor V LSPD Repeat}
evm.model.Chr1.604	{KAF8915869.1; eukaryotic polypeptide chain release factor 3 [Mucidula mucida]}	{P05453; Eukaryotic peptide chain release factor GTP-binding subunit }	{scm:SCHCODRAFT_63060; K03267 ERF3, GSPT peptide chain release factor subunit 3 -- Genetic Information Processing; Translation; mRNA surveillance pathway [PATH:ko03015]}	{GO:0005525; GTP binding; molecular_function GO:0003924; GTPase activity; molecular_function}	{PF03143:Elongation factor Tu C-terminal domain PF00009:Elongation factor Tu GTP binding domain PF03144:Elongation factor Tu domain 2 PF01926:50S ribosome-binding GTPase}
evm.model.Chr1.605	{EEB91930.1; hypothetical protein MPER_09637, partial [Moniliophthora perniciosa FA553]}	{NA}	{mpr:MPER_09637; K20046 SLA1 actin cytoskeleton-regulatory complex protein SLA1 -- }	{GO:0005515; protein binding; molecular_function}	{PF00018:SH3 domain}
evm.model.Chr1.606	{KAF8915870.1; hypothetical protein CPB85DRAFT_1292160 [Mucidula mucida]}	{NA}	{mrr:Moror_17461; K20046 SLA1 actin cytoskeleton-regulatory complex protein SLA1 -- }	{GO:0043130; ubiquitin binding; molecular_function GO:0006352; transcription initiation, DNA-dependent; biological_process GO:0030674; protein binding, bridging; molecular_function GO:0004190; aspartic-type endopeptidase activity; molecular_function GO:0008092; cytoskeletal protein binding; molecular_function GO:0005515; protein binding; molecular_function GO:0016021; integral to membrane; cellul…	{PF01080:Presenilin PF03983:SLA1 homology domain 1, SHD1 PF00018:SH3 domain PF05236:Transcription initiation factor TFIID component TAF4 family PF02724:CDC45-like protein}
evm.model.Chr1.607	{KAF9055063.1; Sec7-domain-containing protein [Hymenopellis radicata]}	{NA}	{sla:SERLADRAFT_447130; K18442 ARFGEF, BIG brefeldin A-inhibited guanine nucleotide-exchange protein -- Cellular Processes; Transport and catabolism; Endocytosis [PATH:ko04144]}	{GO:0005086; ARF guanyl-nucleotide exchange factor activity; molecular_function GO:0032012; regulation of ARF protein signal transduction; biological_process GO:0005515; protein binding; molecular_function}	{PF02985:HEAT repeat PF01369:Sec7 domain}
evm.model.Chr1.608	{KAF9055064.1; Deoxyhypusine synthase [Hymenopellis radicata]}	{Q54MQ7; Probable deoxyhypusine synthase }	{sla:SERLADRAFT_367471; K00809 DHPS, dys deoxyhypusine synthase 2.5.1.46 }	{GO:0008612; peptidyl-lysine modification to hypusine; biological_process GO:0016491; oxidoreductase activity; molecular_function GO:0055114; oxidation-reduction process; biological_process}	{PF01916:Deoxyhypusine synthase PF00941:FAD binding domain in molybdopterin dehydrogenase}
evm.model.Chr1.609	{KAF9055065.1; 14-3-3 protein [Hymenopellis radicata]}	{Q99002; 14-3-3 protein homolog }	{mrr:Moror_17464; K06630 YWHAE 14-3-3 protein epsilon -- Environmental Information Processing; Signal transduction; MAPK signaling pathway - yeast [PATH:ko04011] Cellular Processes; Cell growth and death; Cell cycle [PATH:ko04110] Cellular Processes; Cell growth and death; Oocyte meiosis [PATH:ko04114] Environmental Information Processing; Signal transduction; PI3K-Akt signaling pathway [PATH:ko0…	{NA}	{NA}
evm.model.Chr1.61	{PBK78737.1; hypothetical protein ARMSODRAFT_947708 [Armillaria solidipes]}	{A8NEF5; Mitochondrial distribution and morphology protein 12 }	{gtr:GLOTRDRAFT_126268; K17765 MDM12 mitochondrial distribution and morphology protein 12 -- Cellular Processes; Transport and catabolism; Mitophagy - yeast [PATH:ko04139]}	{NA}	{NA}
evm.model.Chr1.610	{KAF8915874.1; pyridoxal phosphate-dependent transferase [Mucidula mucida]}	{NA}	{scm:SCHCODRAFT_80399; K00838 ARO8 aromatic amino acid aminotransferase I / 2-aminoadipate transaminase 2.6.1.57 2.6.1.39 2.6.1.27 2.6.1.5 Metabolism; Metabolism of cofactors and vitamins; Ubiquinone and other terpenoid-quinone biosynthesis [PATH:ko00130] Metabolism; Amino acid metabolism; Cysteine and methionine metabolism [PATH:ko00270] Metabolism; Amino acid metabolism; Lysine biosynthesis [PA…	{GO:0009058; biosynthetic process; biological_process GO:0030170; pyridoxal phosphate binding; molecular_function}	{PF00155:Aminotransferase class I and II}
evm.model.Chr1.611	{PBK69887.1; hypothetical protein ARMSODRAFT_956694 [Armillaria solidipes]}	{NA}	{gtr:GLOTRDRAFT_114053; K14306 NUP62, NSP1 nuclear pore complex protein Nup62 -- Genetic Information Processing; Translation; RNA transport [PATH:ko03013]}	{GO:0017056; structural constituent of nuclear pore; molecular_function GO:0005643; nuclear pore; cellular_component}	{PF05064:Nsp1-like C-terminal region}
evm.model.Chr1.612	{KAF8915887.1; P-loop containing nucleoside triphosphate hydrolase protein [Mucidula mucida]}	{Q4PFD9; Pre-mRNA-processing ATP-dependent RNA helicase PRP5 }	{mrr:Moror_17550; K12811 DDX46, PRP5 ATP-dependent RNA helicase DDX46/PRP5 3.6.4.13 Genetic Information Processing; Transcription; Spliceosome [PATH:ko03040]}	{GO:0008026; ATP-dependent helicase activity; molecular_function GO:0003677; DNA binding; molecular_function GO:0003676; nucleic acid binding; molecular_function GO:0005524; ATP binding; molecular_function GO:0004386; helicase activity; molecular_function GO:0016787; hydrolase activity; molecular_function}	{PF04851:Type III restriction enzyme, res subunit PF00270:DEAD/DEAH box helicase PF00271:Helicase conserved C-terminal domain}
evm.model.Chr1.613	{KAF8915886.1; PI31 proteasome regulator N-terminal-domain-containing protein [Mucidula mucida]}	{NA}	{tvs:TRAVEDRAFT_142800; }	{NA}	{NA}
evm.model.Chr1.614	{KAF8915885.1; hypothetical protein CPB85DRAFT_1432591 [Mucidula mucida]}	{NA}	{NA}	{NA}	{NA}
evm.model.Chr1.615	{SJL02266.1; uncharacterized protein ARMOST_05592 [Armillaria ostoyae]}	{NA}	{mrr:Moror_17547; }	{GO:0005515; protein binding; molecular_function}	{PF13606:Ankyrin repeat PF00023:Ankyrin repeat}
evm.model.Chr1.616	{KAF8915882.1; armadillo/beta-catenin/plakoglobin [Mucidula mucida]}	{A6TK51; Uracil phosphoribosyltransferase }	{lbc:LACBIDRAFT_399433; K00761 upp, UPRT uracil phosphoribosyltransferase 2.4.2.9 Metabolism; Nucleotide metabolism; Pyrimidine metabolism [PATH:ko00240] Metabolism; Global and overview maps; Metabolic pathways [PATH:ko01100]}	{GO:0009116; nucleoside metabolic process; biological_process}	{PF00156:Phosphoribosyl transferase domain}
evm.model.Chr1.617	{KAF8915881.1; ribosomal RNA-processing protein 8 [Mucidula mucida]}	{NA}	{mrr:Moror_17579; K14850 RRP8 ribosomal RNA-processing protein 8 2.1.1.287 }	{GO:0008168; methyltransferase activity; molecular_function GO:0008152; NA}	{PF05148:Hypothetical methyltransferase PF08241:Methyltransferase domain PF03141:Putative S-adenosyl-L-methionine-dependent methyltransferase}
evm.model.Chr1.618	{KAF8915880.1; general substrate transporter [Mucidula mucida]}	{NA}	{abv:AGABI2DRAFT67054; }	{GO:0055085; transmembrane transport; biological_process GO:0016021; integral to membrane; cellular_component GO:0022857; transmembrane transporter activity; molecular_function}	{PF00083:Sugar (and other) transporter PF07690:Major Facilitator Superfamily}
evm.model.Chr1.619	{KAF9055071.1; Sec63-domain-containing protein [Hymenopellis radicata]}	{O60072; Putative helicase mug81 }	{shs:STEHIDRAFT_54367; K18664 SLH1 antiviral helicase SLH1 3.6.4.13 }	{GO:0016787; hydrolase activity; molecular_function GO:0004386; helicase activity; molecular_function GO:0003676; nucleic acid binding; molecular_function GO:0005524; ATP binding; molecular_function GO:0003677; DNA binding; molecular_function GO:0008026; ATP-dependent helicase activity; molecular_function}	{PF00270:DEAD/DEAH box helicase PF00271:Helicase conserved C-terminal domain PF00580:UvrD/REP helicase N-terminal domain PF04851:Type III restriction enzyme, res subunit}
evm.model.Chr1.62	{NA}	{NA}	{NA}	{NA}	{NA}
evm.model.Chr1.620	{KAF9055070.1; PLP-dependent transferase [Hymenopellis radicata]}	{O14209; Uncharacterized aminotransferase C6B12.04c }	{sla:SERLADRAFT_460803; K14264 BNA3 kynurenine aminotransferase 2.6.1.7 Metabolism; Amino acid metabolism; Tryptophan metabolism [PATH:ko00380] Metabolism; Global and overview maps; Metabolic pathways [PATH:ko01100]}	{GO:0030170; pyridoxal phosphate binding; molecular_function GO:0006520; cellular amino acid metabolic process; biological_process GO:0016829; lyase activity; molecular_function GO:0008152; NA GO:0009058; biosynthetic process; biological_process}	{PF00266:Aminotransferase class-V PF00155:Aminotransferase class I and II PF01212:Beta-eliminating lyase PF01053:Cys/Met metabolism PLP-dependent enzyme}
evm.model.Chr1.621	{KAF8915877.1; hypothetical protein CPB85DRAFT_1251224 [Mucidula mucida]}	{NA}	{mrr:Moror_17577; K00380 cysJ sulfite reductase (NADPH) flavoprotein alpha-component 1.8.1.2 Metabolism; Energy metabolism; Sulfur metabolism [PATH:ko00920] Metabolism; Global and overview maps; Metabolic pathways [PATH:ko01100] Metabolism; Global and overview maps; Microbial metabolism in diverse environments [PATH:ko01120]}	{GO:0016491; oxidoreductase activity; molecular_function GO:0055114; oxidation-reduction process; biological_process}	{PF00667:FAD binding domain PF01855:Pyruvate flavodoxin/ferredoxin oxidoreductase, thiamine diP-bdg PF00175:Oxidoreductase NAD-binding domain }
evm.model.Chr1.622	{KAF9055097.1; glycoside hydrolase family 9 protein [Hymenopellis radicata]}	{NA}	{mrr:Moror_17575; K01179 E3.2.1.4 endoglucanase 3.2.1.4 Metabolism; Carbohydrate metabolism; Starch and sucrose metabolism [PATH:ko00500] Metabolism; Global and overview maps; Metabolic pathways [PATH:ko01100]}	{GO:0004553; hydrolase activity, hydrolyzing O-glycosyl compounds; molecular_function GO:0005975; carbohydrate metabolic process; biological_process}	{PF00759:Glycosyl hydrolase family 9}
evm.model.Chr1.623	{KAF8902725.1; NAD-P-binding protein [Mucidula mucida]}	{NA}	{mrr:Moror_17574; }	{GO:0008152; NA GO:0055114; oxidation-reduction process; biological_process GO:0016491; oxidoreductase activity; molecular_function}	{PF02894:Oxidoreductase family, C-terminal alpha/beta domain PF01408:Oxidoreductase family, NAD-binding Rossmann fold}
evm.model.Chr1.624	{NA}	{NA}	{NA}	{NA}	{NA}
evm.model.Chr1.625	{KIY73742.1; hypothetical protein CYLTODRAFT_416772 [Cylindrobasidium torrendii FP15055 ss-10]}	{NA}	{NA}	{GO:0005634; nucleus; cellular_component GO:0008270; zinc ion binding; molecular_function GO:0000981; sequence-specific DNA binding RNA polymerase II transcription factor activity; molecular_function GO:0006355; regulation of transcription, DNA-dependent; biological_process}	{PF00172:Fungal Zn(2)-Cys(6) binuclear cluster domain}
evm.model.Chr1.626	{KAF8915898.1; hypothetical protein CPB85DRAFT_1251238 [Mucidula mucida]}	{NA}	{NA}	{GO:0005515; protein binding; molecular_function}	{PF00240:Ubiquitin family}
evm.model.Chr1.627	{KIY73744.1; camp-dependent protein kinase regulatory subunit [Cylindrobasidium torrendii FP15055 ss-10]}	{P31320; cAMP-dependent protein kinase regulatory subunit }	{sla:SERLADRAFT_446656; K04739 PRKAR cAMP-dependent protein kinase regulator -- Organismal Systems; Endocrine system; Insulin signaling pathway [PATH:ko04910]}	{NA}	{NA}
evm.model.Chr1.628.1	{KAF9055088.1; hypothetical protein BDZ89DRAFT_5528 [Hymenopellis radicata]}	{NA}	{NA}	{GO:0015081; sodium ion transmembrane transporter activity; molecular_function GO:0008948; oxaloacetate decarboxylase activity; molecular_function GO:0071436; sodium ion export; biological_process GO:0016020; membrane; cellular_component}	{PF04277:Oxaloacetate decarboxylase, gamma chain }
evm.model.Chr1.629	{KAF8915895.1; MFS general substrate transporter [Mucidula mucida]}	{O43000; Pantothenate transporter liz1 }	{mrr:Moror_17570; K03448 FEN2, LIZ1 MFS transporter, ACS family, pantothenate transporter -- }	{GO:0055085; transmembrane transport; biological_process GO:0016021; integral to membrane; cellular_component}	{PF07690:Major Facilitator Superfamily}
evm.model.Chr1.63	{KAF9029821.1; hypothetical protein BDZ89DRAFT_1112456 [Hymenopellis radicata]}	{NA}	{mrr:Moror_11857; K02332 POLG DNA polymerase gamma 1 2.7.7.7 Cellular Processes; Transport and catabolism; Mitophagy - yeast [PATH:ko04139]}	{GO:0003677; DNA binding; molecular_function GO:0003887; DNA-directed DNA polymerase activity; molecular_function GO:0006260; DNA replication; biological_process}	{PF00476:DNA polymerase family A}
evm.model.Chr1.630	{KAF7352907.1; putative membrane protein C3B8.06 [Mycena venus]}	{NA}	{NA}	{NA}	{NA}
evm.model.Chr1.631	{KAF8915894.1; hypothetical protein CPB85DRAFT_1217140 [Mucidula mucida]}	{NA}	{mrr:Moror_17569; }	{NA}	{NA}
evm.model.Chr1.632	{KIY73748.1; 4-hydroxybenzoate polyprenyl transferase [Cylindrobasidium torrendii FP15055 ss-10]}	{Q16QL3; 4-hydroxybenzoate polyprenyltransferase, mitochondrial }	{lbc:LACBIDRAFT_246255; K06125 COQ2 4-hydroxybenzoate polyprenyltransferase 2.5.1.39 Metabolism; Metabolism of cofactors and vitamins; Ubiquinone and other terpenoid-quinone biosynthesis [PATH:ko00130] Metabolism; Global and overview maps; Metabolic pathways [PATH:ko01100] Metabolism; Global and overview maps; Biosynthesis of secondary metabolites [PATH:ko01110]}	{GO:0016021; integral to membrane; cellular_component GO:0004659; prenyltransferase activity; molecular_function}	{PF01040:UbiA prenyltransferase family}
evm.model.Chr1.633	{NA}	{NA}	{NA}	{NA}	{NA}
evm.model.Chr1.634	{KAF8915888.1; hypothetical protein CPB85DRAFT_1387339 [Mucidula mucida]}	{NA}	{cci:CC1G_00446; }	{NA}	{NA}
evm.model.Chr1.635	{SJL07473.1; uncharacterized protein ARMOST_10823 [Armillaria ostoyae]}	{NA}	{mrr:Moror_17777; }	{NA}	{NA}
evm.model.Chr1.636	{KAF9055099.1; NAD(P)-binding protein [Hymenopellis radicata]}	{NA}	{mrr:Moror_17564; }	{GO:0008152; NA GO:0006813; potassium ion transport; biological_process GO:0055114; oxidation-reduction process; biological_process GO:0016491; oxidoreductase activity; molecular_function}	{PF02254:TrkA-N domain PF02894:Oxidoreductase family, C-terminal alpha/beta domain PF01408:Oxidoreductase family, NAD-binding Rossmann fold}
evm.model.Chr1.637	{KAF8915905.1; 20S proteasome subunit [Mucidula mucida]}	{Q55GJ6; Proteasome subunit beta type-6 }	{lbc:LACBIDRAFT_188567; K02738 PSMB6 20S proteasome subunit beta 1 3.4.25.1 Genetic Information Processing; Folding, sorting and degradation; Proteasome [PATH:ko03050]}	{GO:0005839; proteasome core complex; cellular_component GO:0004298; threonine-type endopeptidase activity; molecular_function GO:0051603; proteolysis involved in cellular protein catabolic process; biological_process}	{PF00227:Proteasome subunit}
evm.model.Chr1.638	{KAF9055102.1; proteasome 26S subunit [Hymenopellis radicata]}	{Q5RE15; 26S proteasome non-ATPase regulatory subunit 8 (Fragment) }	{mrr:Moror_17561; K03031 PSMD8, RPN12 26S proteasome regulatory subunit N12 -- Genetic Information Processing; Folding, sorting and degradation; Proteasome [PATH:ko03050] Human Diseases; Infectious diseases: Viral; Epstein-Barr virus infection [PATH:ko05169]}	{NA}	{NA}
evm.model.Chr1.639	{KIY73758.1; 20S proteasome subunit [Cylindrobasidium torrendii FP15055 ss-10]}	{P90513; Proteasome subunit alpha type-3 (Fragment) }	{shs:STEHIDRAFT_77617; K02727 PSMA3 20S proteasome subunit alpha 7 3.4.25.1 Genetic Information Processing; Folding, sorting and degradation; Proteasome [PATH:ko03050]}	{GO:0004175; endopeptidase activity; molecular_function GO:0005839; proteasome core complex; cellular_component GO:0006511; ubiquitin-dependent protein catabolic process; biological_process GO:0019773; proteasome core complex, alpha-subunit complex; cellular_component GO:0004298; threonine-type endopeptidase activity; molecular_function GO:0051603; proteolysis involved in cellular protein catabol…	{PF00227:Proteasome subunit PF10584:Proteasome subunit A N-terminal signature}
evm.model.Chr1.64	{NA}	{NA}	{NA}	{NA}	{NA}
evm.model.Chr1.640	{KAF8915908.1; hypothetical protein CPB85DRAFT_1453768 [Mucidula mucida]}	{NA}	{lbc:LACBIDRAFT_311979; K18719 NUP82 nucleoporin NUP82 -- }	{NA}	{NA}
evm.model.Chr1.641	{KAF8915909.1; major facilitator superfamily domain-containing protein [Mucidula mucida]}	{NA}	{gtr:GLOTRDRAFT_136243; }	{GO:0016021; integral to membrane; cellular_component GO:0055085; transmembrane transport; biological_process}	{PF07690:Major Facilitator Superfamily}
evm.model.Chr1.642	{KAF9055106.1; glycoside hydrolase family 105 protein [Hymenopellis radicata]}	{NA}	{scm:SCHCODRAFT_48263; K15532 yteR, yesR unsaturated rhamnogalacturonyl hydrolase 3.2.1.172 }	{NA}	{NA}
evm.model.Chr1.643	{NA}	{NA}	{NA}	{NA}	{NA}
evm.model.Chr1.644	{NA}	{NA}	{NA}	{NA}	{NA}
evm.model.Chr1.645	{KAF8915912.1; hypothetical protein CPB85DRAFT_1292377 [Mucidula mucida]}	{NA}	{mrr:Moror_17469; }	{NA}	{NA}
evm.model.Chr1.646	{ADX07293.1; putative chitin synthase [Flammulina velutipes]}	{J9VMX7; Chitin synthase 7 }	{sla:SERLADRAFT_360459; K00698 CHS1 chitin synthase 2.4.1.16 Metabolism; Carbohydrate metabolism; Amino sugar and nucleotide sugar metabolism [PATH:ko00520]}	{GO:0006031; chitin biosynthetic process; biological_process GO:0004100; chitin synthase activity; molecular_function}	{PF01644:Chitin synthase PF08407:Chitin synthase N-terminal}
evm.model.Chr1.647	{KAF9055113.1; hypothetical protein BDZ89DRAFT_1055727 [Hymenopellis radicata]}	{NA}	{scm:SCHCODRAFT_102900; }	{GO:0046872; metal ion binding; molecular_function GO:0008270; zinc ion binding; molecular_function GO:0005515; protein binding; molecular_function}	{PF00097:Zinc finger, C3HC4 type (RING finger) PF14634:zinc-RING finger domain PF13639:Ring finger domain}
evm.model.Chr1.648	{PBK69728.1; hypothetical protein ARMSODRAFT_143603 [Armillaria solidipes]}	{O94363; GTP-binding protein rhb1 }	{mrr:Moror_17474; K07208 RHEB Ras homolog enriched in brain -- Environmental Information Processing; Signal transduction; Phospholipase D signaling pathway [PATH:ko04072] Cellular Processes; Transport and catabolism; Autophagy - animal [PATH:ko04140] Environmental Information Processing; Signal transduction; mTOR signaling pathway [PATH:ko04150] Environmental Information Processing; Signal transd…	{GO:0005622; intracellular; cellular_component GO:0005525; GTP binding; molecular_function GO:0007264; small GTPase mediated signal transduction; biological_process GO:0003924; GTPase activity; molecular_function}	{PF00009:Elongation factor Tu GTP binding domain PF00025:ADP-ribosylation factor family PF03193:RsgA GTPase PF01926:50S ribosome-binding GTPase PF08477:Ras of Complex, Roc, domain of DAPkinase PF00071:Ras family}
evm.model.Chr1.649	{KAF9055117.1; glycoside hydrolase family 2 protein [Hymenopellis radicata]}	{I2C092; Beta-mannosidase B }	{gtr:GLOTRDRAFT_70082; K01192 E3.2.1.25, MANBA, manB beta-mannosidase 3.2.1.25 Metabolism; Glycan biosynthesis and metabolism; Other glycan degradation [PATH:ko00511] Cellular Processes; Transport and catabolism; Lysosome [PATH:ko04142]}	{GO:0004553; hydrolase activity, hydrolyzing O-glycosyl compounds; molecular_function GO:0005975; carbohydrate metabolic process; biological_process}	{PF00703:Glycosyl hydrolases family 2 PF02837:Glycosyl hydrolases family 2, sugar binding domain}
evm.model.Chr1.65	{KAF9023444.1; hypothetical protein BDZ89DRAFT_1136751 [Hymenopellis radicata]}	{NA}	{NA}	{GO:0030983; mismatched DNA binding; molecular_function GO:0005524; ATP binding; molecular_function GO:0006298; mismatch repair; biological_process}	{PF08676:MutL C terminal dimerisation domain PF01119:DNA mismatch repair protein, C-terminal domain}
evm.model.Chr1.650	{PBK72685.1; ThrRS/AlaRS common domain-containing protein [Armillaria solidipes]}	{NA}	{scm:SCHCODRAFT_234457; K07050 AARSD1, ALAX misacylated tRNA(Ala) deacylase 3.1.1.- }	{GO:0005524; ATP binding; molecular_function GO:0000166; nucleotide binding; molecular_function GO:0004813; alanine-tRNA ligase activity; molecular_function GO:0006419; alanyl-tRNA aminoacylation; biological_process}	{PF01411:tRNA synthetases class II (A)}
evm.model.Chr1.651	{KAF9030675.1; RdRP-domain-containing protein [Hymenopellis radicata]}	{NA}	{mrr:Moror_8374; }	{GO:0003968; RNA-directed RNA polymerase activity; molecular_function}	{PF05183:RNA dependent RNA polymerase}
evm.model.Chr1.652.2	{KAF8915930.1; hypothetical protein CPB85DRAFT_1292468 [Mucidula mucida]}	{NA}	{mrr:Moror_17493; K03257 EIF4A translation initiation factor 4A -- Genetic Information Processing; Translation; RNA transport [PATH:ko03013]}	{GO:0004386; helicase activity; molecular_function GO:0005524; ATP binding; molecular_function GO:0003676; nucleic acid binding; molecular_function GO:0008026; ATP-dependent helicase activity; molecular_function}	{PF00270:DEAD/DEAH box helicase PF00271:Helicase conserved C-terminal domain}
evm.model.Chr1.653	{NA}	{NA}	{NA}	{GO:0003676; nucleic acid binding; molecular_function}	{PF00076:RNA recognition motif. (a.k.a. RRM, RBD, or RNP domain)}
evm.model.Chr1.654	{KAF9055132.1; hypothetical protein BDZ89DRAFT_1124918 [Hymenopellis radicata]}	{NA}	{lbc:LACBIDRAFT_311736; }	{NA}	{NA}
evm.model.Chr1.655	{KAF8915932.1; translation factor [Mucidula mucida]}	{P32579; Threonylcarbamoyl-AMP synthase }	{ppl:POSPLDRAFT_90085; K07566 tsaC, rimN, SUA5 L-threonylcarbamoyladenylate synthase 2.7.7.87 }	{GO:0003725; double-stranded RNA binding; molecular_function}	{PF01300:Telomere recombination}
evm.model.Chr1.656	{NA}	{NA}	{NA}	{NA}	{NA}
evm.model.Chr1.657	{KAF8915934.1; hypothetical protein CPB85DRAFT_387509 [Mucidula mucida]}	{NA}	{mrr:Moror_17489; }	{NA}	{NA}
evm.model.Chr1.658	{KAF9055136.1; hypothetical protein BDZ89DRAFT_1055749 [Hymenopellis radicata]}	{NA}	{mrr:Moror_10932; }	{GO:0003677; DNA binding; molecular_function GO:0008270; zinc ion binding; molecular_function GO:0006351; transcription, DNA-dependent; biological_process GO:0000981; sequence-specific DNA binding RNA polymerase II transcription factor activity; molecular_function GO:0005634; nucleus; cellular_component GO:0006355; regulation of transcription, DNA-dependent; biological_process}	{PF00172:Fungal Zn(2)-Cys(6) binuclear cluster domain PF04082:Fungal specific transcription factor domain }
evm.model.Chr1.659	{KAF9055123.1; hypothetical protein BDZ89DRAFT_7114 [Hymenopellis radicata]}	{NA}	{sla:SERLADRAFT_367152; }	{GO:0005515; protein binding; molecular_function}	{PF00651:BTB/POZ domain}
evm.model.Chr1.66	{XP_037217647.1; MFS general substrate transporter [Mycena indigotica]}	{A0A1L9WQV4; Acurin A biosynthesis cluster MFS-type transporter }	{shs:STEHIDRAFT_49472; }	{GO:0055085; transmembrane transport; biological_process GO:0016021; integral to membrane; cellular_component GO:0022857; transmembrane transporter activity; molecular_function}	{PF07690:Major Facilitator Superfamily PF00083:Sugar (and other) transporter}
evm.model.Chr1.660	{KIY73715.1; Mob1/phocein [Cylindrobasidium torrendii FP15055 ss-10]}	{Q7L9L4; MOB kinase activator 1B }	{mrr:Moror_17486; K06685 MOB1, Mats MOB kinase activator 1 -- Cellular Processes; Cell growth and death; Cell cycle - yeast [PATH:ko04111] Environmental Information Processing; Signal transduction; Hippo signaling pathway [PATH:ko04390] Environmental Information Processing; Signal transduction; Hippo signaling pathway - fly [PATH:ko04391] Environmental Information Processing; Signal transduction;…	{NA}	{NA}
evm.model.Chr1.661	{KIY73714.1; P-loop containing nucleoside triphosphate hydrolase protein [Cylindrobasidium torrendii FP15055 ss-10]}	{NA}	{shs:STEHIDRAFT_67390; }	{GO:0016020; membrane; cellular_component GO:0005524; ATP binding; molecular_function GO:0016887; ATPase activity; molecular_function GO:0004127; cytidylate kinase activity; molecular_function GO:0003924; GTPase activity; molecular_function GO:0006139; nucleobase, nucleoside, nucleotide and nucleic acid metabolic process; biological_process GO:0005525; GTP binding; molecular_function}	{PF02224:Cytidylate kinase PF01637:ATPase domain predominantly from Archaea PF07728:AAA domain (dynein-related subfamily) PF00005:ABC transporter PF01061:ABC-2 type transporter PF03193:RsgA GTPase}
evm.model.Chr1.662	{KAF9055170.1; condensin complex subunit SMC1 [Hymenopellis radicata]}	{O94383; Structural maintenance of chromosomes protein 1 }	{lbc:LACBIDRAFT_307062; K06636 SMC1 structural maintenance of chromosome 1 -- Cellular Processes; Cell growth and death; Cell cycle [PATH:ko04110] Cellular Processes; Cell growth and death; Cell cycle - yeast [PATH:ko04111] Cellular Processes; Cell growth and death; Meiosis - yeast [PATH:ko04113] Cellular Processes; Cell growth and death; Oocyte meiosis [PATH:ko04114]}	{GO:0005515; protein binding; molecular_function GO:0051276; chromosome organization; biological_process GO:0005524; ATP binding; molecular_function GO:0016887; ATPase activity; molecular_function GO:0005694; chromosome; cellular_component}	{PF06470:SMC proteins Flexible Hinge Domain PF00005:ABC transporter}
evm.model.Chr1.663	{NA}	{NA}	{NA}	{GO:0005672; transcription factor TFIIA complex; cellular_component GO:0006367; transcription initiation from RNA polymerase II promoter; biological_process}	{PF03153:Transcription factor IIA, alpha/beta subunit}
evm.model.Chr1.664	{KAF9055163.1; hypothetical protein BDZ89DRAFT_8596 [Hymenopellis radicata]}	{NA}	{mrr:Moror_13789; }	{NA}	{NA}
evm.model.Chr1.665	{KIY73680.1; hypothetical protein CYLTODRAFT_190909 [Cylindrobasidium torrendii FP15055 ss-10]}	{NA}	{lbc:LACBIDRAFT_311716; }	{NA}	{NA}
evm.model.Chr1.666	{KAF9055160.1; alpha mannosidase-like protein [Hymenopellis radicata]}	{O94726; ER degradation-enhancing alpha-mannosidase-like protein 1 }	{mrr:Moror_17510; K10084 EDEM1 ER degradation enhancer, mannosidase alpha-like 1 -- Genetic Information Processing; Folding, sorting and degradation; Protein processing in endoplasmic reticulum [PATH:ko04141]}	{GO:0004571; mannosyl-oligosaccharide 1,2-alpha-mannosidase activity; molecular_function GO:0005509; calcium ion binding; molecular_function GO:0016020; membrane; cellular_component}	{PF01532:Glycosyl hydrolase family 47}
evm.model.Chr1.667	{KAF9055159.1; adenine phosphoribosyltransferase [Hymenopellis radicata]}	{P49435; Adenine phosphoribosyltransferase 1 }	{mrr:Moror_17509; K00759 APRT, apt adenine phosphoribosyltransferase 2.4.2.7 Metabolism; Nucleotide metabolism; Purine metabolism [PATH:ko00230] Metabolism; Global and overview maps; Metabolic pathways [PATH:ko01100]}	{GO:0009116; nucleoside metabolic process; biological_process}	{PF00156:Phosphoribosyl transferase domain}
evm.model.Chr1.668	{KAF8915953.1; putative S-phase-specific ribosomal protein cyc07 [Mucidula mucida|Hymenopellis radicata]}	{Q764D2; 40S ribosomal protein S1 }	{scm:SCHCODRAFT_72059; K02984 RP-S3Ae, RPS3A small subunit ribosomal protein S3Ae -- Genetic Information Processing; Translation; Ribosome [PATH:ko03010]}	{GO:0006629; lipid metabolic process; biological_process GO:0006412; translation; biological_process GO:0005840; ribosome; cellular_component GO:0003735; structural constituent of ribosome; molecular_function GO:0005622; intracellular; cellular_component}	{PF04083:Partial alpha/beta-hydrolase lipase region PF01015:Ribosomal S3Ae family}
evm.model.Chr1.669	{KAF9055157.1; hypothetical protein BDZ89DRAFT_1087871 [Hymenopellis radicata]}	{NA}	{lbc:LACBIDRAFT_311720; K17888 ATG10L, ATG10 ubiquitin-like-conjugating enzyme ATG10 -- Cellular Processes; Transport and catabolism; Autophagy - other [PATH:ko04136] Cellular Processes; Transport and catabolism; Autophagy - yeast [PATH:ko04138] Cellular Processes; Transport and catabolism; Autophagy - animal [PATH:ko04140]}	{NA}	{NA}
evm.model.Chr1.67	{KAF8907577.1; HORMA domain-containing protein [Mucidula mucida]}	{NA}	{mrr:Moror_7751; }	{NA}	{NA}
evm.model.Chr1.670	{KAF9055156.1; peroxisomal 3-ketoacyl-CoA-thiolase [Hymenopellis radicata]}	{Q29RZ0; Acetyl-CoA acetyltransferase, mitochondrial }	{mrr:Moror_17506; K00626 E2.3.1.9, atoB acetyl-CoA C-acetyltransferase 2.3.1.9 Metabolism; Lipid metabolism; Fatty acid degradation [PATH:ko00071] Metabolism; Lipid metabolism; Synthesis and degradation of ketone bodies [PATH:ko00072] Metabolism; Amino acid metabolism; Valine, leucine and isoleucine degradation [PATH:ko00280] Metabolism; Amino acid metabolism; Lysine degradation [PATH:ko00310] Me…	{GO:0016747; transferase activity, transferring acyl groups other than amino-acyl groups; molecular_function GO:0008152; NA GO:0008610; lipid biosynthetic process; biological_process}	{PF02803:Thiolase, C-terminal domain PF08541:3-Oxoacyl-[acyl-carrier-protein (ACP)] synthase III C terminal PF00108:Thiolase, N-terminal domain}
evm.model.Chr1.671	{NA}	{NA}	{NA}	{NA}	{NA}
evm.model.Chr1.672	{KAF9055172.1; hypothetical protein BDZ89DRAFT_1055778 [Hymenopellis radicata]}	{NA}	{lbc:LACBIDRAFT_311723; }	{GO:0007049; cell cycle; biological_process GO:0005525; GTP binding; molecular_function GO:0051301; cell division; biological_process GO:0003924; GTPase activity; molecular_function GO:0007059; chromosome segregation; biological_process GO:0000166; nucleotide binding; molecular_function GO:0005524; ATP binding; molecular_function GO:0016021; integral to membrane; cellular_component GO:0016887; AT…	{PF03193:RsgA GTPase PF00350:Dynamin family PF01580:FtsK/SpoIIIE family PF01926:50S ribosome-binding GTPase PF00005:ABC transporter}
evm.model.Chr1.673	{KAF9004969.1; mannose-binding lectin [Hymenopellis radicata]}	{P64744; Sphingomyelinase }	{mrr:Moror_5200; }	{NA}	{NA}
evm.model.Chr1.674	{KAF8895959.1; ATP-binding protein Fet5 [Mucidula mucida]}	{P0CN95; GPN-loop GTPase 3 }	{lbc:LACBIDRAFT_231004; K06883 K06883 uncharacterized protein -- }	{GO:0006355; regulation of transcription, DNA-dependent; biological_process GO:0003723; RNA binding; molecular_function GO:0003724; RNA helicase activity; molecular_function GO:0004003; ATP-dependent DNA helicase activity; molecular_function GO:0005524; ATP binding; molecular_function GO:0000166; nucleotide binding; molecular_function GO:0008134; transcription factor binding; molecular_function G…	{PF00009:Elongation factor Tu GTP binding domain PF00910:RNA helicase PF00437:Type II/IV secretion system protein PF03266:NTPase PF00158:Sigma-54 interaction domain PF03029:Conserved hypothetical ATP binding protein PF00519:Papillomavirus helicase}
evm.model.Chr1.675	{KAF8871538.1; vacuolar protein sorting-associated protein 26-domain-containing protein [Mucidula mucida]}	{Q6DH23; Vacuolar protein sorting-associated protein 26B-like }	{lbc:LACBIDRAFT_173065; K18466 VPS26 vacuolar protein sorting-associated protein 26 -- Cellular Processes; Transport and catabolism; Endocytosis [PATH:ko04144]}	{NA}	{NA}
evm.model.Chr1.676	{PBK63367.1; glycosyltransferase family 4 protein [Armillaria solidipes]}	{P87172; Phosphatidylinositol N-acetylglucosaminyltransferase gpi3 subunit }	{lbc:LACBIDRAFT_191321; K03857 PIGA, GPI3 phosphatidylinositol glycan, class A 2.4.1.198 Metabolism; Glycan biosynthesis and metabolism; Glycosylphosphatidylinositol (GPI)-anchor biosynthesis [PATH:ko00563] Metabolism; Global and overview maps; Metabolic pathways [PATH:ko01100]}	{GO:0006506; GPI anchor biosynthetic process; biological_process GO:0009058; biosynthetic process; biological_process}	{PF08288:PIGA (GPI anchor biosynthesis) PF00534:Glycosyl transferases group 1}
evm.model.Chr1.677	{NA}	{NA}	{NA}	{NA}	{NA}
evm.model.Chr1.678	{NA}	{NA}	{NA}	{NA}	{NA}
evm.model.Chr1.679	{NA}	{NA}	{NA}	{NA}	{NA}
evm.model.Chr1.68	{SJL07821.1; uncharacterized protein ARMOST_11173 [Armillaria ostoyae]}	{NA}	{lbc:LACBIDRAFT_309107; }	{NA}	{NA}
evm.model.Chr1.680	{KAF8871595.1; O-methyltransferase-domain-containing protein [Mucidula mucida]}	{NA}	{NA}	{GO:0008171; O-methyltransferase activity; molecular_function}	{PF00891:O-methyltransferase domain}
evm.model.Chr1.681	{AHD24914.1; putative laccase 1 [Flammulina velutipes]}	{Q4PIF8; Iron multicopper oxidase fer1 }	{lbc:LACBIDRAFT_399752; K19791 FET3_5 iron transport multicopper oxidase -- }	{GO:0016491; oxidoreductase activity; molecular_function GO:0055114; oxidation-reduction process; biological_process GO:0005507; copper ion binding; molecular_function}	{PF07731:Multicopper oxidase PF07732:Multicopper oxidase PF00394:Multicopper oxidase}
evm.model.Chr1.682	{KAF9055327.1; hypothetical protein BDZ89DRAFT_1107116 [Hymenopellis radicata]}	{NA}	{NA}	{NA}	{NA}
evm.model.Chr1.683	{KAF9055328.1; hypothetical protein BDZ89DRAFT_938335 [Hymenopellis radicata]}	{NA}	{lbc:LACBIDRAFT_323655; K02606 ORC4 origin recognition complex subunit 4 -- Cellular Processes; Cell growth and death; Cell cycle [PATH:ko04110] Cellular Processes; Cell growth and death; Cell cycle - yeast [PATH:ko04111] Cellular Processes; Cell growth and death; Meiosis - yeast [PATH:ko04113]}	{GO:0005524; ATP binding; molecular_function GO:0016887; ATPase activity; molecular_function GO:0007186; G-protein coupled receptor protein signaling pathway; biological_process GO:0031683; G-protein beta/gamma-subunit complex binding; molecular_function GO:0006810; transport; biological_process GO:0019001; guanyl nucleotide binding; molecular_function GO:0003924; GTPase activity; molecular_funct…	{PF00004:ATPase family associated with various cellular activities (AAA) PF00437:Type II/IV secretion system protein PF00503:G-protein alpha subunit PF01637:ATPase domain predominantly from Archaea PF00005:ABC transporter}
evm.model.Chr1.684	{KAF9055329.1; hypothetical protein BDZ89DRAFT_975735 [Hymenopellis radicata]}	{NA}	{lbc:LACBIDRAFT_311815; }	{GO:0016592; mediator complex; cellular_component GO:0001104; RNA polymerase II transcription cofactor activity; molecular_function GO:0006357; regulation of transcription from RNA polymerase II promoter; biological_process}	{PF08612:TATA-binding related factor (TRF) of subunit 20 of Mediator complex}
evm.model.Chr1.685	{KAF8911755.1; hypothetical protein CPB85DRAFT_645185 [Mucidula mucida]}	{NA}	{cput:CONPUDRAFT_98422; }	{NA}	{NA}
evm.model.Chr1.686.1	{KAF8915945.1; WD40-repeat-containing domain protein [Mucidula mucida]}	{NA}	{sla:SERLADRAFT_435371; K11374 ELP2 elongator complex protein 2 -- }	{GO:0005515; protein binding; molecular_function}	{PF00400:WD domain, G-beta repeat}
evm.model.Chr1.687	{KAF9055148.1; 4'-phosphopantetheinyl transferase [Hymenopellis radicata]}	{NA}	{fme:FOMMEDRAFT_89336; K00997 acpS holo-[acyl-carrier protein] synthase 2.7.8.7 Metabolism; Metabolism of cofactors and vitamins; Pantothenate and CoA biosynthesis [PATH:ko00770]}	{GO:0009059; macromolecule biosynthetic process; biological_process GO:0008897; holo-[acyl-carrier-protein] synthase activity; molecular_function GO:0000287; magnesium ion binding; molecular_function}	{PF01648:4'-phosphopantetheinyl transferase superfamily}
evm.model.Chr1.688	{NA}	{NA}	{NA}	{NA}	{NA}
evm.model.Chr1.689	{NA}	{NA}	{NA}	{NA}	{NA}
evm.model.Chr1.69	{KAF8901294.1; FAD-binding domain-containing protein [Mucidula mucida]}	{Q0V6Q5; FAD-linked oxidoreductase phmC }	{hir:HETIRDRAFT_474849; }	{GO:0055114; oxidation-reduction process; biological_process GO:0016491; oxidoreductase activity; molecular_function GO:0008762; UDP-N-acetylmuramate dehydrogenase activity; molecular_function GO:0050660; flavin adenine dinucleotide binding; molecular_function}	{PF01565:FAD binding domain PF08031:Berberine and berberine like }
evm.model.Chr1.690	{KAF9055149.1; Aminomethyltransferase folate-binding domain-containing protein [Hymenopellis radicata]}	{P0CM53; Putative transferase CAF17, mitochondrial }	{tvs:TRAVEDRAFT_163435; K22073 IBA57 transferase CAF17, mitochondrial 2.1.-.- }	{NA}	{NA}
evm.model.Chr1.691	{KIY73699.1; hypothetical protein CYLTODRAFT_485208 [Cylindrobasidium torrendii FP15055 ss-10]}	{NA}	{NA}	{NA}	{NA}
evm.model.Chr1.692	{KAF9055129.1; RecF/RecN/SMC protein [Hymenopellis radicata]}	{NA}	{cput:CONPUDRAFT_128497; K06674 SMC2 structural maintenance of chromosome 2 -- Cellular Processes; Cell growth and death; Cell cycle - yeast [PATH:ko04111]}	{GO:0051276; chromosome organization; biological_process GO:0005515; protein binding; molecular_function GO:0005694; chromosome; cellular_component GO:0016887; ATPase activity; molecular_function GO:0005524; ATP binding; molecular_function GO:0016032; NA}	{PF07728:AAA domain (dynein-related subfamily) PF04508:Viral A-type inclusion protein repeat PF00005:ABC transporter PF06470:SMC proteins Flexible Hinge Domain}
evm.model.Chr1.693	{NA}	{NA}	{NA}	{NA}	{NA}
evm.model.Chr1.694	{PBL02433.1; hypothetical protein ARMGADRAFT_1005810 [Armillaria gallica]}	{NA}	{gtr:GLOTRDRAFT_135989; }	{GO:0008270; zinc ion binding; molecular_function GO:0005515; protein binding; molecular_function}	{PF13639:Ring finger domain PF14634:zinc-RING finger domain}
evm.model.Chr1.695	{KAF9055138.1; MFS general substrate transporter [Hymenopellis radicata]}	{NA}	{tvs:TRAVEDRAFT_162651; }	{GO:0055085; transmembrane transport; biological_process GO:0016021; integral to membrane; cellular_component}	{PF07690:Major Facilitator Superfamily}
evm.model.Chr1.696	{KAF8915938.1; NLI interacting factor-like phosphatase-domain-containing protein [Mucidula mucida]}	{Q5U395; CTD nuclear envelope phosphatase 1A }	{abv:AGABI2DRAFT191826; K17617 CTDNEP1, DULLARD, NEM1 CTD nuclear envelope phosphatase 1 3.1.3.16 }	{GO:0005515; protein binding; molecular_function}	{PF03031:NLI interacting factor-like phosphatase}
evm.model.Chr1.697	{KAF9055140.1; Snf7-domain-containing protein [Hymenopellis radicata]}	{P0CR55; Vacuolar-sorting protein SNF7 }	{mrr:Moror_17482; K12194 CHMP4, SNF7, VPS32 charged multivesicular body protein 4 -- Cellular Processes; Transport and catabolism; Endocytosis [PATH:ko04144] Cellular Processes; Cell growth and death; Necroptosis [PATH:ko04217]}	{GO:0003899; DNA-directed RNA polymerase activity; molecular_function GO:0003677; DNA binding; molecular_function GO:0006351; transcription, DNA-dependent; biological_process GO:0042254; ribosome biogenesis; biological_process GO:0015031; protein transport; biological_process}	{PF04998:RNA polymerase Rpb1, domain 5 PF09377:SBDS protein C-terminal domain PF03357:Snf7}
evm.model.Chr1.698	{KAF8915940.1; longevity assurance proteins LAG1/LAC1 [Mucidula mucida]}	{NA}	{mrr:Moror_17483; K04709 LAG1 Acyl-CoA-dependent ceramide synthase 2.3.1.24 Metabolism; Lipid metabolism; Sphingolipid metabolism [PATH:ko00600] Metabolism; Global and overview maps; Metabolic pathways [PATH:ko01100]}	{GO:0016021; integral to membrane; cellular_component}	{PF03798:TLC domain}
evm.model.Chr1.699	{PBL02426.1; ThiJ/PfpI [Armillaria gallica]}	{NA}	{psq:PUNSTDRAFT_71516; }	{NA}	{NA}
evm.model.Chr1.7	{NA}	{NA}	{NA}	{NA}	{NA}
evm.model.Chr1.70	{KAF8901313.1; hypothetical protein CPB85DRAFT_1324075 [Mucidula mucida]}	{NA}	{tvs:TRAVEDRAFT_95504; }	{NA}	{NA}
evm.model.Chr1.700	{KAF8915942.1; ThiJ/PfpI [Mucidula mucida]}	{NA}	{psq:PUNSTDRAFT_71516; }	{NA}	{NA}
evm.model.Chr1.701	{KAF8895953.1; voltage-gated potassium channel [Mucidula mucida]}	{NA}	{mrr:Moror_1126; }	{GO:0055085; transmembrane transport; biological_process GO:0016020; membrane; cellular_component GO:0005216; ion channel activity; molecular_function GO:0006811; ion transport; biological_process}	{PF00520:Ion transport protein}
evm.model.Chr1.702	{KAF8871543.1; hypothetical protein CPB85DRAFT_1352035 [Mucidula mucida]}	{NA}	{mrr:Moror_1748; K00275 pdxH, PNPO pyridoxamine 5'-phosphate oxidase 1.4.3.5 Metabolism; Metabolism of cofactors and vitamins; Vitamin B6 metabolism [PATH:ko00750] Metabolism; Global and overview maps; Metabolic pathways [PATH:ko01100] Metabolism; Global and overview maps; Microbial metabolism in diverse environments [PATH:ko01120]}	{GO:0010181; FMN binding; molecular_function GO:0055114; oxidation-reduction process; biological_process GO:0004733; pyridoxamine-phosphate oxidase activity; molecular_function}	{PF12766:Pyridoxamine 5'-phosphate oxidase PF01243:Pyridoxamine 5'-phosphate oxidase}
evm.model.Chr1.703	{KAF8871541.1; nuclear protein 96-domain-containing protein [Mucidula mucida]}	{NA}	{sla:SERLADRAFT_433747; K14297 NUP98, ADAR2, NUP116 nuclear pore complex protein Nup98-Nup96 -- Genetic Information Processing; Translation; RNA transport [PATH:ko03013] Human Diseases; Infectious diseases: Viral; Influenza A [PATH:ko05164]}	{NA}	{NA}
evm.model.Chr1.704	{PBK71920.1; Aldo/keto reductase [Armillaria solidipes]}	{P14065; Glycerol 2-dehydrogenase (NADP(+)) }	{sla:SERLADRAFT_352180; }	{NA}	{NA}
evm.model.Chr1.705	{KAF5333343.1; hypothetical protein D9611_002488 [Coprinellus angulatus]}	{NA}	{lbc:LACBIDRAFT_293775; }	{NA}	{NA}
evm.model.Chr1.706	{KAF9055325.1; patatin-domain-containing protein [Hymenopellis radicata]}	{P0CP53; Patatin-like phospholipase domain-containing protein CNBE2340 }	{scm:SCHCODRAFT_254894; }	{GO:0000139; Golgi membrane; cellular_component GO:0005351; sugar:hydrogen symporter activity; molecular_function GO:0006629; lipid metabolic process; biological_process GO:0016021; integral to membrane; cellular_component GO:0008643; carbohydrate transport; biological_process}	{PF04142:Nucleotide-sugar transporter PF01734:Patatin-like phospholipase}
evm.model.Chr1.707	{KAF8914658.1; hypothetical protein CPB85DRAFT_1433649 [Mucidula mucida]}	{NA}	{abv:AGABI2DRAFT192057; }	{NA}	{NA}
evm.model.Chr1.708	{NA}	{NA}	{NA}	{NA}	{NA}
evm.model.Chr1.709.1	{KAF9055318.1; hypothetical protein BDZ89DRAFT_1055912 [Hymenopellis radicata]}	{NA}	{NA}	{NA}	{NA}
evm.model.Chr1.71	{KAF9032162.1; FAD/NAD(P)-binding domain-containing protein [Hymenopellis radicata]}	{G3FLZ7; Flavin-dependent halogenase armH1 }	{abp:AGABI1DRAFT110622; }	{NA}	{NA}
evm.model.Chr1.710	{KAF9055317.1; hypothetical protein BDZ89DRAFT_1004149 [Hymenopellis radicata]}	{Q9V345; COP9 signalosome complex subunit 4 }	{abv:AGABI2DRAFT192055; K12178 COPS4, CSN4 COP9 signalosome complex subunit 4 -- }	{GO:0005515; protein binding; molecular_function}	{PF01399:PCI domain}
evm.model.Chr1.711	{KAF9049456.1; acyltransferase ChoActase/COT/CPT [Hymenopellis radicata]}	{NA}	{mrr:Moror_12426; K00624 E2.3.1.7 carnitine O-acetyltransferase 2.3.1.7 Cellular Processes; Transport and catabolism; Peroxisome [PATH:ko04146]}	{GO:0016746; transferase activity, transferring acyl groups; molecular_function}	{PF00755:Choline/Carnitine o-acyltransferase}
evm.model.Chr1.712	{KAF9055314.1; endopeptidase [Hymenopellis radicata]}	{P10977; Vacuolar aspartic protease }	{mrr:Moror_7383; K01381 PEP4 saccharopepsin 3.4.23.25 Cellular Processes; Transport and catabolism; Autophagy - yeast [PATH:ko04138]}	{GO:0006508; proteolysis; biological_process GO:0004190; aspartic-type endopeptidase activity; molecular_function}	{PF00026:Eukaryotic aspartyl protease}
evm.model.Chr1.713	{KAF8914648.1; Bromodomain-containing protein [Mucidula mucida]}	{NA}	{sla:SERLADRAFT_382647; K11321 BRD8 bromodomain-containing protein 8 -- }	{GO:0005515; protein binding; molecular_function GO:0006184; GTP catabolic process; biological_process GO:0005525; GTP binding; molecular_function GO:0010506; regulation of autophagy; biological_process GO:0004190; aspartic-type endopeptidase activity; molecular_function GO:0003682; chromatin binding; molecular_function GO:0003924; GTPase activity; molecular_function GO:0005047; signal recognitio…	{PF11365:Protein SOGA PF00439:Bromodomain PF04086:Signal recognition particle, alpha subunit, N-terminal PF00249:Myb-like DNA-binding domain PF01080:Presenilin}
evm.model.Chr1.714	{KAF8914647.1; hypothetical protein CPB85DRAFT_1433638 [Mucidula mucida]}	{NA}	{abp:AGABI1DRAFT120115; K08874 TRRAP transformation/transcription domain-associated protein -- Human Diseases; Infectious diseases: Viral; Human T-cell leukemia virus 1 infection [PATH:ko05166]}	{GO:0016773; phosphotransferase activity, alcohol group as acceptor; molecular_function GO:0005515; protein binding; molecular_function}	{PF00454:Phosphatidylinositol 3- and 4-kinase PF02259:FAT domain}
evm.model.Chr1.715	{KIK95641.1; hypothetical protein PAXRUDRAFT_826798 [Paxillus rubicundulus Ve08.2h10]}	{NA}	{NA}	{GO:0003779; actin binding; molecular_function}	{PF02205:WH2 motif}
evm.model.Chr1.716	{KAF9055308.1; protein disulfide isomerase [Hymenopellis radicata]}	{Q12730; Protein disulfide-isomerase }	{gtr:GLOTRDRAFT_33266; K09580 PDIA1, P4HB protein disulfide-isomerase A1 5.3.4.1 Genetic Information Processing; Folding, sorting and degradation; Protein processing in endoplasmic reticulum [PATH:ko04141]}	{GO:0045454; cell redox homeostasis; biological_process GO:0016209; NA GO:0015035; protein disulfide oxidoreductase activity; molecular_function GO:0016491; oxidoreductase activity; molecular_function GO:0055114; oxidation-reduction process; biological_process GO:0005509; calcium ion binding; molecular_function GO:0009055; NA}	{PF00462:Glutaredoxin PF08534:Redoxin PF01216:Calsequestrin PF00085:Thioredoxin PF00578:AhpC/TSA family}
evm.model.Chr1.717	{KIY73661.1; hypothetical protein CYLTODRAFT_365144 [Cylindrobasidium torrendii FP15055 ss-10]}	{NA}	{mrr:Moror_17520; }	{NA}	{NA}
evm.model.Chr1.718.1	{KAF9055198.1; phosphoprotein phosphatase [Hymenopellis radicata]}	{Q6C195; RNA polymerase II subunit A C-terminal domain phosphatase SSU72 }	{mrr:Moror_5622; K15544 SSU72 RNA polymerase II subunit A C-terminal domain phosphatase SSU72 3.1.3.16 Genetic Information Processing; Translation; mRNA surveillance pathway [PATH:ko03015]}	{GO:0005634; nucleus; cellular_component GO:0006397; mRNA processing; biological_process GO:0004721; phosphoprotein phosphatase activity; molecular_function}	{PF04722:Ssu72-like protein}
evm.model.Chr1.719	{KIY73664.1; hypothetical protein CYLTODRAFT_416694 [Cylindrobasidium torrendii FP15055 ss-10]}	{NA}	{mrr:Moror_12834; }	{GO:0005515; protein binding; molecular_function}	{PF13417:Glutathione S-transferase, N-terminal domain PF13409:Glutathione S-transferase, N-terminal domain PF02798:Glutathione S-transferase, N-terminal domain}
evm.model.Chr1.72	{KAF7353728.1; hypothetical protein [Mycena venus]}	{NA}	{NA}	{NA}	{NA}
evm.model.Chr1.720	{KAF9055193.1; aldehyde dehydrogenase [Hymenopellis radicata]}	{P08157; Aldehyde dehydrogenase }	{sla:SERLADRAFT_471507; K00128 ALDH aldehyde dehydrogenase (NAD+) 1.2.1.3 Metabolism; Carbohydrate metabolism; Glycolysis / Gluconeogenesis [PATH:ko00010] Metabolism; Carbohydrate metabolism; Ascorbate and aldarate metabolism [PATH:ko00053] Metabolism; Lipid metabolism; Fatty acid degradation [PATH:ko00071] Metabolism; Amino acid metabolism; Valine, leucine and isoleucine degradation [PATH:ko0028…	{GO:0055114; oxidation-reduction process; biological_process GO:0016491; oxidoreductase activity; molecular_function GO:0008152; NA}	{PF00171:Aldehyde dehydrogenase family}
evm.model.Chr1.721	{PBL02483.1; hypothetical protein ARMGADRAFT_1005846 [Armillaria gallica]}	{NA}	{sla:SERLADRAFT_382798; }	{NA}	{NA}
evm.model.Chr1.722	{KAF8895946.1; hypothetical protein CPB85DRAFT_1395480 [Mucidula mucida]}	{NA}	{mrr:Moror_10653; }	{NA}	{NA}
evm.model.Chr1.723	{TFK43601.1; hypothetical protein BDQ12DRAFT_731599 [Crucibulum laeve]}	{NA}	{mrr:Moror_17499; K14294 WIBG, PYM partner of Y14 and mago -- Genetic Information Processing; Translation; RNA transport [PATH:ko03013] Genetic Information Processing; Translation; mRNA surveillance pathway [PATH:ko03015]}	{GO:0005515; protein binding; molecular_function GO:0019031; viral envelope; cellular_component}	{PF09282:Mago binding PF03286:Pox virus Ag35 surface protein}
evm.model.Chr1.724	{KAF8895948.1; hypothetical protein CPB85DRAFT_1329141 [Mucidula mucida]}	{NA}	{lbc:LACBIDRAFT_294631; K12177 COPS3, CSN3 COP9 signalosome complex subunit 3 -- }	{GO:0005515; protein binding; molecular_function GO:0009405; pathogenesis; biological_process}	{PF06958:S-type Pyocin PF01399:PCI domain}
evm.model.Chr1.725	{KAF8915963.1; hypothetical protein CPB85DRAFT_1374926 [Mucidula mucida]}	{NA}	{sla:SERLADRAFT_463732; }	{NA}	{NA}
evm.model.Chr1.726	{KAF8915962.1; glutathione S-transferase [Mucidula mucida]}	{P77526; Disulfide-bond oxidoreductase YfcG }	{tvs:TRAVEDRAFT_117926; K00799 GST, gst glutathione S-transferase 2.5.1.18 Metabolism; Metabolism of other amino acids; Glutathione metabolism [PATH:ko00480] Metabolism; Xenobiotics biodegradation and metabolism; Metabolism of xenobiotics by cytochrome P450 [PATH:ko00980] Metabolism; Xenobiotics biodegradation and metabolism; Drug metabolism - cytochrome P450 [PATH:ko00982] Metabolism; Xenobiotic…	{GO:0016021; integral to membrane; cellular_component GO:0015114; phosphate transmembrane transporter activity; molecular_function GO:0035435; phosphate transmembrane transport; biological_process GO:0005515; protein binding; molecular_function}	{PF02798:Glutathione S-transferase, N-terminal domain PF13409:Glutathione S-transferase, N-terminal domain PF07260:Progressive ankylosis protein (ANKH) PF13417:Glutathione S-transferase, N-terminal domain}
evm.model.Chr1.727	{NA}	{NA}	{NA}	{NA}	{NA}
evm.model.Chr1.728	{KAF8915962.1; glutathione S-transferase [Mucidula mucida]}	{P77526; Disulfide-bond oxidoreductase YfcG }	{tvs:TRAVEDRAFT_117926; K00799 GST, gst glutathione S-transferase 2.5.1.18 Metabolism; Metabolism of other amino acids; Glutathione metabolism [PATH:ko00480] Metabolism; Xenobiotics biodegradation and metabolism; Metabolism of xenobiotics by cytochrome P450 [PATH:ko00980] Metabolism; Xenobiotics biodegradation and metabolism; Drug metabolism - cytochrome P450 [PATH:ko00982] Metabolism; Xenobiotic…	{GO:0005515; protein binding; molecular_function}	{PF13417:Glutathione S-transferase, N-terminal domain PF13409:Glutathione S-transferase, N-terminal domain PF02798:Glutathione S-transferase, N-terminal domain}
evm.model.Chr1.729	{KAF8915962.1; glutathione S-transferase [Mucidula mucida]}	{NA}	{shs:STEHIDRAFT_150259; }	{GO:0005515; protein binding; molecular_function}	{PF02798:Glutathione S-transferase, N-terminal domain PF13409:Glutathione S-transferase, N-terminal domain PF13417:Glutathione S-transferase, N-terminal domain}
evm.model.Chr1.73	{KAF8907570.1; fungal-specific transcription factor domain-containing protein [Mucidula mucida]}	{NA}	{lbc:LACBIDRAFT_307391; }	{GO:0006355; regulation of transcription, DNA-dependent; biological_process GO:0005634; nucleus; cellular_component GO:0008270; zinc ion binding; molecular_function GO:0003677; DNA binding; molecular_function GO:0006351; transcription, DNA-dependent; biological_process GO:0000981; sequence-specific DNA binding RNA polymerase II transcription factor activity; molecular_function}	{PF00172:Fungal Zn(2)-Cys(6) binuclear cluster domain PF04082:Fungal specific transcription factor domain }
evm.model.Chr1.730	{KAF9055252.1; P-loop containing nucleoside triphosphate hydrolase protein [Hymenopellis radicata]}	{Q7Z991; ABC transporter domain-containing protein C20G4.01 }	{gtr:GLOTRDRAFT_136147; K12608 CAF16 CCR4-NOT complex subunit CAF16 -- Genetic Information Processing; Folding, sorting and degradation; RNA degradation [PATH:ko03018]}	{GO:0005525; GTP binding; molecular_function GO:0005524; ATP binding; molecular_function GO:0006576; cellular biogenic amine metabolic process; biological_process GO:0003924; GTPase activity; molecular_function GO:0006614; SRP-dependent cotranslational protein targeting to membrane; biological_process GO:0016887; ATPase activity; molecular_function}	{PF00025:ADP-ribosylation factor family PF03193:RsgA GTPase PF00448:SRP54-type protein, GTPase domain PF01926:50S ribosome-binding GTPase PF00005:ABC transporter PF10662:Ethanolamine utilisation - propanediol utilisation}
evm.model.Chr1.731	{KAF9055281.1; hypothetical protein BDZ89DRAFT_1055871 [Hymenopellis radicata]}	{NA}	{mrr:Moror_7368; }	{GO:0016567; protein ubiquitination; biological_process GO:0004176; ATP-dependent peptidase activity; molecular_function GO:0000151; ubiquitin ligase complex; cellular_component GO:0005515; protein binding; molecular_function GO:0005680; anaphase-promoting complex; cellular_component GO:0046872; metal ion binding; molecular_function GO:0006508; proteolysis; biological_process GO:0008270; zinc ion…	{PF03854:P-11 zinc finger PF14634:zinc-RING finger domain PF00097:Zinc finger, C3HC4 type (RING finger) PF02190:ATP-dependent protease La (LON) substrate-binding domain PF04564:U-box domain PF12678:RING-H2 zinc finger domain PF13639:Ring finger domain PF12861:Anaphase-promoting complex subunit 11 RING-H2 finger}
evm.model.Chr1.732	{KIY64535.1; hypothetical protein CYLTODRAFT_425130 [Cylindrobasidium torrendii FP15055 ss-10]}	{NA}	{scm:SCHCODRAFT_103214; }	{GO:0006450; regulation of translational fidelity; biological_process}	{PF02686:Glu-tRNAGln amidotransferase C subunit}
evm.model.Chr1.733	{KAF8901112.1; HotDog domain-containing protein [Mucidula mucida]}	{NA}	{lbc:LACBIDRAFT_292681; K17362 ACOT13 acyl-coenzyme A thioesterase 13 3.1.2.- }	{NA}	{NA}
evm.model.Chr1.734	{KIY71426.1; UV-endonuclease UvdE [Cylindrobasidium torrendii FP15055 ss-10]}	{Q10988; UV-damage endonuclease }	{cput:CONPUDRAFT_121667; }	{GO:0009411; response to UV; biological_process GO:0006289; nucleotide-excision repair; biological_process GO:0004519; endonuclease activity; molecular_function}	{PF03851:UV-endonuclease UvdE}
evm.model.Chr1.735	{KIY71410.1; hypothetical protein CYLTODRAFT_346036 [Cylindrobasidium torrendii FP15055 ss-10]}	{NA}	{mrr:Moror_7333; K05767 IQGAP2_3 Ras GTPase-activating-like protein IQGAP2/3 -- Cellular Processes; Cell motility; Regulation of actin cytoskeleton [PATH:ko04810]}	{GO:0005622; intracellular; cellular_component GO:0005515; protein binding; molecular_function GO:0005099; Ras GTPase activator activity; molecular_function GO:0051056; regulation of small GTPase mediated signal transduction; biological_process GO:0007264; small GTPase mediated signal transduction; biological_process GO:0005096; GTPase activator activity; molecular_function}	{PF03836:RasGAP C-terminus PF00612:IQ calmodulin-binding motif PF00616:GTPase-activator protein for Ras-like GTPase PF00307:Calponin homology (CH) domain}
evm.model.Chr1.736	{KAF8914629.1; glucose-6-phosphate 1-dehydrogenase [Mucidula mucida]}	{P41764; Glucose-6-phosphate 1-dehydrogenase }	{mrr:Moror_7364; K00036 G6PD, zwf glucose-6-phosphate 1-dehydrogenase 1.1.1.49 1.1.1.363 Metabolism; Carbohydrate metabolism; Pentose phosphate pathway [PATH:ko00030] Metabolism; Metabolism of other amino acids; Glutathione metabolism [PATH:ko00480] Metabolism; Global and overview maps; Metabolic pathways [PATH:ko01100] Metabolism; Global and overview maps; Biosynthesis of secondary metabolites […	{GO:0050661; NADP binding; molecular_function GO:0055114; oxidation-reduction process; biological_process GO:0006006; glucose metabolic process; biological_process GO:0004345; glucose-6-phosphate dehydrogenase activity; molecular_function}	{PF02781:Glucose-6-phosphate dehydrogenase, C-terminal domain PF00479:Glucose-6-phosphate dehydrogenase, NAD binding domain}
evm.model.Chr1.737	{KAF8914628.1; Fms-interacting protein-domain-containing protein [Mucidula mucida]}	{NA}	{cci:CC1G_00318; K13174 THOC5 THO complex subunit 5 -- Genetic Information Processing; Translation; RNA transport [PATH:ko03013]}	{GO:0008565; protein transporter activity; molecular_function GO:0005737; cytoplasm; cellular_component GO:0016020; membrane; cellular_component GO:0006886; intracellular protein transport; biological_process}	{PF04871:Uso1 / p115 like vesicle tethering protein, C terminal region}
evm.model.Chr1.738	{PBL02572.1; hypothetical protein ARMGADRAFT_1005920 [Armillaria gallica]}	{Q9P7R4; Ubiquitin-conjugating enzyme E2 8 }	{dsq:DICSQDRAFT_86817; K10576 UBE2H, UBC8 ubiquitin-conjugating enzyme E2 H 2.3.2.23 Genetic Information Processing; Folding, sorting and degradation; Ubiquitin mediated proteolysis [PATH:ko04120]}	{GO:0005515; protein binding; molecular_function GO:0016881; acid-amino acid ligase activity; molecular_function}	{PF00179:Ubiquitin-conjugating enzyme PF05773:RWD domain}
evm.model.Chr1.739	{KAF8914626.1; hypothetical protein CPB85DRAFT_521624 [Mucidula mucida]}	{NA}	{scm:SCHCODRAFT_83750; }	{GO:0055114; oxidation-reduction process; biological_process GO:0008137; NADH dehydrogenase (ubiquinone) activity; molecular_function}	{PF00499:NADH-ubiquinone/plastoquinone oxidoreductase chain 6}
evm.model.Chr1.74	{NA}	{NA}	{NA}	{NA}	{NA}
evm.model.Chr1.740	{KAF8914625.1; hypothetical protein CPB85DRAFT_1297489 [Mucidula mucida]}	{NA}	{mrr:Moror_7361; }	{NA}	{NA}
evm.model.Chr1.741	{KAF8914625.1; hypothetical protein CPB85DRAFT_1297489 [Mucidula mucida]}	{NA}	{lbc:LACBIDRAFT_292896; }	{NA}	{NA}
evm.model.Chr1.742	{NA}	{NA}	{mpr:MPER_03496; K01907 AACS, acsA acetoacetyl-CoA synthetase 6.2.1.16 Metabolism; Amino acid metabolism; Valine, leucine and isoleucine degradation [PATH:ko00280] Metabolism; Carbohydrate metabolism; Butanoate metabolism [PATH:ko00650]}	{NA}	{NA}
evm.model.Chr1.743	{KAF8914622.1; hypothetical protein CPB85DRAFT_521010 [Mucidula mucida]}	{NA}	{gtr:GLOTRDRAFT_55076; }	{NA}	{NA}
evm.model.Chr1.744	{KAF9055285.1; hypothetical protein BDZ89DRAFT_13863 [Hymenopellis radicata]}	{NA}	{mrr:Moror_7357; K06018 PPN1 endopolyphosphatase 3.6.1.10 }	{NA}	{NA}
evm.model.Chr1.745	{KAF9055284.1; hypothetical protein BDZ89DRAFT_1055874, partial [Hymenopellis radicata]}	{NA}	{lbc:LACBIDRAFT_311799; K09175 RFXX regulatory factor X, other -- Cellular Processes; Cell growth and death; Cell cycle - yeast [PATH:ko04111]}	{GO:0003677; DNA binding; molecular_function GO:0006355; regulation of transcription, DNA-dependent; biological_process}	{PF02257:RFX DNA-binding domain}
evm.model.Chr1.746	{KIY71421.1; hypothetical protein CYLTODRAFT_435216 [Cylindrobasidium torrendii FP15055 ss-10]}	{NA}	{mrr:Moror_7355; }	{GO:0007015; actin filament organization; biological_process GO:0046813; virion attachment, binding of host cell surface receptor; biological_process GO:0016021; integral to membrane; cellular_component GO:0061025; membrane fusion; biological_process GO:0019031; viral envelope; cellular_component GO:0006897; endocytosis; biological_process}	{PF01601:Coronavirus spike glycoprotein S2 PF12761:Actin cytoskeleton-regulatory complex protein END3}
evm.model.Chr1.747	{KAF9055282.1; L30e-like protein [Hymenopellis radicata]}	{P32495; H/ACA ribonucleoprotein complex subunit NHP2 }	{shs:STEHIDRAFT_120610; K11129 NHP2, NOLA2 H/ACA ribonucleoprotein complex subunit 2 -- Genetic Information Processing; Translation; Ribosome biogenesis in eukaryotes [PATH:ko03008]}	{NA}	{NA}
evm.model.Chr1.748	{KAF9055295.1; Clavaminate synthase-like protein [Hymenopellis radicata]}	{NA}	{sla:SERLADRAFT_461114; K19219 JMJD7 jumonji domain-containing protein 7 -- }	{GO:0005515; protein binding; molecular_function}	{PF02373:JmjC domain, hydroxylase PF08007:Cupin superfamily protein}
evm.model.Chr1.749	{KAF9055296.1; DUF455-domain-containing protein [Hymenopellis radicata]}	{NA}	{lbc:LACBIDRAFT_307267; }	{NA}	{NA}
evm.model.Chr1.75	{KAF8907571.1; WD40-repeat-containing domain protein [Mucidula mucida]}	{NA}	{tvs:TRAVEDRAFT_145446; K03361 CDC4 F-box and WD-40 domain protein CDC4 -- Cellular Processes; Cell growth and death; Cell cycle - yeast [PATH:ko04111] Genetic Information Processing; Folding, sorting and degradation; Ubiquitin mediated proteolysis [PATH:ko04120]}	{GO:0005515; protein binding; molecular_function}	{PF00400:WD domain, G-beta repeat PF00646:F-box domain}
evm.model.Chr1.750	{NA}	{NA}	{NA}	{NA}	{NA}
evm.model.Chr1.751	{PBK69650.1; kinase-like protein [Armillaria solidipes]}	{Q6TGC6; Serine/threonine-protein kinase CBK1 }	{mrr:Moror_7369; }	{GO:0016020; membrane; cellular_component GO:0005524; ATP binding; molecular_function GO:0016773; phosphotransferase activity, alcohol group as acceptor; molecular_function GO:0003824; NA GO:0004674; protein serine/threonine kinase activity; molecular_function GO:0006468; protein phosphorylation; biological_process GO:0004672; protein kinase activity; molecular_function GO:0009103; lipopolysaccha…	{PF00069:Protein kinase domain PF05445:Poxvirus serine/threonine protein kinase PF00433:Protein kinase C terminal domain PF01163:RIO1 family PF07714:Protein tyrosine and serine/threonine kinase PF06293:Lipopolysaccharide kinase (Kdo/WaaP) family}
evm.model.Chr1.752	{XP_003037815.1; uncharacterized protein SCHCODRAFT_102409 [Schizophyllum commune H4-8]}	{NA}	{scm:SCHCODRAFT_102409; }	{NA}	{NA}
evm.model.Chr1.753	{KAF9055334.1; alpha-ketoacid dehydrogenase kinase N-terminal domain-containing protein [Hymenopellis radicata]}	{NA}	{mrr:Moror_7374; }	{GO:0005524; ATP binding; molecular_function}	{PF02518:Histidine kinase-, DNA gyrase B-, and HSP90-like ATPase}
evm.model.Chr1.754	{KAF9055202.1; hypothetical protein BDZ89DRAFT_1107038 [Hymenopellis radicata]}	{NA}	{mrr:Moror_17519; K08492 STX18 syntaxin 18 -- Genetic Information Processing; Folding, sorting and degradation; SNARE interactions in vesicular transport [PATH:ko04130] Cellular Processes; Transport and catabolism; Phagosome [PATH:ko04145]}	{GO:0005515; protein binding; molecular_function}	{PF05739:SNARE domain}
evm.model.Chr1.755	{KAF8895926.1; Golgi apparatus membrane protein TVP38 [Mucidula mucida]}	{A8NX72; Golgi apparatus membrane protein TVP38 }	{mrr:Moror_17518; }	{GO:0006855; drug transmembrane transport; biological_process GO:0015238; drug transmembrane transporter activity; molecular_function GO:0055085; transmembrane transport; biological_process GO:0015297; antiporter activity; molecular_function GO:0016020; membrane; cellular_component}	{PF01554:MatE}
evm.model.Chr1.756	{KIY73657.1; hypothetical protein CYLTODRAFT_365138 [Cylindrobasidium torrendii FP15055 ss-10]}	{NA}	{lbc:LACBIDRAFT_311701; }	{GO:0008152; NA GO:0016746; transferase activity, transferring acyl groups; molecular_function}	{PF01553:Acyltransferase}
evm.model.Chr1.757	{KAF9055207.1; hypothetical protein BDZ89DRAFT_10443 [Hymenopellis radicata]}	{NA}	{NA}	{GO:0003676; nucleic acid binding; molecular_function}	{PF00076:RNA recognition motif. (a.k.a. RRM, RBD, or RNP domain)}
evm.model.Chr1.758	{KAF9055206.1; cystathionine gamma-synthase [Hymenopellis radicata]}	{P38716; Uncharacterized trans-sulfuration enzyme YHR112C }	{cci:CC1G_14611; }	{GO:0030170; pyridoxal phosphate binding; molecular_function}	{PF01053:Cys/Met metabolism PLP-dependent enzyme}
evm.model.Chr1.759	{KAF9055205.1; hypothetical protein BDZ89DRAFT_1124982 [Hymenopellis radicata]}	{NA}	{lbc:LACBIDRAFT_311698; }	{GO:0005634; nucleus; cellular_component GO:0006351; transcription, DNA-dependent; biological_process GO:0008270; zinc ion binding; molecular_function GO:0003677; DNA binding; molecular_function}	{PF04082:Fungal specific transcription factor domain }
evm.model.Chr1.76	{KAF9479275.1; hypothetical protein BDN70DRAFT_698751 [Pholiota conissans]}	{P0CP85; Peptidyl-prolyl cis-trans isomerase-like 1 }	{psq:PUNSTDRAFT_71040; K12733 PPIL1 peptidyl-prolyl cis-trans isomerase-like 1 5.2.1.8 Genetic Information Processing; Transcription; Spliceosome [PATH:ko03040]}	{GO:0003755; peptidyl-prolyl cis-trans isomerase activity; molecular_function GO:0006457; protein folding; biological_process}	{PF00160:Cyclophilin type peptidyl-prolyl cis-trans isomerase/CLD}
evm.model.Chr1.760	{KIY73654.1; hypothetical protein CYLTODRAFT_365132 [Cylindrobasidium torrendii FP15055 ss-10]}	{NA}	{gtr:GLOTRDRAFT_34542; }	{NA}	{NA}
evm.model.Chr1.761	{KAF8914779.1; hypothetical protein CPB85DRAFT_1296937 [Mucidula mucida]}	{NA}	{NA}	{NA}	{NA}
evm.model.Chr1.762	{KAF8905139.1; DHS-like NAD/FAD-binding domain-containing protein [Mucidula mucida]}	{Q5AW69; NAD-dependent protein deacetylase hst2-1 }	{cci:CC1G_08055; K11121 SIR2 NAD-dependent histone deacetylase SIR2 3.5.1.- Metabolism; Metabolism of cofactors and vitamins; Nicotinate and nicotinamide metabolism [PATH:ko00760] Metabolism; Global and overview maps; Metabolic pathways [PATH:ko01100] Organismal Systems; Aging; Longevity regulating pathway - multiple species [PATH:ko04213]}	{GO:0008270; zinc ion binding; molecular_function GO:0070403; NAD+ binding; molecular_function GO:0008060; ARF GTPase activator activity; molecular_function GO:0032312; regulation of ARF GTPase activity; biological_process}	{PF01412:Putative GTPase activating protein for Arf PF02146:Sir2 family}
evm.model.Chr1.763	{KAG5169402.1; hypothetical protein JR316_005958 [Psilocybe cubensis]}	{NA}	{NA}	{GO:0016758; transferase activity, transferring hexosyl groups; molecular_function GO:0005789; endoplasmic reticulum membrane; cellular_component}	{PF03155:ALG6, ALG8 glycosyltransferase family}
evm.model.Chr1.764	{KAF9055211.1; WD40 repeat-like protein [Hymenopellis radicata]}	{Q9UNX4; WD repeat-containing protein 3 }	{abv:AGABI2DRAFT202593; K14556 DIP2, UTP12, WDR3 U3 small nucleolar RNA-associated protein 12 -- Genetic Information Processing; Translation; Ribosome biogenesis in eukaryotes [PATH:ko03008]}	{GO:0005515; protein binding; molecular_function}	{PF00400:WD domain, G-beta repeat}
evm.model.Chr1.765	{KAF8895925.1; Brix-domain-containing protein, partial [Mucidula mucida]}	{Q96G21; U3 small nucleolar ribonucleoprotein protein IMP4 }	{mrr:Moror_17511; K14561 IMP4 U3 small nucleolar ribonucleoprotein protein IMP4 -- Genetic Information Processing; Translation; Ribosome biogenesis in eukaryotes [PATH:ko03008]}	{NA}	{NA}
evm.model.Chr1.766	{KAF8895922.1; peptidase M18 [Mucidula mucida]}	{Q2UPZ7; Aspartyl aminopeptidase }	{sla:SERLADRAFT_462948; K01267 DNPEP aspartyl aminopeptidase 3.4.11.21 }	{GO:0006508; proteolysis; biological_process GO:0004177; aminopeptidase activity; molecular_function GO:0008270; zinc ion binding; molecular_function}	{PF02127:Aminopeptidase I zinc metalloprotease (M18)}
evm.model.Chr1.767	{KIY74066.1; P-loop containing nucleoside triphosphate hydrolase protein [Cylindrobasidium torrendii FP15055 ss-10]}	{NA}	{lbc:LACBIDRAFT_188301; K14572 MDN1, REA1 midasin -- Genetic Information Processing; Translation; Ribosome biogenesis in eukaryotes [PATH:ko03008]}	{GO:0006614; SRP-dependent cotranslational protein targeting to membrane; biological_process GO:0006576; cellular biogenic amine metabolic process; biological_process GO:0006810; transport; biological_process GO:0005525; GTP binding; molecular_function GO:0030286; dynein complex; cellular_component GO:0008134; transcription factor binding; molecular_function GO:0005524; ATP binding; molecular_fun…	{PF07728:AAA domain (dynein-related subfamily) PF01712:Deoxynucleoside kinase PF00437:Type II/IV secretion system protein PF00004:ATPase family associated with various cellular activities (AAA) PF07726:ATPase family associated with various cellular activities (AAA) PF00005:ABC transporter PF10662:Ethanolamine utilisation - propanediol utilisation PF01695:IstB-like ATP binding protein PF02367:Thre…
evm.model.Chr1.768	{KAF8882215.1; hypothetical protein CPB85DRAFT_1339713 [Mucidula mucida]}	{NA}	{mrr:Moror_7402; K18748 SSD1 protein SSD1 -- }	{GO:0003723; RNA binding; molecular_function GO:0004540; ribonuclease activity; molecular_function}	{PF00773:RNB domain}
evm.model.Chr1.769	{KAF9055391.1; hypothetical protein BDZ89DRAFT_938496 [Hymenopellis radicata]}	{Q9USP8; Isocitrate dehydrogenase [NAD] subunit 2, mitochondrial }	{sla:SERLADRAFT_461167; K00030 IDH3 isocitrate dehydrogenase (NAD+) 1.1.1.41 Metabolism; Carbohydrate metabolism; Citrate cycle (TCA cycle) [PATH:ko00020] Metabolism; Global and overview maps; Metabolic pathways [PATH:ko01100] Metabolism; Global and overview maps; Biosynthesis of secondary metabolites [PATH:ko01110] Metabolism; Global and overview maps; Microbial metabolism in diverse environment…	{GO:0016616; oxidoreductase activity, acting on the CH-OH group of donors, NAD or NADP as acceptor; molecular_function GO:0055114; oxidation-reduction process; biological_process}	{PF00180:Isocitrate/isopropylmalate dehydrogenase}
evm.model.Chr1.77	{GAT47391.1; polyprotein, partial [Mycena chlorophos]}	{NA}	{pco:PHACADRAFT_194872; }	{NA}	{NA}
evm.model.Chr1.770.1	{KIY74061.1; vacuolar sorting protein Vps24 [Cylindrobasidium torrendii FP15055 ss-10]}	{Q6NRM7; Charged multivesicular body protein 3 }	{cput:CONPUDRAFT_122709; K12193 VPS24, CHMP3 charged multivesicular body protein 3 -- Cellular Processes; Transport and catabolism; Endocytosis [PATH:ko04144] Cellular Processes; Cell growth and death; Necroptosis [PATH:ko04217]}	{GO:0015031; protein transport; biological_process}	{PF03357:Snf7}
evm.model.Chr1.771	{KAF8882211.1; histidinol dehydrogenase-domain-containing protein [Mucidula mucida]}	{P45353; Histidine biosynthesis trifunctional protein }	{cci:CC1G_00367; K14152 HIS4 phosphoribosyl-ATP pyrophosphohydrolase / phosphoribosyl-AMP cyclohydrolase / histidinol dehydrogenase 3.6.1.31 3.5.4.19 1.1.1.23 Metabolism; Amino acid metabolism; Histidine metabolism [PATH:ko00340] Metabolism; Global and overview maps; Metabolic pathways [PATH:ko01100] Metabolism; Global and overview maps; Biosynthesis of secondary metabolites [PATH:ko01110] Metabo…	{GO:0055114; oxidation-reduction process; biological_process GO:0004399; histidinol dehydrogenase activity; molecular_function GO:0004635; phosphoribosyl-AMP cyclohydrolase activity; molecular_function GO:0008270; zinc ion binding; molecular_function GO:0000105; histidine biosynthetic process; biological_process GO:0051287; NAD binding; molecular_function}	{PF00815:Histidinol dehydrogenase PF01502:Phosphoribosyl-AMP cyclohydrolase}
evm.model.Chr1.772	{SJL13710.1; uncharacterized protein ARMOST_17158 [Armillaria ostoyae]}	{NA}	{mrr:Moror_10053; K20705 DNMBP, ARHGEF36, TUBA dynamin-binding protein -- }	{GO:0005515; protein binding; molecular_function GO:0005089; Rho guanyl-nucleotide exchange factor activity; molecular_function GO:0005737; cytoplasm; cellular_component GO:0035023; regulation of Rho protein signal transduction; biological_process}	{PF03114:BAR domain PF00621:RhoGEF domain}
evm.model.Chr1.773	{KAF9466892.1; hypothetical protein BDZ94DRAFT_1250041 [Lepista nuda]}	{NA}	{hir:HETIRDRAFT_445021; }	{GO:0003677; DNA binding; molecular_function GO:0006352; transcription initiation, DNA-dependent; biological_process}	{PF04963:Sigma-54 factor, core binding domain}
evm.model.Chr1.774	{KIY74149.1; NCS1 nucleoside transporter family [Cylindrobasidium torrendii FP15055 ss-10]}	{NA}	{scm:SCHCODRAFT_58979; }	{GO:0015205; nucleobase transmembrane transporter activity; molecular_function GO:0015851; nucleobase transport; biological_process GO:0016020; membrane; cellular_component}	{PF02133:Permease for cytosine/purines, uracil, thiamine, allantoin}
evm.model.Chr1.775	{KIY74067.1; VID27 cytoplasmic protein [Cylindrobasidium torrendii FP15055 ss-10]}	{NA}	{mrr:Moror_7407; }	{GO:0016020; membrane; cellular_component GO:0007165; signal transduction; biological_process}	{PF15234:Linker for activation of T-cells}
evm.model.Chr1.776	{KAF8913691.1; beta-lactamase/transpeptidase-like protein [Mucidula mucida]}	{NA}	{mrr:Moror_5836; }	{NA}	{NA}
evm.model.Chr1.777	{KAF8914691.1; armadillo-type protein [Mucidula mucida]}	{P0CN69; Hsp70 nucleotide exchange factor FES1 }	{mrr:Moror_9262; K09562 HSPBP1, FES1 hsp70-interacting protein -- Genetic Information Processing; Folding, sorting and degradation; Protein processing in endoplasmic reticulum [PATH:ko04141]}	{GO:0005515; protein binding; molecular_function}	{PF02985:HEAT repeat}
evm.model.Chr1.778	{KAF8914459.1; hypothetical protein CPB85DRAFT_1219176 [Mucidula mucida]}	{NA}	{sla:SERLADRAFT_396101; K17290 HTATIP2 oxidoreductase 1.1.1.- }	{GO:0050662; coenzyme binding; molecular_function GO:0008831; dTDP-4-dehydrorhamnose reductase activity; molecular_function GO:0045226; extracellular polysaccharide biosynthetic process; biological_process GO:0055114; oxidation-reduction process; biological_process GO:0016491; oxidoreductase activity; molecular_function GO:0051287; NAD binding; molecular_function GO:0003824; NA GO:0044237; cellul…	{PF01370:NAD dependent epimerase/dehydratase family PF03435:Saccharopine dehydrogenase NADP binding domain PF04321:RmlD substrate binding domain PF01118:Semialdehyde dehydrogenase, NAD binding domain}
evm.model.Chr1.779	{NA}	{NA}	{NA}	{NA}	{NA}
evm.model.Chr1.78	{GAT42283.1; polyprotein, partial [Mycena chlorophos]}	{NA}	{NA}	{GO:0008270; zinc ion binding; molecular_function GO:0003676; nucleic acid binding; molecular_function GO:0015074; DNA integration; biological_process}	{PF00665:Integrase core domain PF00098:Zinc knuckle}
evm.model.Chr1.780	{KAF9055336.1; DUF1716-domain-containing protein [Hymenopellis radicata]}	{NA}	{sla:SERLADRAFT_446779; K12864 CTNNBL1 beta-catenin-like protein 1 -- Genetic Information Processing; Transcription; Spliceosome [PATH:ko03040]}	{NA}	{NA}
evm.model.Chr1.781	{KIY74137.1; RNI-like protein [Cylindrobasidium torrendii FP15055 ss-10]}	{NA}	{mrr:Moror_7387; K15082 RAD7 DNA repair protein RAD7 -- }	{GO:0003677; DNA binding; molecular_function GO:0016021; integral to membrane; cellular_component GO:0005664; nuclear origin of replication recognition complex; cellular_component GO:0019031; viral envelope; cellular_component GO:0006874; cellular calcium ion homeostasis; biological_process GO:0005219; ryanodine-sensitive calcium-release channel activity; molecular_function GO:0006260; DNA replic…	{PF03286:Pox virus Ag35 surface protein PF05460:Origin recognition complex subunit 6 (ORC6) PF06459:Ryanodine Receptor TM 4-6}
evm.model.Chr1.782	{PBK69750.1; RNA-binding domain-containing protein [Armillaria solidipes]}	{Q10355; Uncharacterized RNA-binding protein C22E12.02 }	{sla:SERLADRAFT_461190; }	{GO:0003676; nucleic acid binding; molecular_function}	{PF00076:RNA recognition motif. (a.k.a. RRM, RBD, or RNP domain)}
evm.model.Chr1.783	{KAF8914675.1; hypothetical protein CPB85DRAFT_1297747 [Mucidula mucida]}	{O74306; 60S ribosomal protein L5-B }	{gtr:GLOTRDRAFT_55390; K02932 RP-L5e, RPL5 large subunit ribosomal protein L5e -- Genetic Information Processing; Translation; Ribosome [PATH:ko03010]}	{GO:0030269; tetrahydromethanopterin S-methyltransferase activity; molecular_function GO:0050897; cobalt ion binding; molecular_function GO:0006814; sodium ion transport; biological_process}	{PF04208:Tetrahydromethanopterin S-methyltransferase, subunit A }
evm.model.Chr1.784	{KAF8914674.1; subunit 17 of mediator complex-domain-containing protein [Mucidula mucida]}	{NA}	{sla:SERLADRAFT_367099; K15134 SRB4, MED17 mediator of RNA polymerase II transcription subunit 17, fungi type -- }	{GO:0006357; regulation of transcription from RNA polymerase II promoter; biological_process GO:0016021; integral to membrane; cellular_component GO:0001104; RNA polymerase II transcription cofactor activity; molecular_function GO:0016592; mediator complex; cellular_component GO:0016485; protein processing; biological_process}	{PF05450:Nicastrin PF10156:Subunit 17 of Mediator complex}
evm.model.Chr1.785	{KAF8914673.1; fungal-specific transcription factor domain-containing protein [Mucidula mucida]}	{NA}	{abp:AGABI1DRAFT120126; }	{GO:0003677; DNA binding; molecular_function GO:0008270; zinc ion binding; molecular_function GO:0006351; transcription, DNA-dependent; biological_process GO:0000981; sequence-specific DNA binding RNA polymerase II transcription factor activity; molecular_function GO:0005634; nucleus; cellular_component GO:0006355; regulation of transcription, DNA-dependent; biological_process}	{PF04082:Fungal specific transcription factor domain PF00172:Fungal Zn(2)-Cys(6) binuclear cluster domain}
evm.model.Chr1.786	{PBK60491.1; P-loop containing nucleoside triphosphate hydrolase protein [Armillaria solidipes]}	{P0CO89; Cytosolic Fe-S cluster assembly factor NBP35 }	{mpr:MPER_13166; }	{GO:0005525; GTP binding; molecular_function GO:0003924; GTPase activity; molecular_function GO:0003724; RNA helicase activity; molecular_function GO:0003723; RNA binding; molecular_function GO:0043531; ADP binding; molecular_function GO:0016491; oxidoreductase activity; molecular_function GO:0055114; oxidation-reduction process; biological_process GO:0005524; ATP binding; molecular_function}	{PF00931:NB-ARC domain PF00142:4Fe-4S iron sulfur cluster binding proteins, NifH/frxC family PF00910:RNA helicase PF03193:RsgA GTPase}
evm.model.Chr1.787	{KAF9045827.1; hypothetical protein BDZ89DRAFT_1127734 [Hymenopellis radicata]}	{NA}	{adl:AURDEDRAFT_111526; }	{NA}	{NA}
evm.model.Chr1.788	{SJL01846.1; uncharacterized protein ARMOST_05170 [Armillaria ostoyae]}	{NA}	{cci:CC1G_00392; K06176 truD, PUS7 tRNA pseudouridine13 synthase 5.4.99.27 }	{GO:0009451; RNA modification; biological_process GO:0001522; pseudouridine synthesis; biological_process GO:0009982; pseudouridine synthase activity; molecular_function GO:0003723; RNA binding; molecular_function}	{PF01142:tRNA pseudouridine synthase D (TruD)}
evm.model.Chr1.789	{ASV62981.1; orotidine 5'-phosphate decarboxylase [Flammulina velutipes]}	{P14964; Orotidine 5'-phosphate decarboxylase }	{hir:HETIRDRAFT_155232; K01591 pyrF orotidine-5'-phosphate decarboxylase 4.1.1.23 Metabolism; Nucleotide metabolism; Pyrimidine metabolism [PATH:ko00240] Metabolism; Global and overview maps; Metabolic pathways [PATH:ko01100]}	{GO:0004590; orotidine-5'-phosphate decarboxylase activity; molecular_function GO:0006207; 'de novo' pyrimidine base biosynthetic process; biological_process}	{PF00215:Orotidine 5'-phosphate decarboxylase / HUMPS family}
evm.model.Chr1.79	{KAF8896971.1; phospholipase A-2-activating protein [Mucidula mucida]}	{P36037; Protein DOA1 }	{sla:SERLADRAFT_363253; K14018 PLAA, DOA1, UFD3 phospholipase A-2-activating protein -- Genetic Information Processing; Folding, sorting and degradation; Protein processing in endoplasmic reticulum [PATH:ko04141]}	{GO:0005515; protein binding; molecular_function}	{PF00400:WD domain, G-beta repeat}
evm.model.Chr1.790	{KIY67964.1; hypothetical protein CYLTODRAFT_422087 [Cylindrobasidium torrendii FP15055 ss-10]}	{NA}	{mrr:Moror_8049; }	{NA}	{NA}
evm.model.Chr1.791	{KAF9055510.1; acyl-CoA N-acyltransferase [Hymenopellis radicata]}	{NA}	{mrr:Moror_8050; }	{GO:0008080; N-acetyltransferase activity; molecular_function GO:0016747; transferase activity, transferring acyl groups other than amino-acyl groups; molecular_function}	{PF08445:FR47-like protein PF13673:Acetyltransferase (GNAT) domain PF00583:Acetyltransferase (GNAT) family PF13508:Acetyltransferase (GNAT) domain PF13302:Acetyltransferase (GNAT) domain}
evm.model.Chr1.792	{TFK43426.1; cobalamin-independent synthase [Crucibulum laeve]}	{Q9UT19; Probable 5-methyltetrahydropteroyltriglutamate--homocysteine methyltransferase }	{lbc:LACBIDRAFT_187396; K00549 metE 5-methyltetrahydropteroyltriglutamate--homocysteine methyltransferase 2.1.1.14 Metabolism; Amino acid metabolism; Cysteine and methionine metabolism [PATH:ko00270] Metabolism; Metabolism of other amino acids; Selenocompound metabolism [PATH:ko00450] Metabolism; Global and overview maps; Metabolic pathways [PATH:ko01100] Metabolism; Global and overview maps; Bio…	{GO:0003871; 5-methyltetrahydropteroyltriglutamate-homocysteine S-methyltransferase activity; molecular_function GO:0009086; methionine biosynthetic process; biological_process GO:0008270; zinc ion binding; molecular_function GO:0006355; regulation of transcription, DNA-dependent; biological_process GO:0008652; cellular amino acid biosynthetic process; biological_process}	{PF01717:Cobalamin-independent synthase, Catalytic domain PF04353:Regulator of RNA polymerase sigma(70) subunit, Rsd/AlgQ PF08267:Cobalamin-independent synthase, N-terminal domain}
[truncated: 10,641 more rows]
