# Supplementary material for: Whole-Genome Sequencing of Flammulina filiformis and Multi-Omics Analysis in Response to Low Temperature
Source: J Fungi (Basel). 2025 Mar 17;11(3):229. doi: 10.3390/jof11030229 (PMC11942922; doi:10.3390/jof11030229)
Supplement: Supplementary file 1 [file jof-11-00229-s001.zip › Table S2-List of fungal genomic data sources used in this study.xlsx]

## Sheet: Sheet1
Table S2 List of fungal genomic data sources used in this study
Fungal species	Abbreviation	Genome data link
Aspergillus nidulans	A.nid	https://www.ncbi.nlm.nih.gov/datasets/genome/GCF_000011425.1/
Neurospora crassa	N.cra	https://www.ncbi.nlm.nih.gov/datasets/genome/GCF_000182925.2/
Lentinula edodes	L.edo	https://www.ncbi.nlm.nih.gov/datasets/genome/GCF_021015755.1/
Agaricus bisporus	A.bis	https://www.ncbi.nlm.nih.gov/datasets/genome/GCA_014872705.1/
Laccaria bicolor	L.bic	https://www.ncbi.nlm.nih.gov/datasets/genome/GCF_000143565.1/
Pleurotus ostreatus	P.ost	https://www.ncbi.nlm.nih.gov/datasets/genome/GCF_014466165.1/
Hericium alpestre	H.alp	https://www.ncbi.nlm.nih.gov/datasets/genome/GCA_004681135.1/
Coprinopsis cinerea	C.cin	https://www.ncbi.nlm.nih.gov/datasets/genome/GCA_016772295.1/
Hypsizygus marmoreus	H.mar	https://www.ncbi.nlm.nih.gov/datasets/genome/GCA_001605315.2/
Serpula lacrymans	S.lac	https://www.ncbi.nlm.nih.gov/datasets/genome/GCA_000218725.1/
Saccharomyces cerevisiae	S.cer	https://www.ncbi.nlm.nih.gov/datasets/genome/GCF_000146045.2/
Morchella importuna	M.imp	https://www.ncbi.nlm.nih.gov/datasets/genome/GCF_003444635.1/
Morchella sextelata	M.sex	https://www.ncbi.nlm.nih.gov/datasets/genome/GCF_020137385.1/
Volvariella volvacea	V.vol	https://www.ncbi.nlm.nih.gov/datasets/genome/GCA_001691835.3/
Flammulina velutipes	F.vel	https://ftp.cngb.org/pub/Assembly/GCA/000/633/125/GCA_000633125.1_Fv1.0/
Flammulina filiformis	F.fil	https://www.ncbi.nlm.nih.gov/datasets/genome/GCA_041684055.1/
