# Supplementary material for: Whole-Genome Sequencing of Flammulina filiformis and Multi-Omics Analysis in Response to Low Temperature
Source: J Fungi (Basel). 2025 Mar 17;11(3):229. doi: 10.3390/jof11030229 (PMC11942922; doi:10.3390/jof11030229)
Supplement: Supplementary file 1 [file jof-11-00229-s001.zip › Table S3-Identified cold-responsive (COR) gene annotation information.xlsx]

## Sheet: COR gene
Table S3 Identified cold-responsive (COR) gene annotation information-Responce to cold（RC）
Gene_id	{nr}	{SwissProt}	{KEGG}	{KOG}	{TCDB}	{GO}	{PHI}	{DFVF}	{P450}	{Secretory_Protein}	{CAZy}	{Pfam}
evm.model.Chr3.169	{KAF8921796.1; P-loop containing nucleoside triphosphate hydrolase protein [Mucidula mucida]}	{Q874B9; Elongation factor 2 }	{scm:SCHCODRAFT_73326; K03234 EEF2 elongation factor 2 -- Environmental Information Processing; Signal transduction; AMPK signaling pathway [PATH:ko04152] Organismal Systems; Endocrine system; Oxytocin signaling pathway [PATH:ko04921]}	{YDR385w; KOG0469 Elongation factor 2 J Translation, ribosomal structure and biogenesis ;}	{NA}	{GO:0005525; GTP binding; molecular_function GO:0003924; GTPase activity; molecular_function}	{NA}	{NA}	{NA}	{NA}	{NA}	{PF01926:50S ribosome-binding GTPase PF03144:Elongation factor Tu domain 2 PF03764:Elongation factor G, domain IV PF00009:Elongation factor Tu GTP binding domain}
evm.model.Chr11.302	{KAF9039628.1; beta-tubulin 1 tubb1 [Hymenopellis radicata]}	{Q6EVK8; Tubulin beta-1 chain }	{lbc:LACBIDRAFT_294746; K07375 TUBB tubulin beta -- Cellular Processes; Transport and catabolism; Phagosome [PATH:ko04145] Cellular Processes; Cellular community - eukaryotes; Gap junction [PATH:ko04540] Human Diseases; Infectious diseases: Bacterial; Pathogenic Escherichia coli infection [PATH:ko05130]}	{Hs5174735; KOG1375 Beta tubulin Z Cytoskeleton ;}	{NA}	{GO:0006184; GTP catabolic process; biological_process GO:0005525; GTP binding; molecular_function GO:0043234; protein complex; cellular_component GO:0003924; GTPase activity; molecular_function GO:0051258; protein polymerization; biological_process}	{PHI:820; P41388 beta-tubulin 5025 Venturia inaequalis Apple Scab No host tests done beta-tubulin sequence analysis of sensitive and resistant strains chemistry target: resistance to chemical }	{Q7Z7T9_MONFR; TUB2 AAP40262.1 398 Monilinia fructicola 38448 FUNCTION: Tubulin is the major constituent of microtubules. It binds two moles of GTP, one at an exchangeable site on the beta chain and one at a non-exchangeable site on the alpha-chain (By similarity).; SUBUNIT: Dimer of alpha and beta chains (By similarity).; SIMILARITY: Belongs to the tubulin family. 14660360 Unknown {ID:PF00091; D…	{NA}	{NA}	{NA}	{PF03953:Tubulin C-terminal domain}
evm.model.Chr3.70	{KIY65567.1; beta-tubulin 2 [Cylindrobasidium torrendii FP15055 ss-10]}	{Q8J1R4; Tubulin beta-2 chain }	{mrr:Moror_12296; K07375 TUBB tubulin beta -- Cellular Processes; Transport and catabolism; Phagosome [PATH:ko04145] Cellular Processes; Cellular community - eukaryotes; Gap junction [PATH:ko04540] Human Diseases; Infectious diseases: Bacterial; Pathogenic Escherichia coli infection [PATH:ko05130]}	{7291772; KOG1375 Beta tubulin Z Cytoskeleton ;}	{NA}	{GO:0003924; GTPase activity; molecular_function GO:0051258; protein polymerization; biological_process GO:0043234; protein complex; cellular_component GO:0005525; GTP binding; molecular_function GO:0006184; GTP catabolic process; biological_process}	{PHI:820; P41388 beta-tubulin 5025 Venturia inaequalis Apple Scab No host tests done beta-tubulin sequence analysis of sensitive and resistant strains chemistry target: resistance to chemical }	{A0ZT55_GLOAC; CATUB1 BAF38475.1 445 Glomerella acutata 27357 FUNCTION: Tubulin is the major constituent of microtubules. It binds two moles of GTP, one at an exchangeable site on the beta chain and one at a non-exchangeable site on the alpha-chain (By similarity).; SUBUNIT: Dimer of alpha and beta chains (By similarity).; SIMILARITY: Belongs to the tubulin family. 17507270 Unknown {ID:PF00091; D…	{NA}	{NA}	{NA}	{PF03953:Tubulin C-terminal domain}
evm.model.Chr5.259	{KAF9047067.1; phosphoglucomutase [Hymenopellis radicata]}	{Q9P931; Phosphoglucomutase }	{lbc:LACBIDRAFT_305339; K01835 pgm phosphoglucomutase 5.4.2.2 Metabolism; Carbohydrate metabolism; Glycolysis / Gluconeogenesis [PATH:ko00010] Metabolism; Carbohydrate metabolism; Pentose phosphate pathway [PATH:ko00030] Metabolism; Carbohydrate metabolism; Galactose metabolism [PATH:ko00052] Metabolism; Nucleotide metabolism; Purine metabolism [PATH:ko00230] Metabolism; Carbohydrate metabolism; …	{SPBC32F12.10; KOG0625 Phosphoglucomutase G Carbohydrate transport and metabolism ;}	{NA}	{GO:0016868; intramolecular transferase activity, phosphotransferases; molecular_function GO:0005975; carbohydrate metabolic process; biological_process}	{NA}	{NA}	{NA}	{NA}	{NA}	{PF00408:Phosphoglucomutase/phosphomannomutase, C-terminal domain PF02880:Phosphoglucomutase/phosphomannomutase, alpha/beta/alpha domain III PF02878:Phosphoglucomutase/phosphomannomutase, alpha/beta/alpha domain I PF02879:Phosphoglucomutase/phosphomannomutase, alpha/beta/alpha domain II}
evm.model.Chr2.1253	{KAF8998470.1; thioredoxin-like protein [Hymenopellis radicata]}	{Q9NL98; Peroxiredoxin }	{dsq:DICSQDRAFT_137120; }	{7292861; KOG0852 Alkyl hydroperoxide reductase, thiol specific antioxidant and related enzymes O Posttranslational modification, protein turnover, chaperones ;}	{gnl|TC-DB|O74887; 8.A.147.1.1 Peroxiredoxin tpx1 OS=Schizosaccharomyces pombe (strain 972 / ATCC 24843) OX=284812 GN=tpx1 PE=1 SV=1}	{GO:0016209; NA GO:0051920; peroxiredoxin activity; molecular_function GO:0016491; oxidoreductase activity; molecular_function GO:0055114; oxidation-reduction process; biological_process}	{PHI:3523; B0LFQ7 Bx-Prx 6326 Bursaphelenchus xylophilus Pine Wilt Disease Pinus thunbergii (related: japanese black pine) Reproduction and pathogenicity altered gene expression / gene regulation: silencing loss of pathogenicity}	{Q7Z9J6_CRYNV; TSA1 AAP68994.1 197 Cryptococcus neoformans 178876 Unknown 14982637 Unknown {ID:PF10417; Description: 1-cysPrx_C} {ID:PF00578; Description: 1-cysPrx_C} humans vertebrata cryptococcosis Cryptococcosis {ID:0016209; Method: IEA:InterPro; Description: F:antioxidant activity} {ID:0051920; Method: IEA:InterPro; Description: F:peroxiredoxin activity} {ID:0045454; Method: IEA:InterPro; Des…	{NA}	{NA}	{NA}	{PF08534:Redoxin PF00578:AhpC/TSA family PF10417:C-terminal domain of 1-Cys peroxiredoxin}
evm.model.Chr4.810	{KAF8920036.1; lactate/malate dehydrogenase [Mucidula mucida]}	{P17505; Malate dehydrogenase, mitochondrial }	{mrr:Moror_12225; K00026 MDH2 malate dehydrogenase 1.1.1.37 Metabolism; Carbohydrate metabolism; Citrate cycle (TCA cycle) [PATH:ko00020] Metabolism; Amino acid metabolism; Cysteine and methionine metabolism [PATH:ko00270] Metabolism; Carbohydrate metabolism; Pyruvate metabolism [PATH:ko00620] Metabolism; Carbohydrate metabolism; Glyoxylate and dicarboxylate metabolism [PATH:ko00630] Metabolism; …	{YKL085w; KOG1494 NAD-dependent malate dehydrogenase C Energy production and conversion ;}	{NA}	{GO:0016620; oxidoreductase activity, acting on the aldehyde or oxo group of donors, NAD or NADP as acceptor; molecular_function GO:0006694; steroid biosynthetic process; biological_process GO:0016616; oxidoreductase activity, acting on the CH-OH group of donors, NAD or NADP as acceptor; molecular_function GO:0051287; NAD binding; molecular_function GO:0004553; hydrolase activity, hydrolyzing O-g…	{PHI:2959; C5BF98 mdh 67780 Edwardsiella ictaluri Enteric Septicemia Ictalurus punctatus (related: channel catfish) Malate dehydrogenase gene deletion: partial reduced virulence}	{NA}	{NA}	{NA}	{NA}	{PF02866:lactate/malate dehydrogenase, alpha/beta C-terminal domain PF01073:3-beta hydroxysteroid dehydrogenase/isomerase family PF00056:lactate/malate dehydrogenase, NAD binding domain PF01118:Semialdehyde dehydrogenase, NAD binding domain PF02056:Family 4 glycosyl hydrolase}
evm.model.Chr9.428	{KAF9034503.1; malate dehydrogenase [Hymenopellis radicata]}	{P17505; Malate dehydrogenase, mitochondrial }	{tvs:TRAVEDRAFT_64103; K00026 MDH2 malate dehydrogenase 1.1.1.37 Metabolism; Carbohydrate metabolism; Citrate cycle (TCA cycle) [PATH:ko00020] Metabolism; Amino acid metabolism; Cysteine and methionine metabolism [PATH:ko00270] Metabolism; Carbohydrate metabolism; Pyruvate metabolism [PATH:ko00620] Metabolism; Carbohydrate metabolism; Glyoxylate and dicarboxylate metabolism [PATH:ko00630] Metabol…	{YKL085w; KOG1494 NAD-dependent malate dehydrogenase C Energy production and conversion ;}	{NA}	{GO:0016616; oxidoreductase activity, acting on the CH-OH group of donors, NAD or NADP as acceptor; molecular_function GO:0003854; 3-beta-hydroxy-delta5-steroid dehydrogenase activity; molecular_function GO:0006694; steroid biosynthetic process; biological_process GO:0055114; oxidation-reduction process; biological_process GO:0016491; oxidoreductase activity; molecular_function}	{PHI:2959; C5BF98 mdh 67780 Edwardsiella ictaluri Enteric Septicemia Ictalurus punctatus (related: channel catfish) Malate dehydrogenase gene deletion: partial reduced virulence}	{NA}	{NA}	{NA}	{NA}	{PF00056:lactate/malate dehydrogenase, NAD binding domain PF01073:3-beta hydroxysteroid dehydrogenase/isomerase family PF02866:lactate/malate dehydrogenase, alpha/beta C-terminal domain}
evm.model.Chr7.56	{XP_037218806.1; 60S ribosomal protein L25 [Mycena indigotica]}	{P51997; 60S ribosomal protein L25 }	{sla:SERLADRAFT_391973; K02893 RP-L23Ae, RPL23A large subunit ribosomal protein L23Ae -- Genetic Information Processing; Translation; Ribosome [PATH:ko03010]}	{Hs17105394; KOG1751 60s ribosomal protein L23 J Translation, ribosomal structure and biogenesis ;}	{NA}	{GO:0006412; translation; biological_process GO:0003735; structural constituent of ribosome; molecular_function GO:0005840; ribosome; cellular_component}	{NA}	{NA}	{NA}	{NA}	{NA}	{PF00276:Ribosomal protein L23}
evm.model.Chr7.165	{PBK97414.1; thiazole biosynthetic enzyme [Armillaria gallica]}	{A8NSD1; Thiamine thiazole synthase }	{cci:CC1G_04976; K03146 THI4, THI1 cysteine-dependent adenosine diphosphate thiazole synthase 2.4.2.60 Metabolism; Metabolism of cofactors and vitamins; Thiamine metabolism [PATH:ko00730] Metabolism; Global and overview maps; Metabolic pathways [PATH:ko01100]}	{SPBC26H8.01; KOG2960 Protein involved in thiamine biosynthesis and DNA damage tolerance R General function prediction only ;}	{NA}	{GO:0016705; oxidoreductase activity, acting on paired donors, with incorporation or reduction of molecular oxygen; molecular_function GO:0050660; flavin adenine dinucleotide binding; molecular_function GO:0016117; carotenoid biosynthetic process; biological_process GO:0008033; tRNA processing; biological_process GO:0055114; oxidation-reduction process; biological_process GO:0016491; oxidoreducta…	{NA}	{NA}	{NA}	{NA}	{NA}	{PF01134:Glucose inhibited division protein A PF05834:Lycopene cyclase protein PF01266:FAD dependent oxidoreductase PF07992:Pyridine nucleotide-disulphide oxidoreductase}
evm.model.Chr1.462	{KAF8915430.1; 14-3-3 protein [Mucidula mucida]}	{Q99002; 14-3-3 protein homolog }	{lbc:LACBIDRAFT_323411; K06630 YWHAE 14-3-3 protein epsilon -- Environmental Information Processing; Signal transduction; MAPK signaling pathway - yeast [PATH:ko04011] Cellular Processes; Cell growth and death; Cell cycle [PATH:ko04110] Cellular Processes; Cell growth and death; Oocyte meiosis [PATH:ko04114] Environmental Information Processing; Signal transduction; PI3K-Akt signaling pathway [PA…	{SPAC8E11.02c; KOG0841 Multifunctional chaperone (14-3-3 family) O Posttranslational modification, protein turnover, chaperones ;}	{gnl|TC-DB|P48349; 8.A.98.1.8 14-3-3-like protein GF14 lambda OS=Arabidopsis thaliana GN=GRF6 PE=1 SV=1}	{NA}	{PHI:7701; Q6S9D7 Pb14-3-3 121759 Paracoccidioides brasiliensis paracoccidioidomycosis Galleria mellonella (related: Greater wax moth) Adhesin altered gene expression / gene regulation: silencing reduced virulence}	{1433_CANAL; BMH1 AAB96910.2 264 Candida albicans 5476 SIMILARITY: Belongs to the 14-3-3 family. 11754483, 15123810 XP_721241.1, XM_716148.1, XP_721512.1, XM_716419.1 {ID:PF00244; Description: 14-3-3} Isolated from a wide variety of substrates including humans animals invasive candidal disease invasive candidal disease {ID:0009986; Method: IDA:CGD; Description: C:cell surface} {ID:0005886; Method…	{NA}	{NA}	{NA}	{NA}
evm.model.Chr3.703	{KAF9044772.1; glutamic oxaloacetic transaminase AAT1 [Hymenopellis radicata]}	{Q28F67; Aspartate aminotransferase, mitochondrial }	{scm:SCHCODRAFT_42521; K14455 GOT2 aspartate aminotransferase, mitochondrial 2.6.1.1 Metabolism; Amino acid metabolism; Arginine biosynthesis [PATH:ko00220] Metabolism; Amino acid metabolism; Alanine, aspartate and glutamate metabolism [PATH:ko00250] Metabolism; Amino acid metabolism; Cysteine and methionine metabolism [PATH:ko00270] Metabolism; Amino acid metabolism; Arginine and proline metabol…	{CE02477; KOG1411 Aspartate aminotransferase/Glutamic oxaloacetic transaminase AAT1/GOT2 E Amino acid transport and metabolism ;}	{gnl|TC-DB|P00505; 9.A.70.1.1 Aspartate aminotransferase, mitochondrial OS=Homo sapiens GN=GOT2 PE=1 SV=3}	{GO:0030170; pyridoxal phosphate binding; molecular_function GO:0009058; biosynthetic process; biological_process}	{PHI:6261; G4YQK3 PsAAT3 67593 Phytophthora sojae soybean stem and root rot Glycine max (related: soybean) Aspartate aminotransferase altered gene expression / gene regulation: silencing reduced virulence}	{NA}	{NA}	{NA}	{NA}	{PF00155:Aminotransferase class I and II}
evm.model.Chr3.58	{KAF8891977.1; Enolase, C-terminal TIM barrel domain-containing protein [Mucidula mucida]}	{P42894; Enolase }	{lbc:LACBIDRAFT_181287; K01689 ENO, eno enolase 4.2.1.11 Metabolism; Carbohydrate metabolism; Glycolysis / Gluconeogenesis [PATH:ko00010] Metabolism; Energy metabolism; Methane metabolism [PATH:ko00680] Metabolism; Global and overview maps; Metabolic pathways [PATH:ko01100] Metabolism; Global and overview maps; Biosynthesis of secondary metabolites [PATH:ko01110] Metabolism; Global and overview m…	{CE03684; KOG2670 Enolase G Carbohydrate transport and metabolism ;}	{NA}	{GO:0006096; glycolysis; biological_process GO:0000287; magnesium ion binding; molecular_function GO:0000015; phosphopyruvate hydratase complex; cellular_component GO:0004634; phosphopyruvate hydratase activity; molecular_function}	{NA}	{NA}	{NA}	{NA}	{NA}	{PF00113:Enolase, C-terminal TIM barrel domain PF03952:Enolase, N-terminal domain}
evm.model.Chr2.1272	{PBL00424.1; methionine adenosyltransferase [Armillaria gallica]}	{P48466; S-adenosylmethionine synthase }	{mrr:Moror_10783; K00789 metK S-adenosylmethionine synthetase 2.5.1.6 Metabolism; Amino acid metabolism; Cysteine and methionine metabolism [PATH:ko00270] Metabolism; Global and overview maps; Metabolic pathways [PATH:ko01100] Metabolism; Global and overview maps; Biosynthesis of secondary metabolites [PATH:ko01110] Metabolism; Global and overview maps; Biosynthesis of amino acids [PATH:ko01230]}	{SPBC14F5.05c; KOG1506 S-adenosylmethionine synthetase H Coenzyme transport and metabolism ;}	{NA}	{GO:0004478; methionine adenosyltransferase activity; molecular_function GO:0006556; S-adenosylmethionine biosynthetic process; biological_process}	{PHI:877; G4NCL5 MGG_00383 318829 Magnaporthe oryzae Rice Blast Oryza sativa (related: rice) Hypothetical protein gene disruption reduced virulence}	{A4RFD4_MAGO7; MGG_00383 EDK03005.1 393 Magnaporthe oryzae 242507 FUNCTION: Catalyzes the formation of S-adenosylmethionine from methionine and ATP (By similarity).; CATALYTIC ACTIVITY: ATP + L-methionine + H(2)O = phosphate + diphosphate + S-adenosyl-L-methionine.; COFACTOR: Binds 1 potassium ion per subunit (By similarity).; COFACTOR: Binds 2 divalent ions per subunit. Magnesium or cobalt (By s…	{NA}	{NA}	{NA}	{PF02773:S-adenosylmethionine synthetase, C-terminal domain PF00438:S-adenosylmethionine synthetase, N-terminal domain PF02772:S-adenosylmethionine synthetase, central domain}
evm.model.Chr5.370	{SJL03947.1; probable H+-transporting ATP synthase alpha chain, mitochondrial [Armillaria ostoyae]}	{C0HK51; ATP synthase subunit alpha, mitochondrial }	{sla:SERLADRAFT_472792; K02132 ATPeF1A, ATP5A1, ATP1 F-type H+-transporting ATPase subunit alpha -- Metabolism; Energy metabolism; Oxidative phosphorylation [PATH:ko00190] Metabolism; Global and overview maps; Metabolic pathways [PATH:ko01100] Organismal Systems; Environmental adaptation; Thermogenesis [PATH:ko04714] Human Diseases; Neurodegenerative diseases; Alzheimer disease [PATH:ko05010] Hum…	{YBL099w; KOG1353 F0F1-type ATP synthase, alpha subunit C Energy production and conversion ;}	{gnl|TC-DB|P07251; 3.A.2.1.3 ATP synthase alpha chain, mitochondrial precursor (EC 3.6.1.34) - Saccharomyces cerevisiae (Baker's yeast).}	{GO:0015991; ATP hydrolysis coupled proton transport; biological_process GO:0005524; ATP binding; molecular_function GO:0033178; proton-transporting two-sector ATPase complex, catalytic domain; cellular_component GO:0016820; hydrolase activity, acting on acid anhydrides, catalyzing transmembrane movement of substances; molecular_function GO:0046034; ATP metabolic process; biological_process GO:00…	{NA}	{NA}	{NA}	{NA}	{NA}	{PF02874:ATP synthase alpha/beta family, beta-barrel domain PF00006:ATP synthase alpha/beta family, nucleotide-binding domain PF00306:ATP synthase alpha/beta chain, C terminal domain}
evm.model.Chr6.672	{KAF9030858.1; ATP synthase F1, beta subunit [Hymenopellis radicata]}	{Q6CFT7; ATP synthase subunit beta, mitochondrial }	{lbc:LACBIDRAFT_187973; K02133 ATPeF1B, ATP5B, ATP2 F-type H+-transporting ATPase subunit beta 7.1.2.2 Metabolism; Energy metabolism; Oxidative phosphorylation [PATH:ko00190] Metabolism; Global and overview maps; Metabolic pathways [PATH:ko01100] Organismal Systems; Environmental adaptation; Thermogenesis [PATH:ko04714] Human Diseases; Neurodegenerative diseases; Alzheimer disease [PATH:ko05010] …	{SPAC222.12c; KOG1350 F0F1-type ATP synthase, beta subunit C Energy production and conversion ;}	{gnl|TC-DB|P00830; 3.A.2.1.3 ATP SYNTHASE BETA CHAIN, MITOCHONDRIAL PRECURSOR (EC 3.6.1.34) - Saccharomyces cerevisiae (Baker's yeast).}	{GO:0015992; proton transport; biological_process GO:0043531; ADP binding; molecular_function GO:0005525; GTP binding; molecular_function GO:0005524; ATP binding; molecular_function GO:0003924; GTPase activity; molecular_function GO:0046034; ATP metabolic process; biological_process}	{NA}	{NA}	{NA}	{NA}	{NA}	{PF02874:ATP synthase alpha/beta family, beta-barrel domain PF00006:ATP synthase alpha/beta family, nucleotide-binding domain PF01637:ATPase domain predominantly from Archaea PF00931:NB-ARC domain PF03193:RsgA GTPase PF00004:ATPase family associated with various cellular activities (AAA)}
evm.model.Chr6.895	{KAF9050988.1; SHMT-domain-containing protein [Hymenopellis radicata]}	{O23254; Serine hydroxymethyltransferase 4 }	{mrr:Moror_7089; K00600 glyA, SHMT glycine hydroxymethyltransferase 2.1.2.1 Metabolism; Amino acid metabolism; Glycine, serine and threonine metabolism [PATH:ko00260] Metabolism; Metabolism of other amino acids; Cyanoamino acid metabolism [PATH:ko00460] Metabolism; Carbohydrate metabolism; Glyoxylate and dicarboxylate metabolism [PATH:ko00630] Metabolism; Metabolism of cofactors and vitamins; One…	{At4g13930; KOG2467 Glycine/serine hydroxymethyltransferase E Amino acid transport and metabolism ;}	{NA}	{GO:0055114; oxidation-reduction process; biological_process GO:0004372; glycine hydroxymethyltransferase activity; molecular_function GO:0006520; cellular amino acid metabolic process; biological_process GO:0020037; heme binding; molecular_function GO:0006544; glycine metabolic process; biological_process GO:0005506; iron ion binding; molecular_function GO:0016705; oxidoreductase activity, actin…	{PHI:4491; G4MRB4 SHM 318829 Magnaporthe oryzae Rice Blast Oryza sativa (related: rice) Serine hydroxymethyltransferase gene deletion: full reduced virulence}	{NA}	{g20243.t1; E-classP450,groupI P450_010 http://p450.riceblast.snu.ac.kr/class.php?a=dv_sequence&id=46916&spe_id=394662&ref_id=61908}	{NA}	{NA}	{PF00464:Serine hydroxymethyltransferase PF00067:Cytochrome P450 PF01212:Beta-eliminating lyase}
evm.model.Chr8.77	{KAF9021609.1; Pkinase-domain-containing protein [Hymenopellis radicata]}	{O42781; Mitogen-activated protein kinase 2 }	{scm:SCHCODRAFT_17138; K04371 ERK, MAPK1_3 mitogen-activated protein kinase 1/3 2.7.11.24 Human Diseases; Drug resistance: Antineoplastic; EGFR tyrosine kinase inhibitor resistance [PATH:ko01521] Human Diseases; Drug resistance: Antineoplastic; Endocrine resistance [PATH:ko01522] Human Diseases; Drug resistance: Antineoplastic; Platinum drug resistance [PATH:ko01524] Environmental Information Pro…	{SPAC31G5.09c; KOG0660 Mitogen-activated protein kinase T Signal transduction mechanisms ;}	{NA}	{GO:0005524; ATP binding; molecular_function GO:0016020; membrane; cellular_component GO:0009103; lipopolysaccharide biosynthetic process; biological_process GO:0004672; protein kinase activity; molecular_function GO:0006468; protein phosphorylation; biological_process GO:0016773; phosphotransferase activity, alcohol group as acceptor; molecular_function}	{PHI:6730__PHI:8736; NA}	{Q9HGU2_FUSOX; FMK1 AAG01162.1 355 Fusarium oxysporum 59765 CATALYTIC ACTIVITY: ATP + a protein = ADP + a phosphoprotein.; SIMILARITY: Contains 1 protein kinase domain. 11251832 Unknown {ID:PF00069; Description: Pkinase} Multiple genera in multiple families plants Blights, wilts, rots of various sorts Blight {ID:0005524; Method: IEA:UniProtKB-KW; Description: F:ATP binding} {ID:0004707; Method: I…	{NA}	{NA}	{NA}	{PF07714:Protein tyrosine and serine/threonine kinase PF06293:Lipopolysaccharide kinase (Kdo/WaaP) family PF00069:Protein kinase domain}
evm.model.Chr4.210	{PBK82783.1; Pkinase-domain-containing protein [Armillaria gallica]}	{G4N374; Mitogen-activated protein kinase MPS1 }	{mrr:Moror_1513; }	{YHR030c; KOG0660 Mitogen-activated protein kinase T Signal transduction mechanisms ;}	{gnl|TC-DB|P06493; 1.I.1.1.3 Cyclin-dependent kinase 1 OS=Homo sapiens GN=CDK1 PE=1 SV=3}	{GO:0005524; ATP binding; molecular_function GO:0004672; protein kinase activity; molecular_function GO:0005515; protein binding; molecular_function GO:0006468; protein phosphorylation; biological_process}	{PHI:313; Q873Y1 MPK1 5207 Cryptococcus neoformans Cryptococcosis Mus musculus (related: house mouse) MAP kinase gene disruption; gene complementation reduced virulence}	{Q873Y1_CRYNE; NULL AAO61669.1 441 Cryptococcus neoformans 40410 CATALYTIC ACTIVITY: ATP + a protein = ADP + a phosphoprotein.; SIMILARITY: Contains 1 protein kinase domain. Unknown Unknown {ID:PF00069; Description: Pkinase} humans vertebrata cryptococcosis Cryptococcosis {ID:0005524; Method: IEA:UniProtKB-KW; Description: F:ATP binding} {ID:0004707; Method: IEA:InterPro; Description: F:MAP kinas…	{NA}	{NA}	{NA}	{PF00400:WD domain, G-beta repeat PF00069:Protein kinase domain PF07714:Protein tyrosine and serine/threonine kinase}
evm.model.Chr3.639	{PBL00999.1; CMGC/MAPK protein kinase [Armillaria gallica]}	{Q92246; Mitogen-activated protein kinase PMK1 }	{cci:CC1G_03633; K04371 ERK, MAPK1_3 mitogen-activated protein kinase 1/3 2.7.11.24 Human Diseases; Drug resistance: Antineoplastic; EGFR tyrosine kinase inhibitor resistance [PATH:ko01521] Human Diseases; Drug resistance: Antineoplastic; Endocrine resistance [PATH:ko01522] Human Diseases; Drug resistance: Antineoplastic; Platinum drug resistance [PATH:ko01524] Environmental Information Processin…	{SPAC31G5.09c; KOG0660 Mitogen-activated protein kinase T Signal transduction mechanisms ;}	{NA}	{GO:0006468; protein phosphorylation; biological_process GO:0004672; protein kinase activity; molecular_function GO:0005524; ATP binding; molecular_function}	{PHI:10182; A0A194W6H1 Pmk1 105487 Valsa mali Apple Valsa Canker Malus domestica (related: apple) Mitogen-activated protein kinase Gene deletion: full; gene complementation reduced virulence}	{Q5EKM7_VERDA; VMK1 AAW71477.1 355 Verticillium dahliae 27337 CATALYTIC ACTIVITY: ATP + a protein = ADP + a phosphoprotein.; SIMILARITY: Contains 1 protein kinase domain. 16003535 Unknown {ID:PF00069; Description: Pkinase} Multiple genera in multiple families plants Wilt Wilt {ID:0005524; Method: IEA:UniProtKB-KW; Description: F:ATP binding} {ID:0004707; Method: IEA:InterPro; Description: F:MAP k…	{NA}	{NA}	{NA}	{PF00069:Protein kinase domain PF07714:Protein tyrosine and serine/threonine kinase}
evm.model.Chr4.526	{PBK70450.1; Pkinase-domain-containing protein [Armillaria solidipes]}	{Q00646; Cyclin-dependent kinase 1 }	{mrr:Moror_10554; K04563 CDC28, CDC2 cyclin-dependent kinase 2.7.11.22 Environmental Information Processing; Signal transduction; MAPK signaling pathway - yeast [PATH:ko04011] Cellular Processes; Cell growth and death; Cell cycle - yeast [PATH:ko04111] Cellular Processes; Cell growth and death; Meiosis - yeast [PATH:ko04113]}	{Hs16936528; KOG0594 Protein kinase PCTAIRE and related kinases R General function prediction only ;}	{gnl|TC-DB|P06493; 1.I.1.1.3 Cyclin-dependent kinase 1 OS=Homo sapiens GN=CDK1 PE=1 SV=3}	{GO:0016020; membrane; cellular_component GO:0005524; ATP binding; molecular_function GO:0009103; lipopolysaccharide biosynthetic process; biological_process GO:0006468; protein phosphorylation; biological_process GO:0016773; phosphotransferase activity, alcohol group as acceptor; molecular_function GO:0004672; protein kinase activity; molecular_function}	{PHI:9481; A0A063BQI0 UvCDC2 (KDB_12816.1) 1159556 Ustilaginoidea virens rice false smut Oryza sativa (related: rice) CMGC kinase Gene deletion: full; gene complementation reduced virulence}	{A3LXZ6_PICST; CDC28 ABN67890.1 310 Scheffersomyces stipitis 322104 Unknown 17334359 XP_001385919.1, XM_001385882.1 {ID:PF00069; Description: Pkinase} humans vertebrata occasional infection Occasional Infection {ID:0005524; Method: IEA:UniProtKB-KW; Description: F:ATP binding} {ID:0004674; Method: IEA:InterPro; Description: F:protein serine/threonine kinase activity} {ID:0051301; Method: IEA:UniP…	{NA}	{NA}	{NA}	{PF07714:Protein tyrosine and serine/threonine kinase PF06293:Lipopolysaccharide kinase (Kdo/WaaP) family PF00069:Protein kinase domain}
evm.model.Chr9.94	{KAF9030547.1; Pkinase-domain-containing protein [Hymenopellis radicata]}	{P23111; Cell division control protein 2 homolog }	{mrr:Moror_10554; K04563 CDC28, CDC2 cyclin-dependent kinase 2.7.11.22 Environmental Information Processing; Signal transduction; MAPK signaling pathway - yeast [PATH:ko04011] Cellular Processes; Cell growth and death; Cell cycle - yeast [PATH:ko04111] Cellular Processes; Cell growth and death; Meiosis - yeast [PATH:ko04113]}	{At3g48750; KOG0594 Protein kinase PCTAIRE and related kinases R General function prediction only ;}	{gnl|TC-DB|P06493; 1.I.1.1.3 Cyclin-dependent kinase 1 OS=Homo sapiens GN=CDK1 PE=1 SV=3}	{GO:0005524; ATP binding; molecular_function GO:0004672; protein kinase activity; molecular_function GO:0006468; protein phosphorylation; biological_process}	{PHI:9481; A0A063BQI0 UvCDC2 (KDB_12816.1) 1159556 Ustilaginoidea virens rice false smut Oryza sativa (related: rice) CMGC kinase Gene deletion: full; gene complementation reduced virulence}	{C0S2E8_PARBP; PABG_01763 EEH19444.1 333 Paracoccidioides brasiliensis 482561 Unknown Unknown Unknown {ID:PF00069; Description: Pkinase} humans vertebrata Paracoccidioidomycosis Paracoccidioidomycosis {ID:0005524; Method: IEA:UniProtKB-KW; Description: F:ATP binding} {ID:0004674; Method: IEA:InterPro; Description: F:protein serine/threonine kinase activity} {ID:0051301; Method: IEA:UniProtKB-KW; …	{NA}	{NA}	{NA}	{PF07714:Protein tyrosine and serine/threonine kinase PF00069:Protein kinase domain}
evm.model.Chr3.435	{PBK76674.1; Pkinase-domain-containing protein [Armillaria solidipes]}	{Q6C7U8; Negative regulator of the PHO system }	{mrr:Moror_13180; }	{SPCC16C4.11; KOG0594 Protein kinase PCTAIRE and related kinases R General function prediction only ;}	{gnl|TC-DB|P06493; 1.I.1.1.3 Cyclin-dependent kinase 1 OS=Homo sapiens GN=CDK1 PE=1 SV=3}	{GO:0005524; ATP binding; molecular_function GO:0004672; protein kinase activity; molecular_function GO:0006468; protein phosphorylation; biological_process GO:0003824; NA}	{PHI:1223; I1RN31 FGSG_05393 5518 Fusarium graminearum Fusarium Ear Blight Triticum (related: wheat) protein kinase gene deletion: full lethal}	{A6ZLA2_YEAS7; CDC28 EDN64771.1 298 Saccharomyces cerevisiae 307796 Unknown 17652520 Unknown {ID:PF00069; Description: Pkinase} humans vertebrata occasional infection Occasional Infection {ID:0005524; Method: IEA:UniProtKB-KW; Description: F:ATP binding} {ID:0004674; Method: IEA:InterPro; Description: F:protein serine/threonine kinase activity}}	{NA}	{NA}	{NA}	{PF01163:RIO1 family PF00069:Protein kinase domain PF07714:Protein tyrosine and serine/threonine kinase}
Table S3 Identified cold-responsive (COR) gene annotation information-Cold Acclimation（CA）
Gene_id	{nr}	{SwissProt}	{KEGG}	{KOG}	{TCDB}	{GO}	{PHI}	{DFVF}	{P450}	{Secretory_Protein}	{CAZy}	{Pfam}
evm.model.Chr3.647	{KAF9044837.1; fumarate hydratase [Hymenopellis radicata]}	{P55250; Fumarate hydratase, mitochondrial }	{shs:STEHIDRAFT_117634; K01679 E4.2.1.2B, fumC, FH fumarate hydratase, class II 4.2.1.2 Metabolism; Carbohydrate metabolism; Citrate cycle (TCA cycle) [PATH:ko00020] Metabolism; Carbohydrate metabolism; Pyruvate metabolism [PATH:ko00620] Metabolism; Energy metabolism; Carbon fixation pathways in prokaryotes [PATH:ko00720] Metabolism; Global and overview maps; Metabolic pathways [PATH:ko01100] Met…	{CE11580; KOG1317 Fumarase C Energy production and conversion ;}	{NA}	{GO:0055114; oxidation-reduction process; biological_process GO:0016491; oxidoreductase activity; molecular_function GO:0016829; lyase activity; molecular_function GO:0006099; tricarboxylic acid cycle; biological_process}	{PHI:10048; Q8ZPL7 fumC 28901 Salmonella enterica Salmonellosis Mus musculus (related: house mouse) Fumarate hydratase class II Gene mutation; gene complementation reduced virulence}	{NA}	{NA}	{NA}	{NA}	{PF08240:Alcohol dehydrogenase GroES-like domain PF10415:Fumarase C C-terminus}
evm.model.Chr3.169	{KAF8921796.1; P-loop containing nucleoside triphosphate hydrolase protein [Mucidula mucida]}	{Q874B9; Elongation factor 2 }	{scm:SCHCODRAFT_73326; K03234 EEF2 elongation factor 2 -- Environmental Information Processing; Signal transduction; AMPK signaling pathway [PATH:ko04152] Organismal Systems; Endocrine system; Oxytocin signaling pathway [PATH:ko04921]}	{YDR385w; KOG0469 Elongation factor 2 J Translation, ribosomal structure and biogenesis ;}	{NA}	{GO:0005525; GTP binding; molecular_function GO:0003924; GTPase activity; molecular_function}	{NA}	{NA}	{NA}	{NA}	{NA}	{PF01926:50S ribosome-binding GTPase PF03144:Elongation factor Tu domain 2 PF03764:Elongation factor G, domain IV PF00009:Elongation factor Tu GTP binding domain}
evm.model.Chr1.462	{KAF8915430.1; 14-3-3 protein [Mucidula mucida]}	{Q99002; 14-3-3 protein homolog }	{lbc:LACBIDRAFT_323411; K06630 YWHAE 14-3-3 protein epsilon -- Environmental Information Processing; Signal transduction; MAPK signaling pathway - yeast [PATH:ko04011] Cellular Processes; Cell growth and death; Cell cycle [PATH:ko04110] Cellular Processes; Cell growth and death; Oocyte meiosis [PATH:ko04114] Environmental Information Processing; Signal transduction; PI3K-Akt signaling pathway [PA…	{SPAC8E11.02c; KOG0841 Multifunctional chaperone (14-3-3 family) O Posttranslational modification, protein turnover, chaperones ;}	{gnl|TC-DB|P48349; 8.A.98.1.8 14-3-3-like protein GF14 lambda OS=Arabidopsis thaliana GN=GRF6 PE=1 SV=1}	{NA}	{PHI:7701; Q6S9D7 Pb14-3-3 121759 Paracoccidioides brasiliensis paracoccidioidomycosis Galleria mellonella (related: Greater wax moth) Adhesin altered gene expression / gene regulation: silencing reduced virulence}	{1433_CANAL; BMH1 AAB96910.2 264 Candida albicans 5476 SIMILARITY: Belongs to the 14-3-3 family. 11754483, 15123810 XP_721241.1, XM_716148.1, XP_721512.1, XM_716419.1 {ID:PF00244; Description: 14-3-3} Isolated from a wide variety of substrates including humans animals invasive candidal disease invasive candidal disease {ID:0009986; Method: IDA:CGD; Description: C:cell surface} {ID:0005886; Method…	{NA}	{NA}	{NA}	{NA}
