# Supplementary material for: Whole-Genome Sequencing of Flammulina filiformis and Multi-Omics Analysis in Response to Low Temperature
Source: J Fungi (Basel). 2025 Mar 17;11(3):229. doi: 10.3390/jof11030229 (PMC11942922; doi:10.3390/jof11030229)
Supplement: Supplementary file 1 [file jof-11-00229-s001.zip › Table S4-Identified cold-adapted enzyme gene information.xlsx]

## Sheet: Cold-adapted enzyme
Table S4 Identified cold-adapted enzyme gene information
Protease
Gene_id	{nr}	{SwissProt}	{KEGG}	{KOG}	{TCDB}	{GO}	{PHI}	{DFVF}	{P450}	{Secretory_Protein}	{CAZy}	{Pfam}
evm.model.Chr1.1082	{TFY61297.1; hypothetical protein EVG20_g7110 [Dentipellis fragilis]}	{NA}	{mrr:Moror_11569; }	{NA}	{NA}	{GO:0003723; RNA binding; molecular_function GO:0006278; RNA-dependent DNA replication; biological_process GO:0006508; proteolysis; biological_process GO:0003964; RNA-directed DNA polymerase activity; molecular_function GO:0004190; aspartic-type endopeptidase activity; molecular_function}	{NA}	{NA}	{NA}	{NA}	{NA}	{PF09668:Aspartyl protease PF00078:Reverse transcriptase (RNA-dependent DNA polymerase)}
evm.model.Chr1.11	{KAF4310686.1; metalloprotease [Botryosphaeria dothidea]}	{C9S5C6; Extracellular metalloprotease VDBG_01143 }	{aalt:CC77DRAFT_1053983; }	{NA}	{NA}	{GO:0055114; oxidation-reduction process; biological_process GO:0050113; inositol oxygenase activity; molecular_function GO:0004222; metalloendopeptidase activity; molecular_function GO:0019310; inositol catabolic process; biological_process GO:0005506; iron ion binding; molecular_function GO:0005737; cytoplasm; cellular_component}	{NA}	{NA}	{NA}	{YES}	{NA}	{PF10462:Peptidase M66 PF05153:Myo-inositol oxygenase}
evm.model.Chr1.1107	{KAF9045921.1; cysteine proteinase [Hymenopellis radicata]}	{NA}	{mrr:Moror_15302; }	{NA}	{NA}	{GO:0007059; chromosome segregation; biological_process GO:0016021; integral to membrane; cellular_component GO:0006508; proteolysis; biological_process GO:0000184; nuclear-transcribed mRNA catabolic process, nonsense-mediated decay; biological_process GO:0005681; spliceosomal complex; cellular_component GO:0005622; intracellular; cellular_component GO:0000398; nuclear mRNA splicing, via spliceos…	{NA}	{NA}	{NA}	{NA}	{NA}	{PF00648:Calpain family cysteine protease PF01080:Presenilin PF04889:Cwf15/Cwc15 cell cycle control protein PF10220:Smg8_Smg9 PF05238:Kinetochore protein CHL4 like}
evm.model.Chr1.1141	{KAF8916845.1; hypothetical protein CPB85DRAFT_1288218 [Mucidula mucida]}	{E3QQU9; Leucine aminopeptidase 1 }	{mrr:Moror_17603; K05994 E3.4.11.10 bacterial leucyl aminopeptidase 3.4.11.10 }	{YDR415c; KOG2195 Transferrin receptor and related proteins containing the protease-associated (PA) domain OPR Posttranslational modification, protein turnover, chaperones ; Inorganic ion transport and metabolism ; General function prediction only ;}	{NA}	{GO:0006508; proteolysis; biological_process GO:0016787; hydrolase activity; molecular_function GO:0008233; peptidase activity; molecular_function GO:0008152; NA}	{NA}	{LAP1_ARTBC; LAP1 EFE29576.1 373 Arthroderma benhamiae 663331 FUNCTION: Extracellular aminopeptidase which contributes to pathogenicity (By similarity).; CATALYTIC ACTIVITY: Release of an N-terminal amino acid from a peptide.; COFACTOR: Binds 2 zinc ions per subunit (By similarity).; SUBUNIT: Monomer (By similarity).; SUBCELLULAR LOCATION: Secreted.; SIMILARITY: Belongs to the peptidase M28 famil…	{NA}	{NA}	{NA}	{PF04389:Peptidase family M28 PF01546:Peptidase family M20/M25/M40}
evm.model.Chr1.222	{CUX90928.1; metallo peptidase M35 [Flammulina velutipes]}	{NA}	{mrr:Moror_5075; K19305 NPII deuterolysin 3.4.24.39 }	{NA}	{NA}	{GO:0006508; proteolysis; biological_process GO:0004222; metalloendopeptidase activity; molecular_function}	{NA}	{NA}	{NA}	{YES}	{NA}	{PF02102:Deuterolysin metalloprotease (M35) family}
evm.model.Chr1.25	{KAF4310686.1; metalloprotease [Botryosphaeria dothidea]}	{C9S5C6; Extracellular metalloprotease VDBG_01143 }	{cci:CC1G_02236; }	{NA}	{NA}	{GO:0004222; metalloendopeptidase activity; molecular_function}	{PHI:479; C5P3X6 MEP1 199306 Coccidioides posadasii Respiratory Disease Mus musculus (related: house mouse) Metalloproteinase gene disruption; gene complementation reduced virulence}	{MEP1_COCP7; MEP1 AAQ07436.1 276 Coccidioides posadasii 222929 FUNCTION: Secreted metalloproteinase that allows assimilation of proteinaceous substrates. Pays a pivotal role as a pathogenicity determinant during infections and contributes to the ability of the pathogen to persist within the mammalian host. Digests an immunodominant cell surface antigen (SOWgp) and prevents host recognition of end…	{NA}	{NA}	{NA}	{PF10462:Peptidase M66}
evm.model.Chr1.327	{KAF8646404.1; hypothetical protein AX16_007269 [Volvariella volvacea WC 439]}	{A1DCU5; DNA damage-inducible protein 1 }	{mrr:Moror_16203; K11885 DDI1 DNA damage-inducible protein 1 -- }	{SPAC56F8.07; KOG0012 DNA damage inducible protein L Replication, recombination and repair ;}	{NA}	{GO:0005515; protein binding; molecular_function GO:0004190; aspartic-type endopeptidase activity; molecular_function GO:0006508; proteolysis; biological_process}	{NA}	{NA}	{NA}	{NA}	{NA}	{PF00240:Ubiquitin family PF09668:Aspartyl protease PF00627:UBA/TS-N domain}
evm.model.Chr1.398	{KAF8915267.1; aspartic peptidase domain-containing protein [Mucidula mucida]}	{NA}	{mrr:Moror_1660; }	{NA}	{NA}	{GO:0006508; proteolysis; biological_process GO:0004190; aspartic-type endopeptidase activity; molecular_function}	{NA}	{NA}	{NA}	{NA}	{NA}	{PF00026:Eukaryotic aspartyl protease}
evm.model.Chr1.575	{PBK69872.1; ClpX, ATPase regulatory subunit [Armillaria solidipes]}	{Q8RC24; ATP-dependent Clp protease ATP-binding subunit ClpX }	{mrr:Moror_17701; K03544 clpX, CLPX ATP-dependent Clp protease ATP-binding subunit ClpX -- Cellular Processes; Cell growth and death; Cell cycle - Caulobacter [PATH:ko04112]}	{At5g49840; KOG0745 Putative ATP-dependent Clp-type protease (AAA+ ATPase superfamily) O Posttranslational modification, protein turnover, chaperones ;}	{NA}	{GO:0005524; ATP binding; molecular_function}	{PHI:9833; Q8PBY5 clpX 339 Xanthomonas campestris black rot Brassica oleracea (no common name found) ATP-binding subunit of ATP-dependent Clp protease Gene mutation; Gene complementation reduced virulence}	{NA}	{NA}	{NA}	{NA}	{PF07724:AAA domain (Cdc48 subfamily) PF00004:ATPase family associated with various cellular activities (AAA)}
evm.model.Chr1.586	{KIY73788.1; LexA/Signal peptidase [Cylindrobasidium torrendii FP15055 ss-10]}	{Q9UST2; Mitochondrial inner membrane protease subunit 2 }	{mrr:Moror_17544; K09648 IMP2 mitochondrial inner membrane protease subunit 2 3.4.21.- Genetic Information Processing; Folding, sorting and degradation; Protein export [PATH:ko03060]}	{SPBC336.13c; KOG1568 Mitochondrial inner membrane protease, subunit IMP2 OU Posttranslational modification, protein turnover, chaperones ; Intracellular trafficking, secretion, and vesicular transport ;}	{NA}	{NA}	{NA}	{NA}	{NA}	{NA}	{NA}	{NA}
evm.model.Chr1.587	{KAF8915843.1; hypothetical protein CPB85DRAFT_1432553 [Mucidula mucida]}	{C5P3X6; Extracellular metalloprotease 1 }	{abv:AGABI2DRAFT134948; }	{NA}	{NA}	{GO:0005576; NA GO:0004222; metalloendopeptidase activity; molecular_function GO:0006508; proteolysis; biological_process GO:0008270; zinc ion binding; molecular_function}	{PHI:479; C5P3X6 MEP1 199306 Coccidioides posadasii Respiratory Disease Mus musculus (related: house mouse) Metalloproteinase gene disruption; gene complementation reduced virulence}	{MEP1_COCP7; MEP1 AAQ07436.1 276 Coccidioides posadasii 222929 FUNCTION: Secreted metalloproteinase that allows assimilation of proteinaceous substrates. Pays a pivotal role as a pathogenicity determinant during infections and contributes to the ability of the pathogen to persist within the mammalian host. Digests an immunodominant cell surface antigen (SOWgp) and prevents host recognition of end…	{NA}	{YES}	{NA}	{PF02031:Streptomyces extracellular neutral proteinase (M7) family}
evm.model.Chr1.588	{KAF9055031.1; metalloprotease [Hymenopellis radicata]}	{C9S5C6; Extracellular metalloprotease VDBG_01143 }	{cci:CC1G_06891; }	{NA}	{NA}	{GO:0031012; extracellular matrix; cellular_component GO:0005576; NA GO:0004222; metalloendopeptidase activity; molecular_function GO:0006508; proteolysis; biological_process GO:0008270; zinc ion binding; molecular_function}	{PHI:479; C5P3X6 MEP1 199306 Coccidioides posadasii Respiratory Disease Mus musculus (related: house mouse) Metalloproteinase gene disruption; gene complementation reduced virulence}	{MEP1_COCP7; MEP1 AAQ07436.1 276 Coccidioides posadasii 222929 FUNCTION: Secreted metalloproteinase that allows assimilation of proteinaceous substrates. Pays a pivotal role as a pathogenicity determinant during infections and contributes to the ability of the pathogen to persist within the mammalian host. Digests an immunodominant cell surface antigen (SOWgp) and prevents host recognition of end…	{NA}	{YES}	{NA}	{PF00413:Matrixin PF02031:Streptomyces extracellular neutral proteinase (M7) family}
evm.model.Chr1.593	{KAF9055031.1; metalloprotease [Hymenopellis radicata]}	{B2AC45; Extracellular metalloprotease PODANS_2_14170 }	{scm:SCHCODRAFT_46132; }	{NA}	{NA}	{GO:0005576; NA GO:0006508; proteolysis; biological_process GO:0004222; metalloendopeptidase activity; molecular_function GO:0008270; zinc ion binding; molecular_function GO:0031012; extracellular matrix; cellular_component}	{PHI:479; C5P3X6 MEP1 199306 Coccidioides posadasii Respiratory Disease Mus musculus (related: house mouse) Metalloproteinase gene disruption; gene complementation reduced virulence}	{MEP1_COCP7; MEP1 AAQ07436.1 276 Coccidioides posadasii 222929 FUNCTION: Secreted metalloproteinase that allows assimilation of proteinaceous substrates. Pays a pivotal role as a pathogenicity determinant during infections and contributes to the ability of the pathogen to persist within the mammalian host. Digests an immunodominant cell surface antigen (SOWgp) and prevents host recognition of end…	{NA}	{YES}	{NA}	{PF00413:Matrixin PF10462:Peptidase M66 PF02031:Streptomyces extracellular neutral proteinase (M7) family}
evm.model.Chr1.712	{KAF9055314.1; endopeptidase [Hymenopellis radicata]}	{P10977; Vacuolar aspartic protease }	{mrr:Moror_7383; K01381 PEP4 saccharopepsin 3.4.23.25 Cellular Processes; Transport and catabolism; Autophagy - yeast [PATH:ko04138]}	{YPL154c; KOG1339 Aspartyl protease O Posttranslational modification, protein turnover, chaperones ;}	{gnl|TC-DB|P20142; 8.A.32.1.4 Gastricsin OS=Homo sapiens OX=9606 GN=PGC PE=1 SV=1}	{GO:0006508; proteolysis; biological_process GO:0004190; aspartic-type endopeptidase activity; molecular_function}	{PHI:697; Q8NJS2 ugt51E1 5022 Leptosphaeria maculans Phoma Stem Canker Brassica napus (related: rape) UDP-glucose: sterol glucosyltransferase gene disruption unaffected pathogenicity}	{Q8NJS2_LEPMC; NULL AAM81358.1 397 Leptosphaeria maculans 5022 SIMILARITY: Belongs to the peptidase A1 family. Unknown Unknown {ID:PF00026; Description: Asp} Brassica spp. and other Brassicaceae herb Black leg, canker, dry rot, leaf spot Canker {ID:0004190; Method: IEA:UniProtKB-KW; Description: F:aspartic-type endopeptidase activity} {ID:0006508; Method: IEA:InterPro; Description: P:proteolysis}}	{NA}	{YES}	{NA}	{PF00026:Eukaryotic aspartyl protease}
evm.model.Chr1.731	{KAF9055281.1; hypothetical protein BDZ89DRAFT_1055871 [Hymenopellis radicata]}	{NA}	{mrr:Moror_7368; }	{NA}	{NA}	{GO:0016567; protein ubiquitination; biological_process GO:0004176; ATP-dependent peptidase activity; molecular_function GO:0000151; ubiquitin ligase complex; cellular_component GO:0005515; protein binding; molecular_function GO:0005680; anaphase-promoting complex; cellular_component GO:0046872; metal ion binding; molecular_function GO:0006508; proteolysis; biological_process GO:0008270; zinc ion…	{NA}	{NA}	{NA}	{NA}	{NA}	{PF03854:P-11 zinc finger PF14634:zinc-RING finger domain PF00097:Zinc finger, C3HC4 type (RING finger) PF02190:ATP-dependent protease La (LON) substrate-binding domain PF04564:U-box domain PF12678:RING-H2 zinc finger domain PF13639:Ring finger domain PF12861:Anaphase-promoting complex subunit 11 RING-H2 finger}
evm.model.Chr1.766	{KAF8895922.1; peptidase M18 [Mucidula mucida]}	{Q2UPZ7; Aspartyl aminopeptidase }	{sla:SERLADRAFT_462948; K01267 DNPEP aspartyl aminopeptidase 3.4.11.21 }	{SPAC4F10.02; KOG2596 Aminopeptidase I zinc metalloprotease (M18) E Amino acid transport and metabolism ;}	{NA}	{GO:0006508; proteolysis; biological_process GO:0004177; aminopeptidase activity; molecular_function GO:0008270; zinc ion binding; molecular_function}	{PHI:7178; J9VNI6 Ape4 5207 Cryptococcus neoformans cryptococcosis Mus musculus (related: house mouse) Aspartyl aminopeptidase Gene disruption; gene complementation reduced virulence}	{NA}	{NA}	{NA}	{NA}	{PF02127:Aminopeptidase I zinc metalloprotease (M18)}
evm.model.Chr1.81	{KAF8907731.1; hypothetical protein CPB85DRAFT_1254159 [Mucidula mucida]}	{A4RGT4; Extracellular metalloprotease MGG_08041 }	{psq:PUNSTDRAFT_119437; }	{NA}	{NA}	{GO:0006508; proteolysis; biological_process GO:0004222; metalloendopeptidase activity; molecular_function GO:0008270; zinc ion binding; molecular_function GO:0031012; extracellular matrix; cellular_component}	{PHI:479; C5P3X6 MEP1 199306 Coccidioides posadasii Respiratory Disease Mus musculus (related: house mouse) Metalloproteinase gene disruption; gene complementation reduced virulence}	{MEP1_COCP7; MEP1 AAQ07436.1 276 Coccidioides posadasii 222929 FUNCTION: Secreted metalloproteinase that allows assimilation of proteinaceous substrates. Pays a pivotal role as a pathogenicity determinant during infections and contributes to the ability of the pathogen to persist within the mammalian host. Digests an immunodominant cell surface antigen (SOWgp) and prevents host recognition of end…	{NA}	{YES}	{NA}	{PF00413:Matrixin}
evm.model.Chr1.819	{PBK95317.1; hypothetical protein ARMGADRAFT_990224 [Armillaria gallica]}	{P0CQ26; Mitochondrial inner membrane protease ATP23 }	{cci:CC1G_13779; K18156 ATP23, XRCC6BP1 mitochondrial inner membrane protease ATP23 3.4.24.- }	{SPCC320.12; KOG3314 Ku70-binding protein L Replication, recombination and repair ;}	{NA}	{GO:0004222; metalloendopeptidase activity; molecular_function}	{NA}	{NA}	{NA}	{NA}	{NA}	{PF09768:Peptidase M76 family}
evm.model.Chr1.851	{KAF8914596.1; aspartic peptidase domain-containing protein [Mucidula mucida]}	{NA}	{gtr:GLOTRDRAFT_70492; K01381 PEP4 saccharopepsin 3.4.23.25 Cellular Processes; Transport and catabolism; Autophagy - yeast [PATH:ko04138]}	{NA}	{NA}	{GO:0004190; aspartic-type endopeptidase activity; molecular_function GO:0006508; proteolysis; biological_process}	{NA}	{NA}	{NA}	{NA}	{NA}	{PF00026:Eukaryotic aspartyl protease}
evm.model.Chr1.893	{NA}	{NA}	{NA}	{NA}	{NA}	{GO:0004190; aspartic-type endopeptidase activity; molecular_function GO:0006508; proteolysis; biological_process}	{NA}	{NA}	{NA}	{YES}	{NA}	{PF00026:Eukaryotic aspartyl protease}
evm.model.Chr1.905	{NA}	{NA}	{NA}	{NA}	{NA}	{GO:0006508; proteolysis; biological_process GO:0004190; aspartic-type endopeptidase activity; molecular_function}	{NA}	{NA}	{NA}	{NA}	{NA}	{PF00026:Eukaryotic aspartyl protease}
evm.model.Chr1.906	{KAF8917481.1; Pre-mRNA-splicing factor of RES complex-domain-containing protein [Mucidula mucida]}	{P0CN01; Pre-mRNA-splicing factor CWC26 }	{lbc:LACBIDRAFT_325627; K13106 BUD13, CWC26 pre-mRNA-splicing factor CWC26 -- }	{NA}	{NA}	{GO:0004190; aspartic-type endopeptidase activity; molecular_function GO:0006508; proteolysis; biological_process}	{NA}	{NA}	{NA}	{NA}	{NA}	{PF00026:Eukaryotic aspartyl protease}
evm.model.Chr1.912	{PBK72745.1; Mov34-domain-containing protein [Armillaria solidipes]}	{Q9LT08; 26S proteasome non-ATPase regulatory subunit 14 homolog }	{mrr:Moror_8063; K03030 PSMD14, RPN11, POH1 26S proteasome regulatory subunit N11 -- Genetic Information Processing; Folding, sorting and degradation; Proteasome [PATH:ko03050] Human Diseases; Infectious diseases: Viral; Epstein-Barr virus infection [PATH:ko05169]}	{At5g23540; KOG1555 26S proteasome regulatory complex, subunit RPN11 O Posttranslational modification, protein turnover, chaperones ;}	{NA}	{GO:0005515; protein binding; molecular_function}	{NA}	{NA}	{NA}	{NA}	{NA}	{PF01398:JAB1/Mov34/MPN/PAD-1 ubiquitin protease}
evm.model.Chr1.916	{NA}	{NA}	{NA}	{NA}	{NA}	{GO:0006508; proteolysis; biological_process GO:0004190; aspartic-type endopeptidase activity; molecular_function}	{NA}	{NA}	{NA}	{NA}	{NA}	{PF00026:Eukaryotic aspartyl protease}
evm.model.Chr1.924	{NA}	{NA}	{NA}	{NA}	{NA}	{GO:0004190; aspartic-type endopeptidase activity; molecular_function GO:0006508; proteolysis; biological_process}	{NA}	{NA}	{NA}	{NA}	{NA}	{PF00026:Eukaryotic aspartyl protease}
evm.model.Chr1.929_evm.model.Chr1.930	{NA}	{NA}	{NA}	{NA}	{NA}	{GO:0006508; proteolysis; biological_process GO:0004190; aspartic-type endopeptidase activity; molecular_function}	{NA}	{NA}	{NA}	{YES}	{NA}	{PF00026:Eukaryotic aspartyl protease}
evm.model.Chr10.10	{NA}	{NA}	{NA}	{NA}	{NA}	{GO:0003676; nucleic acid binding; molecular_function GO:0004190; aspartic-type endopeptidase activity; molecular_function GO:0006508; proteolysis; biological_process GO:0008270; zinc ion binding; molecular_function}	{NA}	{NA}	{NA}	{NA}	{NA}	{PF09668:Aspartyl protease PF00098:Zinc knuckle}
evm.model.Chr10.303	{PBK66889.1; eukaryotic translation initiation factor 3 [Armillaria solidipes]}	{Q4PI88; Eukaryotic translation initiation factor 3 subunit F }	{lbc:LACBIDRAFT_192518; K03249 EIF3F translation initiation factor 3 subunit F -- Genetic Information Processing; Translation; RNA transport [PATH:ko03013]}	{SPBC4C3.07; KOG2975 Translation initiation factor 3, subunit f (eIF-3f) J Translation, ribosomal structure and biogenesis ;}	{NA}	{GO:0005515; protein binding; molecular_function}	{NA}	{NA}	{NA}	{NA}	{NA}	{PF01398:JAB1/Mov34/MPN/PAD-1 ubiquitin protease}
evm.model.Chr10.33	{PAV19090.1; hypothetical protein PNOK_0593400 [Pyrrhoderma noxium]}	{NA}	{pco:PHACADRAFT_58702; }	{NA}	{NA}	{GO:0003723; RNA binding; molecular_function GO:0015074; DNA integration; biological_process GO:0004190; aspartic-type endopeptidase activity; molecular_function GO:0003964; RNA-directed DNA polymerase activity; molecular_function GO:0006508; proteolysis; biological_process GO:0006278; RNA-dependent DNA replication; biological_process}	{NA}	{NA}	{NA}	{NA}	{NA}	{PF09668:Aspartyl protease PF00078:Reverse transcriptase (RNA-dependent DNA polymerase) PF00665:Integrase core domain}
evm.model.Chr10.515	{TFY53759.1; hypothetical protein EVG20_g9976, partial [Dentipellis fragilis]}	{NA}	{mrr:Moror_2377; }	{NA}	{NA}	{GO:0015074; DNA integration; biological_process GO:0003723; RNA binding; molecular_function GO:0004190; aspartic-type endopeptidase activity; molecular_function GO:0003964; RNA-directed DNA polymerase activity; molecular_function GO:0006508; proteolysis; biological_process GO:0006278; RNA-dependent DNA replication; biological_process}	{NA}	{NA}	{NA}	{NA}	{NA}	{PF09668:Aspartyl protease PF00665:Integrase core domain PF00078:Reverse transcriptase (RNA-dependent DNA polymerase)}
evm.model.Chr10.568	{KAF9024994.1; JAB1/MPN domain-containing protein [Hymenopellis radicata]}	{Q9P371; AMSH-like protease sst2 }	{psq:PUNSTDRAFT_58345; K11866 STAMBP, AMSH STAM-binding protein 3.4.19.12 Cellular Processes; Transport and catabolism; Endocytosis [PATH:ko04144]}	{SPAC19B12.10; KOG2880 SMAD6 interacting protein AMSH, contains JAB/MPN/Mov34 domain T Signal transduction mechanisms ;}	{NA}	{GO:0016010; dystrophin-associated glycoprotein complex; cellular_component GO:0005515; protein binding; molecular_function GO:0007016; cytoskeletal anchoring at plasma membrane; biological_process}	{NA}	{NA}	{NA}	{NA}	{NA}	{PF05454:Dystroglycan (Dystrophin-associated glycoprotein 1) PF01398:JAB1/Mov34/MPN/PAD-1 ubiquitin protease}
evm.model.Chr10.681	{TFY61297.1; hypothetical protein EVG20_g7110 [Dentipellis fragilis]}	{NA}	{mrr:Moror_11569; }	{NA}	{NA}	{GO:0003964; RNA-directed DNA polymerase activity; molecular_function GO:0004190; aspartic-type endopeptidase activity; molecular_function GO:0006508; proteolysis; biological_process GO:0006278; RNA-dependent DNA replication; biological_process GO:0003723; RNA binding; molecular_function}	{NA}	{NA}	{NA}	{NA}	{NA}	{PF09668:Aspartyl protease PF00078:Reverse transcriptase (RNA-dependent DNA polymerase)}
evm.model.Chr11.113	{NA}	{NA}	{NA}	{NA}	{NA}	{GO:0008234; cysteine-type peptidase activity; molecular_function GO:0006508; proteolysis; biological_process GO:0046983; protein dimerization activity; molecular_function}	{NA}	{NA}	{NA}	{NA}	{NA}	{PF05699:hAT family C-terminal dimerisation region PF02902:Ulp1 protease family, C-terminal catalytic domain}
evm.model.Chr11.226	{NA}	{NA}	{NA}	{NA}	{NA}	{GO:0006508; proteolysis; biological_process GO:0004190; aspartic-type endopeptidase activity; molecular_function}	{NA}	{NA}	{NA}	{NA}	{NA}	{PF09668:Aspartyl protease}
evm.model.Chr11.333	{KAF8872718.1; Fungalysin metallopeptidase-domain-containing protein [Mucidula mucida]}	{NA}	{mrr:Moror_12759; K01417 MEP extracellular elastinolytic metalloproteinase 3.4.24.- }	{NA}	{NA}	{GO:0005615; extracellular space; cellular_component GO:0004222; metalloendopeptidase activity; molecular_function GO:0008270; zinc ion binding; molecular_function}	{PHI:3017; J9VXZ9 Mpr1 5207 Cryptococcus neoformans No Data Found Mus musculus (related: house mouse) secreted metalloprotease; fungalysins gene mutation reduced virulence}	{MEP1_ASPFN; MEP EED52152.1 635 Aspergillus flavus 332952 FUNCTION: Secreted metalloproteinase that allows assimilation of proteinaceous substrates (By similarity).; COFACTOR: Binds 1 zinc ion per subunit (By similarity).; SUBCELLULAR LOCATION: Secreted (By similarity).; SIMILARITY: Belongs to the peptidase M36 family. Unknown XP_002377316.1, XM_002377275.1 {ID:PF07504; Description: FTP} {ID:PF02…	{NA}	{YES}	{NA}	{PF02128:Fungalysin metallopeptidase (M36) PF02868:Thermolysin metallopeptidase, alpha-helical domain}
evm.model.Chr11.415	{SJL06498.1; related to zinc metallo-protease [Armillaria ostoyae]}	{NA}	{mrr:Moror_586; K06013 STE24 STE24 endopeptidase 3.4.24.84 Metabolism; Metabolism of terpenoids and polyketides; Terpenoid backbone biosynthesis [PATH:ko00900] Metabolism; Global and overview maps; Biosynthesis of antibiotics [PATH:ko01130]}	{NA}	{NA}	{GO:0006508; proteolysis; biological_process GO:0004222; metalloendopeptidase activity; molecular_function GO:0016020; membrane; cellular_component}	{PHI:807; G4MNG8 MGG_06951 318829 Magnaporthe oryzae Rice Blast Oryza sativa (related: rice) Hypothetical protein gene disruption reduced virulence}	{A4R1F0_MAGO7; MGG_06951 EDJ98115.1 514 Magnaporthe oryzae 242507 Unknown 15846337 XP_370454.1, XM_370454.1 {ID:PF01435; Description: Peptidase_M48} Poaceae, especially important on Oryzae herb Rice blast Rice Blast {ID:0016020; Method: IEA:InterPro; Description: C:membrane} {ID:0004222; Method: IEA:InterPro; Description: F:metalloendopeptidase activity} {ID:0006508; Method: IEA:InterPro; Descrip…	{NA}	{NA}	{NA}	{PF01435:Peptidase family M48}
evm.model.Chr11.508	{NA}	{NA}	{NA}	{NA}	{NA}	{GO:0004222; metalloendopeptidase activity; molecular_function GO:0006508; proteolysis; biological_process}	{NA}	{NA}	{NA}	{NA}	{NA}	{PF02102:Deuterolysin metalloprotease (M35) family}
evm.model.Chr11.548	{NA}	{NA}	{NA}	{NA}	{NA}	{GO:0007059; chromosome segregation; biological_process GO:0000444; MIS12/MIND type complex; cellular_component GO:0004190; aspartic-type endopeptidase activity; molecular_function GO:0051301; cell division; biological_process GO:0006508; proteolysis; biological_process}	{NA}	{NA}	{NA}	{NA}	{NA}	{PF08202:Mis12-Mtw1 protein family PF09668:Aspartyl protease}
evm.model.Chr11.552	{NA}	{NA}	{NA}	{NA}	{NA}	{GO:0006508; proteolysis; biological_process GO:0004222; metalloendopeptidase activity; molecular_function}	{NA}	{NA}	{NA}	{YES}	{NA}	{PF02102:Deuterolysin metalloprotease (M35) family}
evm.model.Chr12.239	{KIY72637.1; hypothetical protein CYLTODRAFT_367405 [Cylindrobasidium torrendii FP15055 ss-10]}	{P0CQ11; Cysteine protease ATG4 }	{cci:CC1G_05797; K08342 ATG4 cysteine protease ATG4 3.4.22.- Cellular Processes; Transport and catabolism; Autophagy - other [PATH:ko04136] Cellular Processes; Transport and catabolism; Autophagy - yeast [PATH:ko04138] Cellular Processes; Transport and catabolism; Autophagy - animal [PATH:ko04140]}	{NA}	{NA}	{GO:0005524; ATP binding; molecular_function GO:0007018; microtubule-based movement; biological_process GO:0008017; microtubule binding; molecular_function GO:0003777; microtubule motor activity; molecular_function}	{PHI:10001; J9VN57 atg4 (CNAG_02662) 5207 Cryptococcus neoformans fungal meningitis Galleria mellonella (related: greater wax moth) Cysteine protease Gene deletion: full unaffected pathogenicity}	{NA}	{NA}	{NA}	{NA}	{PF00225:Kinesin motor domain}
evm.model.Chr12.51	{KAF9012876.1; acid protease [Hymenopellis radicata]}	{NA}	{mrr:Moror_4440; }	{NA}	{NA}	{GO:0006508; proteolysis; biological_process GO:0008270; zinc ion binding; molecular_function GO:0004190; aspartic-type endopeptidase activity; molecular_function}	{NA}	{NA}	{NA}	{YES}	{NA}	{PF08300:Hepatitis C virus non-structural 5a zinc finger domain PF00026:Eukaryotic aspartyl protease}
evm.model.Chr2.1041	{KAF9053689.1; ATP-dependent metallopeptidase Hfl [Hymenopellis radicata]}	{Q8LQJ8; ATP-dependent zinc metalloprotease FTSH 5, mitochondrial }	{cci:CC1G_04250; K08955 YME1 ATP-dependent metalloprotease 3.4.24.- Cellular Processes; Transport and catabolism; Mitophagy - yeast [PATH:ko04139]}	{SPCC965.04c; KOG0734 AAA+-type ATPase containing the peptidase M41 domain O Posttranslational modification, protein turnover, chaperones ;}	{gnl|TC-DB|P32795; 3.A.29.1.1 Mitochondrial inner membrane i-AAA protease supercomplex subunit YME1 OS=Saccharomyces cerevisiae (strain ATCC 204508 / S288c) OX=559292 GN=YME1 PE=1 SV=1}	{GO:0004222; metalloendopeptidase activity; molecular_function GO:0006281; DNA repair; biological_process GO:0015081; sodium ion transmembrane transporter activity; molecular_function GO:0008948; oxaloacetate decarboxylase activity; molecular_function GO:0016887; ATPase activity; molecular_function GO:0070526; threonylcarbamoyladenosine biosynthetic process; biological_process GO:0006310; DNA rec…	{PHI:1566; I1RC95 GzOB006 5518 Fusarium graminearum Fusarium Ear Blight Triticum (related: wheat) transcription factor gene deletion lethal}	{NA}	{NA}	{NA}	{NA}	{PF01434:Peptidase family M41 PF00004:ATPase family associated with various cellular activities (AAA) PF07724:AAA domain (Cdc48 subfamily) PF07728:AAA domain (dynein-related subfamily) PF01078:Magnesium chelatase, subunit ChlI PF05496:Holliday junction DNA helicase RuvB P-loop domain PF06068:TIP49 P-loop domain PF02367:Threonylcarbamoyl adenosine biosynthesis protein TsaE PF01695:IstB-like ATP bi…
evm.model.Chr2.105	{KAF8067835.1; hypothetical protein FPV67DRAFT_1669712 [Lyophyllum atratum]}	{NA}	{NA}	{NA}	{NA}	{GO:0008234; cysteine-type peptidase activity; molecular_function GO:0006508; proteolysis; biological_process}	{NA}	{NA}	{NA}	{NA}	{NA}	{PF02902:Ulp1 protease family, C-terminal catalytic domain}
evm.model.Chr2.1278	{KIY70711.1; hypothetical protein CYLTODRAFT_370605 [Cylindrobasidium torrendii FP15055 ss-10]}	{P9WEW6; Subtilisin-like serine protease EN45_078720 }	{gtr:GLOTRDRAFT_93802; K01336 E3.4.21.48 cerevisin 3.4.21.48 Cellular Processes; Transport and catabolism; Autophagy - yeast [PATH:ko04138]}	{YEL060c; KOG1153 Subtilisin-related protease/Vacuolar protease B O Posttranslational modification, protein turnover, chaperones ;}	{NA}	{GO:0006508; proteolysis; biological_process GO:0042802; identical protein binding; molecular_function GO:0004252; serine-type endopeptidase activity; molecular_function GO:0043086; negative regulation of catalytic activity; biological_process}	{PHI:2117; P58371 SPM1 318829 Magnaporthe oryzae Rice Blast Hordeum vulgare (related: barley) Protease activity gene deletion: full; gene complementation reduced virulence}	{SUB8_COCP7; CPC735_031240 EER27788.1 497 Coccidioides posadasii 222929 FUNCTION: Secreted subtilisin-like serine protease with keratinolytic activity that contributes to pathogenicity (By similarity).; SUBCELLULAR LOCATION: Secreted (By similarity).; SIMILARITY: Belongs to the peptidase S8 family.; SIMILARITY: Contains 1 peptidase S8 domain. 19717792 XP_003069933.1, XM_003069887.1 {ID:PF05922; D…	{NA}	{YES}	{QRW20161.1_; CE8 pectin methylesterase (EC 3.1.1.11). -}	{PF05922:Peptidase inhibitor I9 PF00082:Subtilase family}
evm.model.Chr2.1315	{KAF8991457.1; hypothetical protein BDZ89DRAFT_900421, partial [Hymenopellis radicata]}	{NA}	{NA}	{NA}	{NA}	{GO:0004190; aspartic-type endopeptidase activity; molecular_function GO:0006508; proteolysis; biological_process}	{NA}	{NA}	{NA}	{NA}	{NA}	{PF09668:Aspartyl protease}
evm.model.Chr2.1332	{KAF9030688.1; hypothetical protein BDZ89DRAFT_1064471 [Hymenopellis radicata]}	{P13134; Kexin }	{mrr:Moror_8398; K01341 KEX2 kexin 3.4.21.61 }	{YNL238w; KOG3525 Subtilisin-like proprotein convertase O Posttranslational modification, protein turnover, chaperones ;}	{NA}	{GO:0006508; proteolysis; biological_process GO:0004252; serine-type endopeptidase activity; molecular_function}	{PHI:4603; Q4WQI8 KexB 746128 Aspergillus fumigatus Invasive Pulmonary Aspergillosis Mus musculus (related: house mouse) Kexin-like endoprotease gene deletion: full; gene complementation reduced virulence}	{Q5APK9_CANAL; KEX2 EAL04548.1 936 Candida albicans 5476 CAUTION: The sequence shown here is derived from an EMBL/GenBank/DDBJ whole genome shotgun (WGS) entry which is preliminary data. 15123810 XP_723252.1, XM_718159.1, XP_723441.1, XM_718348.1 {ID:PF01483; Description: P_proprotein} {ID:PF00082; Description: P_proprotein} Isolated from a wide variety of substrates including humans animals inva…	{NA}	{NA}	{NA}	{PF01483:Proprotein convertase P-domain PF00082:Subtilase family}
evm.model.Chr2.190	{KAF4304797.1; putative nucleoside-diphosphate-sugar epimerase protein [Botryosphaeria dothidea]}	{NA}	{npa:UCRNP2_5156; }	{NA}	{NA}	{GO:0004190; aspartic-type endopeptidase activity; molecular_function GO:0004672; protein kinase activity; molecular_function GO:0003824; NA GO:0006468; protein phosphorylation; biological_process GO:0009103; lipopolysaccharide biosynthetic process; biological_process GO:0005524; ATP binding; molecular_function GO:0016020; membrane; cellular_component GO:0006508; proteolysis; biological_process G…	{NA}	{NA}	{NA}	{YES}	{NA}	{PF06293:Lipopolysaccharide kinase (Kdo/WaaP) family PF07714:Protein tyrosine and serine/threonine kinase PF00026:Eukaryotic aspartyl protease PF00069:Protein kinase domain PF01163:RIO1 family}
evm.model.Chr2.353.1	{KAF8919297.1; aspartic peptidase domain-containing protein [Mucidula mucida]}	{NA}	{scm:SCHCODRAFT_105388; }	{NA}	{NA}	{GO:0006508; proteolysis; biological_process GO:0004190; aspartic-type endopeptidase activity; molecular_function}	{NA}	{NA}	{NA}	{NA}	{NA}	{PF00026:Eukaryotic aspartyl protease}
evm.model.Chr2.479	{NA}	{NA}	{NA}	{NA}	{NA}	{GO:0006508; proteolysis; biological_process GO:0004190; aspartic-type endopeptidase activity; molecular_function}	{NA}	{NA}	{NA}	{YES}	{NA}	{PF00026:Eukaryotic aspartyl protease}
evm.model.Chr2.664	{KIY73175.1; kex protein [Cylindrobasidium torrendii FP15055 ss-10]}	{P09231; Protease KEX1 }	{cci:CC1G_12012; K01341 KEX2 kexin 3.4.21.61 }	{YNL238w; KOG3525 Subtilisin-like proprotein convertase O Posttranslational modification, protein turnover, chaperones ;}	{NA}	{GO:0006310; DNA recombination; biological_process GO:0006508; proteolysis; biological_process GO:0004252; serine-type endopeptidase activity; molecular_function GO:0006281; DNA repair; biological_process}	{NA}	{NA}	{NA}	{YES}	{NA}	{PF00082:Subtilase family PF01483:Proprotein convertase P-domain PF04098:Rad52/22 family double-strand break repair protein}
evm.model.Chr2.665	{KAF9030688.1; hypothetical protein BDZ89DRAFT_1064471 [Hymenopellis radicata]}	{P09231; Protease KEX1 }	{cci:CC1G_12012; K01341 KEX2 kexin 3.4.21.61 }	{YNL238w; KOG3525 Subtilisin-like proprotein convertase O Posttranslational modification, protein turnover, chaperones ;}	{NA}	{GO:0006281; DNA repair; biological_process GO:0004252; serine-type endopeptidase activity; molecular_function GO:0006508; proteolysis; biological_process GO:0006310; DNA recombination; biological_process}	{NA}	{NA}	{NA}	{NA}	{NA}	{PF00082:Subtilase family PF01483:Proprotein convertase P-domain PF04098:Rad52/22 family double-strand break repair protein}
evm.model.Chr2.673	{TFY55573.1; hypothetical protein EVG20_g9269, partial [Dentipellis fragilis]}	{NA}	{mpr:MPER_13185; }	{NA}	{NA}	{GO:0003723; RNA binding; molecular_function GO:0006508; proteolysis; biological_process GO:0006278; RNA-dependent DNA replication; biological_process GO:0004190; aspartic-type endopeptidase activity; molecular_function GO:0003964; RNA-directed DNA polymerase activity; molecular_function}	{NA}	{NA}	{NA}	{NA}	{NA}	{PF00078:Reverse transcriptase (RNA-dependent DNA polymerase) PF09668:Aspartyl protease}
evm.model.Chr2.810	{TFY61297.1; hypothetical protein EVG20_g7110 [Dentipellis fragilis]}	{NA}	{mrr:Moror_11569; }	{NA}	{NA}	{GO:0003723; RNA binding; molecular_function GO:0003964; RNA-directed DNA polymerase activity; molecular_function GO:0004190; aspartic-type endopeptidase activity; molecular_function GO:0006278; RNA-dependent DNA replication; biological_process GO:0006508; proteolysis; biological_process}	{NA}	{NA}	{NA}	{NA}	{NA}	{PF00078:Reverse transcriptase (RNA-dependent DNA polymerase) PF09668:Aspartyl protease}
evm.model.Chr2.88	{KAF8067835.1; hypothetical protein FPV67DRAFT_1669712 [Lyophyllum atratum]}	{NA}	{NA}	{NA}	{NA}	{GO:0008234; cysteine-type peptidase activity; molecular_function GO:0006508; proteolysis; biological_process}	{NA}	{NA}	{NA}	{NA}	{NA}	{PF02902:Ulp1 protease family, C-terminal catalytic domain}
evm.model.Chr2.952	{KAF8919225.1; peptidase C13 family-domain-containing protein [Mucidula mucida]}	{P49018; GPI-anchor transamidase }	{sla:SERLADRAFT_457309; K05290 PIGK phosphatidylinositol glycan, class K 2.6.-.- Metabolism; Glycan biosynthesis and metabolism; Glycosylphosphatidylinositol (GPI)-anchor biosynthesis [PATH:ko00563] Metabolism; Global and overview maps; Metabolic pathways [PATH:ko01100]}	{YDR331w; KOG1349 Gpi-anchor transamidase O Posttranslational modification, protein turnover, chaperones ;}	{NA}	{GO:0004197; cysteine-type endopeptidase activity; molecular_function GO:0006508; proteolysis; biological_process}	{PHI:6827; E3QJK7 GPI8 31870 Colletotrichum graminicola maize anthracnose Zea mays (related: maize) Cystein protease altered gene expression / gene regulation: silencing loss of pathogenicity}	{NA}	{NA}	{YES}	{NA}	{PF01650:Peptidase C13 family}
evm.model.Chr3.100	{KAF8879228.1; hypothetical protein CPB85DRAFT_1341897 [Mucidula mucida]}	{P38230; Probable quinone oxidoreductase }	{mrr:Moror_7304; K00344 qor, CRYZ NADPH2:quinone reductase 1.6.5.5 }	{YBR046c; KOG1197 Predicted quinone oxidoreductase CR Energy production and conversion ; General function prediction only ;}	{NA}	{GO:0008270; zinc ion binding; molecular_function GO:0006508; proteolysis; biological_process GO:0016491; oxidoreductase activity; molecular_function GO:0055114; oxidation-reduction process; biological_process GO:0006813; potassium ion transport; biological_process GO:0030246; carbohydrate binding; molecular_function GO:0009847; spore germination; biological_process GO:0008233; peptidase activity…	{NA}	{NA}	{NA}	{NA}	{NA}	{PF02254:TrkA-N domain PF00107:Zinc-binding dehydrogenase PF13580:SIS domain PF08240:Alcohol dehydrogenase GroES-like domain PF03418:Germination protease}
evm.model.Chr3.101	{KAF8918894.1; hypothetical protein CPB85DRAFT_1373575 [Mucidula mucida]}	{E3QJV4; Extracellular metalloprotease GLRG_06286 }	{hir:HETIRDRAFT_62980; }	{NA}	{NA}	{GO:0008270; zinc ion binding; molecular_function GO:0004222; metalloendopeptidase activity; molecular_function GO:0006508; proteolysis; biological_process GO:0005576; NA}	{PHI:479; C5P3X6 MEP1 199306 Coccidioides posadasii Respiratory Disease Mus musculus (related: house mouse) Metalloproteinase gene disruption; gene complementation reduced virulence}	{MEP1_COCP7; MEP1 AAQ07436.1 276 Coccidioides posadasii 222929 FUNCTION: Secreted metalloproteinase that allows assimilation of proteinaceous substrates. Pays a pivotal role as a pathogenicity determinant during infections and contributes to the ability of the pathogen to persist within the mammalian host. Digests an immunodominant cell surface antigen (SOWgp) and prevents host recognition of end…	{NA}	{NA}	{NA}	{PF10462:Peptidase M66 PF02031:Streptomyces extracellular neutral proteinase (M7) family}
evm.model.Chr3.1022	{NA}	{NA}	{NA}	{NA}	{NA}	{GO:0019082; viral protein processing; biological_process GO:0016032; NA}	{NA}	{NA}	{NA}	{NA}	{NA}	{PF05417:Hepatitis E cysteine protease}
evm.model.Chr3.1108	{NA}	{NA}	{NA}	{NA}	{NA}	{GO:0006508; proteolysis; biological_process GO:0008234; cysteine-type peptidase activity; molecular_function}	{NA}	{NA}	{NA}	{NA}	{NA}	{PF02902:Ulp1 protease family, C-terminal catalytic domain}
evm.model.Chr3.112	{KAF9004907.1; cysteine proteinase [Hymenopellis radicata]}	{Q8LAM0; Ubiquitin carboxyl-terminal hydrolase 4 }	{mrr:Moror_7314; K11872 UBP9_13 ubiquitin carboxyl-terminal hydrolase 9/13 3.4.19.12 }	{At2g22310; KOG1864 Ubiquitin-specific protease O Posttranslational modification, protein turnover, chaperones ;}	{NA}	{GO:0004221; ubiquitin thiolesterase activity; molecular_function GO:0006511; ubiquitin-dependent protein catabolic process; biological_process}	{NA}	{NA}	{NA}	{NA}	{NA}	{PF13423:Ubiquitin carboxyl-terminal hydrolase PF00443:Ubiquitin carboxyl-terminal hydrolase}
evm.model.Chr3.1175	{KAF9066559.1; Clp protease-domain-containing protein [Rhodocollybia butyracea]}	{C5BTJ0; ATP-dependent Clp protease proteolytic subunit }	{mrr:Moror_371; K01358 clpP, CLPP ATP-dependent Clp protease, protease subunit 3.4.21.92 Cellular Processes; Cell growth and death; Cell cycle - Caulobacter [PATH:ko04112] Organismal Systems; Aging; Longevity regulating pathway - worm [PATH:ko04212]}	{7297671; KOG0840 ATP-dependent Clp protease, proteolytic subunit O Posttranslational modification, protein turnover, chaperones ;}	{NA}	{NA}	{PHI:3040; P0A1D7 ClpP 28901 Salmonella enterica Food Poisoning Mus musculus (related: house mouse) proteolytic component gene deletion: full; gene complementation reduced virulence}	{NA}	{NA}	{NA}	{NA}	{NA}
evm.model.Chr3.1176	{KAF8876810.1; Metallo-peptidase family M12-domain-containing protein [Mucidula mucida]}	{NA}	{tvs:TRAVEDRAFT_160125; }	{NA}	{NA}	{GO:0004222; metalloendopeptidase activity; molecular_function GO:0006508; proteolysis; biological_process GO:0008270; zinc ion binding; molecular_function}	{NA}	{NA}	{NA}	{YES}	{NA}	{PF01562:Reprolysin family propeptide PF01421:Reprolysin (M12B) family zinc metalloprotease }
evm.model.Chr3.1193	{NA}	{NA}	{NA}	{NA}	{NA}	{GO:0006508; proteolysis; biological_process GO:0004190; aspartic-type endopeptidase activity; molecular_function}	{NA}	{NA}	{NA}	{YES}	{NA}	{PF00026:Eukaryotic aspartyl protease}
evm.model.Chr3.1200	{SJL07766.1; uncharacterized protein ARMOST_11116 [Armillaria ostoyae]}	{NA}	{scm:SCHCODRAFT_67036; K01381 PEP4 saccharopepsin 3.4.23.25 Cellular Processes; Transport and catabolism; Autophagy - yeast [PATH:ko04138]}	{NA}	{NA}	{GO:0004190; aspartic-type endopeptidase activity; molecular_function GO:0006508; proteolysis; biological_process}	{NA}	{NA}	{NA}	{YES}	{NA}	{PF00026:Eukaryotic aspartyl protease}
evm.model.Chr3.1215	{KAF9016450.1; acid protease [Hymenopellis radicata]}	{NA}	{scm:SCHCODRAFT_67036; K01381 PEP4 saccharopepsin 3.4.23.25 Cellular Processes; Transport and catabolism; Autophagy - yeast [PATH:ko04138]}	{NA}	{NA}	{GO:0004190; aspartic-type endopeptidase activity; molecular_function GO:0006508; proteolysis; biological_process}	{NA}	{NA}	{NA}	{YES}	{NA}	{PF00026:Eukaryotic aspartyl protease}
evm.model.Chr3.1254	{KIY64744.1; hypothetical protein CYLTODRAFT_401450 [Cylindrobasidium torrendii FP15055 ss-10]}	{NA}	{lbc:LACBIDRAFT_320976; }	{NA}	{NA}	{GO:0016032; NA GO:0005524; ATP binding; molecular_function GO:0016020; membrane; cellular_component GO:0006508; proteolysis; biological_process GO:0003723; RNA binding; molecular_function GO:0003724; RNA helicase activity; molecular_function GO:0019082; viral protein processing; biological_process GO:0004252; serine-type endopeptidase activity; molecular_function}	{NA}	{NA}	{NA}	{NA}	{NA}	{PF00944:Alphavirus core protein PF05579:Equine arteritis virus serine endopeptidase S32 PF00949:Peptidase S7, Flavivirus NS3 serine protease }
evm.model.Chr3.1268	{KAF8899684.1; hypothetical protein CPB85DRAFT_1439908 [Mucidula mucida]}	{P81055; Peptidyl-Lys metalloendopeptidase }	{mrr:Moror_6096; K08646 MEP peptidyl-Lys metalloendopeptidase 3.4.24.20 }	{NA}	{NA}	{GO:0006508; proteolysis; biological_process GO:0004222; metalloendopeptidase activity; molecular_function}	{NA}	{NA}	{NA}	{YES}	{NA}	{PF02102:Deuterolysin metalloprotease (M35) family}
evm.model.Chr3.1276	{XP_003034721.1; uncharacterized protein SCHCODRAFT_67036 [Schizophyllum commune H4-8]}	{NA}	{scm:SCHCODRAFT_67036; K01381 PEP4 saccharopepsin 3.4.23.25 Cellular Processes; Transport and catabolism; Autophagy - yeast [PATH:ko04138]}	{NA}	{NA}	{GO:0006508; proteolysis; biological_process GO:0004190; aspartic-type endopeptidase activity; molecular_function}	{NA}	{NA}	{NA}	{YES}	{NA}	{PF00026:Eukaryotic aspartyl protease}
evm.model.Chr3.1310	{KAF9016450.1; acid protease [Hymenopellis radicata]}	{NA}	{mrr:Moror_1171; }	{NA}	{NA}	{GO:0006508; proteolysis; biological_process GO:0004190; aspartic-type endopeptidase activity; molecular_function}	{NA}	{NA}	{NA}	{NA}	{NA}	{PF00026:Eukaryotic aspartyl protease}
evm.model.Chr3.1329	{NA}	{NA}	{NA}	{NA}	{NA}	{GO:0006508; proteolysis; biological_process GO:0004190; aspartic-type endopeptidase activity; molecular_function}	{NA}	{NA}	{NA}	{YES}	{NA}	{PF00026:Eukaryotic aspartyl protease}
evm.model.Chr3.1330	{KAF8901805.1; aspartic peptidase domain-containing protein [Mucidula mucida]}	{NA}	{scm:SCHCODRAFT_67036; K01381 PEP4 saccharopepsin 3.4.23.25 Cellular Processes; Transport and catabolism; Autophagy - yeast [PATH:ko04138]}	{NA}	{NA}	{GO:0006508; proteolysis; biological_process GO:0004190; aspartic-type endopeptidase activity; molecular_function}	{NA}	{NA}	{NA}	{YES}	{NA}	{PF00026:Eukaryotic aspartyl protease}
evm.model.Chr3.1331	{PBK97378.1; acid protease [Armillaria gallica]}	{NA}	{scm:SCHCODRAFT_67036; K01381 PEP4 saccharopepsin 3.4.23.25 Cellular Processes; Transport and catabolism; Autophagy - yeast [PATH:ko04138]}	{NA}	{NA}	{GO:0004190; aspartic-type endopeptidase activity; molecular_function GO:0006508; proteolysis; biological_process}	{NA}	{NA}	{NA}	{YES}	{NA}	{PF00026:Eukaryotic aspartyl protease}
evm.model.Chr3.1332	{NA}	{NA}	{NA}	{NA}	{NA}	{GO:0004190; aspartic-type endopeptidase activity; molecular_function GO:0006508; proteolysis; biological_process}	{NA}	{NA}	{NA}	{NA}	{NA}	{PF00026:Eukaryotic aspartyl protease}
evm.model.Chr3.304	{KAF9041778.1; putative zinc metalloprotease [Hymenopellis radicata]}	{D8QAM0; Vacuolar membrane protease }	{scm:SCHCODRAFT_69280; }	{NA}	{NA}	{GO:0008233; peptidase activity; molecular_function GO:0016787; hydrolase activity; molecular_function GO:0008152; NA GO:0006508; proteolysis; biological_process}	{NA}	{NA}	{NA}	{NA}	{NA}	{PF04389:Peptidase family M28 PF01546:Peptidase family M20/M25/M40}
evm.model.Chr3.510	{KAF9023447.1; hypothetical protein BDZ89DRAFT_1162775 [Hymenopellis radicata]}	{NA}	{cci:CC1G_04382; K12179 COPS6, CSN6 COP9 signalosome complex subunit 6 -- }	{NA}	{NA}	{GO:0005515; protein binding; molecular_function}	{NA}	{NA}	{NA}	{NA}	{NA}	{PF01398:JAB1/Mov34/MPN/PAD-1 ubiquitin protease}
evm.model.Chr3.554	{PBK77068.1; cysteine proteinase [Armillaria solidipes]}	{NA}	{tvs:TRAVEDRAFT_55705; K08592 SENP1 sentrin-specific protease 1 3.4.22.68 }	{NA}	{NA}	{GO:0008234; cysteine-type peptidase activity; molecular_function GO:0006508; proteolysis; biological_process}	{NA}	{NA}	{NA}	{NA}	{NA}	{PF02902:Ulp1 protease family, C-terminal catalytic domain}
evm.model.Chr3.652	{KIY72845.1; peptidase M22, glycoprotease [Cylindrobasidium torrendii FP15055 ss-10]}	{P0CQ15; tRNA N6-adenosine threonylcarbamoyltransferase }	{abv:AGABI2DRAFT189710; K01409 KAE1, tsaD, QRI7 N6-L-threonylcarbamoyladenine synthase 2.3.1.234 }	{SPBC16D10.03; KOG2708 Predicted metalloprotease with chaperone activity (RNAse H/HSP70 fold) O Posttranslational modification, protein turnover, chaperones ;}	{NA}	{NA}	{NA}	{NA}	{NA}	{NA}	{NA}	{NA}
evm.model.Chr3.705	{KIY62840.1; acid protease [Cylindrobasidium torrendii FP15055 ss-10]}	{P17576; Polyporopepsin }	{cput:CONPUDRAFT_109605; }	{NA}	{NA}	{GO:0006508; proteolysis; biological_process GO:0004190; aspartic-type endopeptidase activity; molecular_function}	{NA}	{NA}	{NA}	{YES}	{NA}	{PF00026:Eukaryotic aspartyl protease}
evm.model.Chr3.713	{PPQ64402.1; hypothetical protein CVT26_002109 [Gymnopilus dilepis]}	{Q4PI64; Eukaryotic translation initiation factor 3 subunit H }	{lbc:LACBIDRAFT_300726; K03247 EIF3H translation initiation factor 3 subunit H -- Genetic Information Processing; Translation; RNA transport [PATH:ko03013] Human Diseases; Infectious diseases: Viral; Measles [PATH:ko05162]}	{NA}	{NA}	{GO:0005515; protein binding; molecular_function}	{NA}	{NA}	{NA}	{NA}	{NA}	{PF01398:JAB1/Mov34/MPN/PAD-1 ubiquitin protease}
evm.model.Chr3.729	{KAF9044541.1; hypothetical protein BDZ89DRAFT_1008460 [Hymenopellis radicata]}	{O94641; Heat shock protein 104 }	{mrr:Moror_13235; K03695 clpB ATP-dependent Clp protease ATP-binding subunit ClpB -- Organismal Systems; Aging; Longevity regulating pathway - multiple species [PATH:ko04213]}	{SPBC16D10.08c; KOG1051 Chaperone HSP104 and related ATP-dependent Clp proteases O Posttranslational modification, protein turnover, chaperones ;}	{gnl|TC-DB|Q9SXJ7; 3.A.9.1.2 Chaperone protein ClpC2, chloroplastic OS=Arabidopsis thaliana GN=CLPC2 PE=2 SV=1}	{GO:0016787; hydrolase activity; molecular_function GO:0006281; DNA repair; biological_process GO:0019538; protein metabolic process; biological_process GO:0016887; ATPase activity; molecular_function GO:0003724; RNA helicase activity; molecular_function GO:0006355; regulation of transcription, DNA-dependent; biological_process GO:0007264; small GTPase mediated signal transduction; biological_pro…	{PHI:9919; P9WPD1 clpB 1773 Mycobacterium tuberculosis tuberculosis Homo sapiens (related: human) Chaperone protein Gene deletion: full; gene complementation reduced virulence}	{NA}	{NA}	{NA}	{NA}	{PF00005:ABC transporter PF01695:IstB-like ATP binding protein PF06414:Zeta toxin PF06068:TIP49 P-loop domain PF05496:Holliday junction DNA helicase RuvB P-loop domain PF07728:AAA domain (dynein-related subfamily) PF08477:Ras of Complex, Roc, domain of DAPkinase PF04851:Type III restriction enzyme, res subunit PF02562:PhoH-like protein PF10186:Vacuolar sorting 38 and autophagy-related subunit 14 …
evm.model.Chr4.1170.1	{KAF8913602.1; aspartic peptidase domain-containing protein [Mucidula mucida]}	{NA}	{mrr:Moror_4258; }	{NA}	{NA}	{GO:0006952; defense response; biological_process GO:0004190; aspartic-type endopeptidase activity; molecular_function GO:0006508; proteolysis; biological_process}	{NA}	{NA}	{NA}	{YES}	{NA}	{PF00026:Eukaryotic aspartyl protease PF00879:Defensin propeptide}
evm.model.Chr4.1212	{CUX90930.1; metallopeptidase M36 [Flammulina velutipes]}	{A4QWP8; Extracellular metalloproteinase MEP }	{gtr:GLOTRDRAFT_100742; K01417 MEP extracellular elastinolytic metalloproteinase 3.4.24.- }	{NA}	{NA}	{GO:0005615; extracellular space; cellular_component GO:0004222; metalloendopeptidase activity; molecular_function GO:0008270; zinc ion binding; molecular_function}	{PHI:4972; Q6WIH3 MEP3 523103 Trichophyton mentagrophytes Ringworm Cavia porcellus (related: domestic guinea pig) Metalloprotease gene disruption unaffected pathogenicity}	{MEP2_ARTOC; MEP2 EEQ29349.1 632 Arthroderma otae 554155 FUNCTION: Secreted metalloproteinase probably acting as a virulence factor (By similarity).; COFACTOR: Binds 1 zinc ion per subunit (By similarity).; SUBCELLULAR LOCATION: Secreted (By similarity).; SIMILARITY: Belongs to the peptidase M36 family. Unknown XP_002849234.1, XM_002849188.1 {ID:PF07504; Description: FTP} {ID:PF02128; Description…	{NA}	{YES}	{CCA68306.1_; CBM50 Modules of approx. 50 residues found attached to various enzymes from families GH18, GH19, GH23, GH24, GH25 and GH73, i.e. enzymes cleaving either chitin or peptidoglycan. Binding to chitopentaose demonstrated in the case of Pteris ryukyuensis chitinase A [Ohnuma T et al. (2008) J. Biol. Chem. 283:5178-87 (PMID: 18083709)]. CBM50 modules are also found in a multitude of other …	{PF02128:Fungalysin metallopeptidase (M36)}
evm.model.Chr4.122	{KAF8890047.1; hypothetical protein CPB85DRAFT_1377940 [Mucidula mucida]}	{NA}	{mrr:Moror_5075; K19305 NPII deuterolysin 3.4.24.39 }	{NA}	{NA}	{GO:0006508; proteolysis; biological_process GO:0004222; metalloendopeptidase activity; molecular_function}	{NA}	{NA}	{NA}	{YES}	{NA}	{PF02102:Deuterolysin metalloprotease (M35) family}
evm.model.Chr4.312	{KIY62315.1; glycosyltransferase family 17 protein [Cylindrobasidium torrendii FP15055 ss-10]}	{NA}	{scm:SCHCODRAFT_69062; K00737 MGAT3 beta-1,4-mannosyl-glycoprotein beta-1,4-N-acetylglucosaminyltransferase 2.4.1.144 Metabolism; Glycan biosynthesis and metabolism; N-Glycan biosynthesis [PATH:ko00510] Metabolism; Global and overview maps; Metabolic pathways [PATH:ko01100]}	{NA}	{NA}	{GO:0006487; protein N-linked glycosylation; biological_process GO:0003830; beta-1,4-mannosylglycoprotein 4-beta-N-acetylglucosaminyltransferase activity; molecular_function GO:0016020; membrane; cellular_component GO:0004190; aspartic-type endopeptidase activity; molecular_function GO:0006508; proteolysis; biological_process}	{NA}	{NA}	{NA}	{NA}	{QRV80436.1_; GT17 beta-1,4-mannosyl-glycoprotein beta-1,4-N-acetylglucosaminyltransferase (EC 2.4.1.144). -}	{PF04724:Glycosyltransferase family 17 PF00026:Eukaryotic aspartyl protease}
evm.model.Chr4.325	{PBK81924.1; P-loop containing nucleoside triphosphate hydrolase protein [Armillaria gallica]}	{O74402; Heat shock protein 78, mitochondrial }	{mrr:Moror_13988; K03695 clpB ATP-dependent Clp protease ATP-binding subunit ClpB -- Organismal Systems; Aging; Longevity regulating pathway - multiple species [PATH:ko04213]}	{SPBC4F6.17c; KOG1051 Chaperone HSP104 and related ATP-dependent Clp proteases O Posttranslational modification, protein turnover, chaperones ;}	{gnl|TC-DB|Q9FI56; 3.A.9.1.2 Chaperone protein ClpC1, chloroplastic OS=Arabidopsis thaliana GN=CLPC1 PE=1 SV=1}	{GO:0003724; RNA helicase activity; molecular_function GO:0006355; regulation of transcription, DNA-dependent; biological_process GO:0000166; nucleotide binding; molecular_function GO:0016887; ATPase activity; molecular_function GO:0070526; threonylcarbamoyladenosine biosynthetic process; biological_process GO:0006281; DNA repair; biological_process GO:0006614; SRP-dependent cotranslational prote…	{PHI:9919; P9WPD1 clpB 1773 Mycobacterium tuberculosis tuberculosis Homo sapiens (related: human) Chaperone protein Gene deletion: full; gene complementation reduced virulence}	{NA}	{NA}	{NA}	{NA}	{PF01637:ATPase domain predominantly from Archaea PF08477:Ras of Complex, Roc, domain of DAPkinase PF07728:AAA domain (dynein-related subfamily) PF05496:Holliday junction DNA helicase RuvB P-loop domain PF00437:Type II/IV secretion system protein PF00004:ATPase family associated with various cellular activities (AAA) PF01695:IstB-like ATP binding protein PF00005:ABC transporter PF06414:Zeta toxin…
evm.model.Chr4.363	{KAF9017521.1; peptidase M22, glycoprotease [Hymenopellis radicata]}	{NA}	{mrr:Moror_1081; K01409 KAE1, tsaD, QRI7 N6-L-threonylcarbamoyladenine synthase 2.3.1.234 }	{NA}	{NA}	{NA}	{NA}	{NA}	{NA}	{NA}	{NA}	{NA}
evm.model.Chr4.409	{NA}	{NA}	{NA}	{NA}	{NA}	{GO:0004190; aspartic-type endopeptidase activity; molecular_function GO:0006508; proteolysis; biological_process}	{NA}	{NA}	{NA}	{NA}	{NA}	{PF00026:Eukaryotic aspartyl protease}
evm.model.Chr4.410	{NA}	{NA}	{NA}	{NA}	{NA}	{GO:0006508; proteolysis; biological_process GO:0004190; aspartic-type endopeptidase activity; molecular_function}	{NA}	{NA}	{NA}	{NA}	{NA}	{PF00026:Eukaryotic aspartyl protease}
evm.model.Chr4.450	{KAF9033266.1; hypothetical protein BDZ89DRAFT_1063005 [Hymenopellis radicata]}	{NA}	{mrr:Moror_9888; K10625 UBR1 E3 ubiquitin-protein ligase UBR1 2.3.2.27 }	{NA}	{NA}	{GO:0004842; ubiquitin-protein ligase activity; molecular_function GO:0008270; zinc ion binding; molecular_function GO:0030163; protein catabolic process; biological_process}	{NA}	{NA}	{NA}	{NA}	{NA}	{PF02617:ATP-dependent Clp protease adaptor protein ClpS PF02207:Putative zinc finger in N-recognin (UBR box)}
evm.model.Chr4.459	{KAF8910333.1; Lon protease C-terminal proteolytic domain-containing protein [Mucidula mucida]}	{P0CQ17; Lon protease homolog, mitochondrial }	{mrr:Moror_1200; K08675 PRSS15, PIM1 ATP-dependent Lon protease 3.4.21.53 }	{YBL022c; KOG2004 Mitochondrial ATP-dependent protease PIM1/LON O Posttranslational modification, protein turnover, chaperones ;}	{NA}	{GO:0003724; RNA helicase activity; molecular_function GO:0016887; ATPase activity; molecular_function GO:0006260; DNA replication; biological_process GO:0004252; serine-type endopeptidase activity; molecular_function GO:0006281; DNA repair; biological_process GO:0098519; NA GO:0003924; GTPase activity; molecular_function GO:0003723; RNA binding; molecular_function GO:0043531; ADP binding; molecu…	{PHI:8808; A0A0F6AXS9 lon 28901 Salmonella enterica Salmonellosis Homo sapiens (related: human) ATP-dependent protease Gene mutation increased virulence (hypervirulence)}	{NA}	{NA}	{NA}	{NA}	{PF00493:MCM P-loop domain PF00004:ATPase family associated with various cellular activities (AAA) PF07724:AAA domain (Cdc48 subfamily) PF02190:ATP-dependent protease La (LON) substrate-binding domain PF07728:AAA domain (dynein-related subfamily) PF05496:Holliday junction DNA helicase RuvB P-loop domain PF00910:RNA helicase PF03266:NTPase PF06068:TIP49 P-loop domain PF03193:RsgA GTPase PF00931:NB…
evm.model.Chr4.750	{KIY74276.1; peptidase C1B bleomycin hydrolase [Cylindrobasidium torrendii FP15055 ss-10]}	{B3LP78; Cysteine proteinase 1, mitochondrial }	{scm:SCHCODRAFT_77432; K01372 BLMH, pepC bleomycin hydrolase 3.4.22.40 }	{YNL239w; KOG4128 Bleomycin hydrolases and aminopeptidases of cysteine protease family E Amino acid transport and metabolism ;}	{NA}	{GO:0006508; proteolysis; biological_process GO:0004197; cysteine-type endopeptidase activity; molecular_function GO:0008234; cysteine-type peptidase activity; molecular_function}	{NA}	{NA}	{NA}	{NA}	{NA}	{PF00112:Papain family cysteine protease PF03051:Peptidase C1-like family}
evm.model.Chr4.790	{KAF8919938.1; acid protease [Mucidula mucida]}	{NA}	{fme:FOMMEDRAFT_122851; }	{NA}	{NA}	{GO:0004190; aspartic-type endopeptidase activity; molecular_function GO:0006508; proteolysis; biological_process}	{NA}	{NA}	{NA}	{YES}	{NA}	{PF00026:Eukaryotic aspartyl protease}
evm.model.Chr5.145	{NA}	{NA}	{NA}	{NA}	{NA}	{GO:0004190; aspartic-type endopeptidase activity; molecular_function GO:0006508; proteolysis; biological_process}	{NA}	{NA}	{NA}	{NA}	{NA}	{PF09668:Aspartyl protease}
evm.model.Chr5.402	{KAF8916221.1; P-loop containing nucleoside triphosphate hydrolase protein [Mucidula mucida]}	{O74445; Probable 26S proteasome subunit rpt4 }	{sla:SERLADRAFT_409838; K03064 PSMC6, RPT4 26S proteasome regulatory subunit T4 -- Genetic Information Processing; Folding, sorting and degradation; Proteasome [PATH:ko03050] Human Diseases; Infectious diseases: Viral; Epstein-Barr virus infection [PATH:ko05169]}	{7290699; KOG0651 26S proteasome regulatory complex, ATPase RPT4 O Posttranslational modification, protein turnover, chaperones ;}	{gnl|TC-DB|O67077; 3.A.29.1.4 ATP-dependent zinc metalloprotease FtsH OS=Aquifex aeolicus (strain VF5) OX=224324 GN=ftsH PE=1 SV=1}	{GO:0006281; DNA repair; biological_process GO:0016887; ATPase activity; molecular_function GO:0070526; threonylcarbamoyladenosine biosynthetic process; biological_process GO:0003724; RNA helicase activity; molecular_function GO:0006355; regulation of transcription, DNA-dependent; biological_process GO:0006310; DNA recombination; biological_process GO:0015995; chlorophyll biosynthetic process; bi…	{PHI:1566; I1RC95 GzOB006 5518 Fusarium graminearum Fusarium Ear Blight Triticum (related: wheat) transcription factor gene deletion lethal}	{NA}	{NA}	{NA}	{NA}	{PF01078:Magnesium chelatase, subunit ChlI PF05496:Holliday junction DNA helicase RuvB P-loop domain PF07728:AAA domain (dynein-related subfamily) PF07724:AAA domain (Cdc48 subfamily) PF02562:PhoH-like protein PF01057:Parvovirus non-structural protein NS1 PF07726:ATPase family associated with various cellular activities (AAA) PF00004:ATPase family associated with various cellular activities (AAA)…
evm.model.Chr5.449	{KAF8920826.1; JAB1/Mov34/MPN/PAD-1 ubiquitin protease-domain-containing protein [Mucidula mucida]}	{Q9FVU9; COP9 signalosome complex subunit 5b }	{scm:SCHCODRAFT_70193; K09613 COPS5, CSN5 COP9 signalosome complex subunit 5 3.4.-.- }	{At1g71230; KOG1554 COP9 signalosome, subunit CSN5 OT Posttranslational modification, protein turnover, chaperones ; Signal transduction mechanisms ;}	{NA}	{GO:0005515; protein binding; molecular_function}	{PHI:8000; A0A177DU44 csn5 5599 Alternaria alternata Brown spot disease Citrus reticulata (related: tangerine) COP9 signalosome (CSN) protein complex involved in the ubiquitin-proteasome system Gene deletion: full; gene complementation reduced virulence}	{NA}	{NA}	{NA}	{NA}	{PF01398:JAB1/Mov34/MPN/PAD-1 ubiquitin protease}
evm.model.Chr5.596	{TFY61297.1; hypothetical protein EVG20_g7110 [Dentipellis fragilis]}	{NA}	{mrr:Moror_11569; }	{NA}	{NA}	{GO:0003723; RNA binding; molecular_function GO:0003964; RNA-directed DNA polymerase activity; molecular_function GO:0004190; aspartic-type endopeptidase activity; molecular_function GO:0006508; proteolysis; biological_process GO:0006278; RNA-dependent DNA replication; biological_process}	{NA}	{NA}	{NA}	{NA}	{NA}	{PF09668:Aspartyl protease PF00078:Reverse transcriptase (RNA-dependent DNA polymerase)}
evm.model.Chr5.612	{KZT01692.1; hypothetical protein LAESUDRAFT_739069 [Laetiporus sulphureus 93-53]}	{NA}	{adl:AURDEDRAFT_110315; }	{NA}	{NA}	{GO:0003724; RNA helicase activity; molecular_function GO:0003723; RNA binding; molecular_function GO:0006508; proteolysis; biological_process GO:0016020; membrane; cellular_component GO:0005524; ATP binding; molecular_function GO:0016032; NA GO:0004252; serine-type endopeptidase activity; molecular_function GO:0019082; viral protein processing; biological_process}	{NA}	{NA}	{NA}	{NA}	{NA}	{PF00944:Alphavirus core protein PF05579:Equine arteritis virus serine endopeptidase S32 PF00949:Peptidase S7, Flavivirus NS3 serine protease }
evm.model.Chr5.651	{XP_037218700.1; uncharacterized protein MIND_00880200 [Mycena indigotica]}	{NA}	{gtr:GLOTRDRAFT_75030; }	{NA}	{NA}	{GO:0016032; NA GO:0005524; ATP binding; molecular_function GO:0019082; viral protein processing; biological_process GO:0006508; proteolysis; biological_process GO:0003723; RNA binding; molecular_function GO:0004252; serine-type endopeptidase activity; molecular_function GO:0003724; RNA helicase activity; molecular_function}	{NA}	{NA}	{NA}	{NA}	{NA}	{PF05579:Equine arteritis virus serine endopeptidase S32 PF00949:Peptidase S7, Flavivirus NS3 serine protease PF00089:Trypsin}
evm.model.Chr5.844	{KAF8869707.1; aspartic peptidase domain-containing protein [Mucidula mucida]}	{NA}	{hir:HETIRDRAFT_64605; }	{NA}	{NA}	{GO:0006508; proteolysis; biological_process GO:0004190; aspartic-type endopeptidase activity; molecular_function}	{NA}	{NA}	{NA}	{NA}	{NA}	{PF00026:Eukaryotic aspartyl protease}
evm.model.Chr5.915	{KNZ78483.1; KEX1 protease [Termitomyces sp. J132]}	{P13134; Kexin }	{lbc:LACBIDRAFT_248825; K01341 KEX2 kexin 3.4.21.61 }	{YNL238w; KOG3525 Subtilisin-like proprotein convertase O Posttranslational modification, protein turnover, chaperones ;}	{NA}	{GO:0004252; serine-type endopeptidase activity; molecular_function GO:0006508; proteolysis; biological_process}	{PHI:4603; Q4WQI8 KexB 746128 Aspergillus fumigatus Invasive Pulmonary Aspergillosis Mus musculus (related: house mouse) Kexin-like endoprotease gene deletion: full; gene complementation reduced virulence}	{Q5APK9_CANAL; KEX2 EAL04548.1 936 Candida albicans 5476 CAUTION: The sequence shown here is derived from an EMBL/GenBank/DDBJ whole genome shotgun (WGS) entry which is preliminary data. 15123810 XP_723252.1, XM_718159.1, XP_723441.1, XM_718348.1 {ID:PF01483; Description: P_proprotein} {ID:PF00082; Description: P_proprotein} Isolated from a wide variety of substrates including humans animals inva…	{NA}	{NA}	{NA}	{PF01483:Proprotein convertase P-domain PF00082:Subtilase family}
evm.model.Chr5.918	{KAF9030688.1; hypothetical protein BDZ89DRAFT_1064471 [Hymenopellis radicata]}	{P09231; Protease KEX1 }	{cci:CC1G_12012; K01341 KEX2 kexin 3.4.21.61 }	{YNL238w; KOG3525 Subtilisin-like proprotein convertase O Posttranslational modification, protein turnover, chaperones ;}	{NA}	{GO:0004252; serine-type endopeptidase activity; molecular_function GO:0006508; proteolysis; biological_process}	{NA}	{NA}	{NA}	{YES}	{NA}	{PF00082:Subtilase family PF01483:Proprotein convertase P-domain}
evm.model.Chr6.175	{KIY72019.1; Mov34-domain-containing protein [Cylindrobasidium torrendii FP15055 ss-10]}	{Q8WZY4; 26S proteasome regulatory subunit rpn-8 }	{lbc:LACBIDRAFT_190981; K03038 PSMD7, RPN8 26S proteasome regulatory subunit N8 -- Genetic Information Processing; Folding, sorting and degradation; Proteasome [PATH:ko03050] Human Diseases; Infectious diseases: Viral; Epstein-Barr virus infection [PATH:ko05169]}	{SPCC1682.10; KOG1556 26S proteasome regulatory complex, subunit RPN8/PSMD7 O Posttranslational modification, protein turnover, chaperones ;}	{NA}	{GO:0005515; protein binding; molecular_function}	{NA}	{NA}	{NA}	{NA}	{NA}	{PF01398:JAB1/Mov34/MPN/PAD-1 ubiquitin protease}
evm.model.Chr6.177	{KIY72019.1; Mov34-domain-containing protein [Cylindrobasidium torrendii FP15055 ss-10]}	{Q8WZY4; 26S proteasome regulatory subunit rpn-8 }	{mrr:Moror_2700; K03038 PSMD7, RPN8 26S proteasome regulatory subunit N8 -- Genetic Information Processing; Folding, sorting and degradation; Proteasome [PATH:ko03050] Human Diseases; Infectious diseases: Viral; Epstein-Barr virus infection [PATH:ko05169]}	{Hs4506231; KOG1556 26S proteasome regulatory complex, subunit RPN8/PSMD7 O Posttranslational modification, protein turnover, chaperones ;}	{NA}	{GO:0005515; protein binding; molecular_function}	{NA}	{NA}	{NA}	{NA}	{NA}	{PF01398:JAB1/Mov34/MPN/PAD-1 ubiquitin protease}
evm.model.Chr6.390	{KIY66525.1; acid protease [Cylindrobasidium torrendii FP15055 ss-10]}	{NA}	{abv:AGABI2DRAFT191315; }	{NA}	{NA}	{GO:0006508; proteolysis; biological_process GO:0004190; aspartic-type endopeptidase activity; molecular_function}	{NA}	{NA}	{NA}	{YES}	{NA}	{PF00026:Eukaryotic aspartyl protease}
evm.model.Chr6.392	{KAF8920190.1; aspartic peptidase A1 [Mucidula mucida]}	{NA}	{gtr:GLOTRDRAFT_64475; }	{NA}	{NA}	{GO:0004190; aspartic-type endopeptidase activity; molecular_function GO:0006508; proteolysis; biological_process}	{NA}	{NA}	{NA}	{NA}	{NA}	{PF00026:Eukaryotic aspartyl protease}
evm.model.Chr6.510	{KAF4613875.1; hypothetical protein D9613_007539 [Agrocybe pediades]}	{P33277; GTPase-activating protein }	{mrr:Moror_17122; K05767 IQGAP2_3 Ras GTPase-activating-like protein IQGAP2/3 -- Cellular Processes; Cell motility; Regulation of actin cytoskeleton [PATH:ko04810]}	{SPBC646.12c; KOG2128 Ras GTPase-activating protein family - IQGAP T Signal transduction mechanisms ;}	{NA}	{GO:0005096; GTPase activator activity; molecular_function GO:0006508; proteolysis; biological_process GO:0007264; small GTPase mediated signal transduction; biological_process GO:0004190; aspartic-type endopeptidase activity; molecular_function GO:0051056; regulation of small GTPase mediated signal transduction; biological_process GO:0005099; Ras GTPase activator activity; molecular_function GO:…	{NA}	{NA}	{NA}	{NA}	{NA}	{PF00026:Eukaryotic aspartyl protease PF03836:RasGAP C-terminus PF00616:GTPase-activator protein for Ras-like GTPase}
evm.model.Chr6.576	{KIY67551.1; OTU-domain-containing protein [Cylindrobasidium torrendii FP15055 ss-10]}	{Q9LPT6; OVARIAN TUMOR DOMAIN-containing deubiquitinating enzyme 2 }	{mrr:Moror_1047; K13719 OTU1, YOD1 ubiquitin thioesterase OTU1 3.1.2.- Genetic Information Processing; Folding, sorting and degradation; Protein processing in endoplasmic reticulum [PATH:ko04141]}	{At1g50670; KOG3288 OTU-like cysteine protease TO Signal transduction mechanisms ; Posttranslational modification, protein turnover, chaperones ;}	{NA}	{NA}	{NA}	{NA}	{NA}	{NA}	{NA}	{NA}
evm.model.Chr6.709	{KAF9030873.1; zincin [Hymenopellis radicata]}	{NA}	{mrr:Moror_5075; K19305 NPII deuterolysin 3.4.24.39 }	{NA}	{NA}	{GO:0004222; metalloendopeptidase activity; molecular_function GO:0006508; proteolysis; biological_process}	{NA}	{NA}	{NA}	{YES}	{NA}	{PF02102:Deuterolysin metalloprotease (M35) family}
evm.model.Chr6.923	{TFY53759.1; hypothetical protein EVG20_g9976, partial [Dentipellis fragilis]}	{NA}	{mrr:Moror_2377; }	{NA}	{NA}	{GO:0006278; RNA-dependent DNA replication; biological_process GO:0006508; proteolysis; biological_process GO:0003964; RNA-directed DNA polymerase activity; molecular_function GO:0004190; aspartic-type endopeptidase activity; molecular_function GO:0015074; DNA integration; biological_process GO:0003723; RNA binding; molecular_function}	{NA}	{NA}	{NA}	{NA}	{NA}	{PF00078:Reverse transcriptase (RNA-dependent DNA polymerase) PF00665:Integrase core domain PF09668:Aspartyl protease}
evm.model.Chr7.186	{NA}	{NA}	{NA}	{NA}	{NA}	{GO:0006508; proteolysis; biological_process GO:0004190; aspartic-type endopeptidase activity; molecular_function}	{NA}	{NA}	{NA}	{NA}	{NA}	{PF00026:Eukaryotic aspartyl protease}
evm.model.Chr7.211	{KAF9030688.1; hypothetical protein BDZ89DRAFT_1064471 [Hymenopellis radicata]}	{P09231; Protease KEX1 }	{lbc:LACBIDRAFT_248825; K01341 KEX2 kexin 3.4.21.61 }	{YNL238w; KOG3525 Subtilisin-like proprotein convertase O Posttranslational modification, protein turnover, chaperones ;}	{NA}	{GO:0004252; serine-type endopeptidase activity; molecular_function GO:0006508; proteolysis; biological_process}	{PHI:4603; Q4WQI8 KexB 746128 Aspergillus fumigatus Invasive Pulmonary Aspergillosis Mus musculus (related: house mouse) Kexin-like endoprotease gene deletion: full; gene complementation reduced virulence}	{NA}	{NA}	{YES}	{NA}	{PF01483:Proprotein convertase P-domain PF00082:Subtilase family}
evm.model.Chr7.272	{KIY71726.1; cysteine proteinase [Cylindrobasidium torrendii FP15055 ss-10]}	{NA}	{NA}	{NA}	{NA}	{GO:0008234; cysteine-type peptidase activity; molecular_function GO:0006508; proteolysis; biological_process}	{NA}	{NA}	{NA}	{NA}	{NA}	{PF02902:Ulp1 protease family, C-terminal catalytic domain}
evm.model.Chr7.307	{KAF8916997.1; NUC071 domain-containing protein [Mucidula mucida]}	{Q99PV0; Pre-mRNA-processing-splicing factor 8 }	{mrr:Moror_5165; K12856 PRPF8, PRP8 pre-mRNA-processing factor 8 -- Genetic Information Processing; Transcription; Spliceosome [PATH:ko03040]}	{Hs17999537; KOG1795 U5 snRNP spliceosome subunit A RNA processing and modification ;}	{NA}	{GO:0000398; nuclear mRNA splicing, via spliceosome; biological_process GO:0030623; U5 snRNA binding; molecular_function GO:0017070; U6 snRNA binding; molecular_function GO:0005515; protein binding; molecular_function GO:0003723; RNA binding; molecular_function}	{NA}	{NA}	{NA}	{NA}	{NA}	{PF10596:U6-snRNA interacting domain of PrP8 PF08082:PRO8NT (NUC069), PrP8 N-terminal domain PF01398:JAB1/Mov34/MPN/PAD-1 ubiquitin protease PF08083:PROCN (NUC071) domain PF10597:U5-snRNA binding site 2 of PrP8 PF10598:RNA recognition motif of the spliceosomal PrP8}
evm.model.Chr7.400	{KNZ78483.1; KEX1 protease [Termitomyces sp. J132]}	{P13134; Kexin }	{lbc:LACBIDRAFT_248825; K01341 KEX2 kexin 3.4.21.61 }	{YNL238w; KOG3525 Subtilisin-like proprotein convertase O Posttranslational modification, protein turnover, chaperones ;}	{NA}	{GO:0004252; serine-type endopeptidase activity; molecular_function GO:0006508; proteolysis; biological_process}	{PHI:4603; Q4WQI8 KexB 746128 Aspergillus fumigatus Invasive Pulmonary Aspergillosis Mus musculus (related: house mouse) Kexin-like endoprotease gene deletion: full; gene complementation reduced virulence}	{Q5APK9_CANAL; KEX2 EAL04548.1 936 Candida albicans 5476 CAUTION: The sequence shown here is derived from an EMBL/GenBank/DDBJ whole genome shotgun (WGS) entry which is preliminary data. 15123810 XP_723252.1, XM_718159.1, XP_723441.1, XM_718348.1 {ID:PF01483; Description: P_proprotein} {ID:PF00082; Description: P_proprotein} Isolated from a wide variety of substrates including humans animals inva…	{NA}	{NA}	{NA}	{PF01483:Proprotein convertase P-domain PF00082:Subtilase family}
evm.model.Chr7.479	{NA}	{NA}	{NA}	{NA}	{NA}	{GO:0006508; proteolysis; biological_process GO:0004222; metalloendopeptidase activity; molecular_function}	{NA}	{NA}	{NA}	{YES}	{NA}	{PF02102:Deuterolysin metalloprotease (M35) family}
evm.model.Chr7.504	{KAF9030359.1; zincin [Hymenopellis radicata]}	{D1ZSU8; Extracellular metalloprotease SMAC_06893 }	{cci:CC1G_15350; }	{NA}	{NA}	{GO:0031012; extracellular matrix; cellular_component GO:0008270; zinc ion binding; molecular_function GO:0004222; metalloendopeptidase activity; molecular_function GO:0006508; proteolysis; biological_process}	{PHI:479; C5P3X6 MEP1 199306 Coccidioides posadasii Respiratory Disease Mus musculus (related: house mouse) Metalloproteinase gene disruption; gene complementation reduced virulence}	{MEP1_COCP7; MEP1 AAQ07436.1 276 Coccidioides posadasii 222929 FUNCTION: Secreted metalloproteinase that allows assimilation of proteinaceous substrates. Pays a pivotal role as a pathogenicity determinant during infections and contributes to the ability of the pathogen to persist within the mammalian host. Digests an immunodominant cell surface antigen (SOWgp) and prevents host recognition of end…	{NA}	{NA}	{NA}	{PF00413:Matrixin}
evm.model.Chr7.512.1	{KIY73175.1; kex protein [Cylindrobasidium torrendii FP15055 ss-10]}	{Q09175; Dibasic-processing endoprotease }	{cci:CC1G_12012; K01341 KEX2 kexin 3.4.21.61 }	{SPAC22E12.09c; KOG3525 Subtilisin-like proprotein convertase O Posttranslational modification, protein turnover, chaperones ;}	{NA}	{GO:0018149; peptide cross-linking; biological_process GO:0006508; proteolysis; biological_process GO:0004252; serine-type endopeptidase activity; molecular_function}	{NA}	{NA}	{NA}	{YES}	{NA}	{PF00082:Subtilase family PF00868:Transglutaminase family PF01483:Proprotein convertase P-domain}
evm.model.Chr7.544	{NA}	{NA}	{NA}	{NA}	{NA}	{GO:0008234; cysteine-type peptidase activity; molecular_function GO:0006508; proteolysis; biological_process}	{NA}	{NA}	{NA}	{NA}	{NA}	{PF02902:Ulp1 protease family, C-terminal catalytic domain}
evm.model.Chr7.637	{NA}	{NA}	{NA}	{NA}	{NA}	{GO:0004190; aspartic-type endopeptidase activity; molecular_function GO:0006508; proteolysis; biological_process}	{NA}	{NA}	{NA}	{YES}	{NA}	{PF00026:Eukaryotic aspartyl protease}
evm.model.Chr7.646	{NA}	{NA}	{NA}	{NA}	{NA}	{GO:0006508; proteolysis; biological_process GO:0004190; aspartic-type endopeptidase activity; molecular_function}	{NA}	{NA}	{NA}	{NA}	{NA}	{PF09668:Aspartyl protease}
evm.model.Chr7.648	{NA}	{NA}	{NA}	{NA}	{NA}	{GO:0004190; aspartic-type endopeptidase activity; molecular_function GO:0006508; proteolysis; biological_process}	{NA}	{NA}	{NA}	{NA}	{NA}	{PF09668:Aspartyl protease}
evm.model.Chr7.698	{KAF9030688.1; hypothetical protein BDZ89DRAFT_1064471 [Hymenopellis radicata]}	{P09231; Protease KEX1 }	{fme:FOMMEDRAFT_110361; K01341 KEX2 kexin 3.4.21.61 }	{NA}	{NA}	{GO:0006508; proteolysis; biological_process GO:0004252; serine-type endopeptidase activity; molecular_function}	{NA}	{NA}	{NA}	{YES}	{NA}	{PF00082:Subtilase family PF01483:Proprotein convertase P-domain}
evm.model.Chr7.739	{KAF9030688.1; hypothetical protein BDZ89DRAFT_1064471 [Hymenopellis radicata]}	{NA}	{cci:CC1G_12012; K01341 KEX2 kexin 3.4.21.61 }	{NA}	{NA}	{GO:0006508; proteolysis; biological_process GO:0004252; serine-type endopeptidase activity; molecular_function}	{PHI:4603; Q4WQI8 KexB 746128 Aspergillus fumigatus Invasive Pulmonary Aspergillosis Mus musculus (related: house mouse) Kexin-like endoprotease gene deletion: full; gene complementation reduced virulence}	{NA}	{NA}	{NA}	{NA}	{PF00082:Subtilase family PF01483:Proprotein convertase P-domain}
evm.model.Chr7.792	{KAF8906169.1; aspartic peptidase domain-containing protein [Mucidula mucida]}	{NA}	{mrr:Moror_1172; }	{NA}	{NA}	{GO:0004190; aspartic-type endopeptidase activity; molecular_function GO:0006508; proteolysis; biological_process}	{NA}	{NA}	{NA}	{NA}	{NA}	{PF00026:Eukaryotic aspartyl protease}
evm.model.Chr7.793	{KAF8906170.1; aspartic peptidase domain-containing protein [Mucidula mucida]}	{NA}	{scm:SCHCODRAFT_67036; K01381 PEP4 saccharopepsin 3.4.23.25 Cellular Processes; Transport and catabolism; Autophagy - yeast [PATH:ko04138]}	{NA}	{NA}	{GO:0004190; aspartic-type endopeptidase activity; molecular_function GO:0006508; proteolysis; biological_process}	{NA}	{NA}	{NA}	{YES}	{NA}	{PF00026:Eukaryotic aspartyl protease}
evm.model.Chr7.806	{KAF8905137.1; acid protease [Mucidula mucida]}	{P17576; Polyporopepsin }	{tvs:TRAVEDRAFT_64339; }	{NA}	{NA}	{GO:0004190; aspartic-type endopeptidase activity; molecular_function GO:0006508; proteolysis; biological_process}	{NA}	{NA}	{NA}	{NA}	{NA}	{PF00026:Eukaryotic aspartyl protease}
evm.model.Chr8.176	{KAF8907731.1; hypothetical protein CPB85DRAFT_1254159 [Mucidula mucida]}	{D1ZSU8; Extracellular metalloprotease SMAC_06893 }	{scm:SCHCODRAFT_45811; }	{NA}	{NA}	{GO:0008270; zinc ion binding; molecular_function GO:0006508; proteolysis; biological_process GO:0004222; metalloendopeptidase activity; molecular_function GO:0031012; extracellular matrix; cellular_component}	{NA}	{MEP7_ARTGP; MGYG_00389 EFQ97350.1 293 Arthroderma gypseum 535722 FUNCTION: Secreted metalloproteinase that allows assimilation of proteinaceous substrates. Plays a pivotal role as a pathogenicity determinant during infections and contributes to the ability of the pathogen to persist within the mammalian host (By similarity).; SUBCELLULAR LOCATION: Secreted (By similarity).; SIMILARITY: Belongs t…	{NA}	{YES}	{NA}	{PF00413:Matrixin}
evm.model.Chr8.179	{KAF8907731.1; hypothetical protein CPB85DRAFT_1254159 [Mucidula mucida]}	{C9SSK8; Extracellular metalloprotease VDBG_07883 }	{dsq:DICSQDRAFT_135116; }	{NA}	{NA}	{GO:0008270; zinc ion binding; molecular_function GO:0005576; NA GO:0004222; metalloendopeptidase activity; molecular_function GO:0006508; proteolysis; biological_process GO:0031012; extracellular matrix; cellular_component}	{PHI:479; C5P3X6 MEP1 199306 Coccidioides posadasii Respiratory Disease Mus musculus (related: house mouse) Metalloproteinase gene disruption; gene complementation reduced virulence}	{MEP7_ARTGP; MGYG_00389 EFQ97350.1 293 Arthroderma gypseum 535722 FUNCTION: Secreted metalloproteinase that allows assimilation of proteinaceous substrates. Plays a pivotal role as a pathogenicity determinant during infections and contributes to the ability of the pathogen to persist within the mammalian host (By similarity).; SUBCELLULAR LOCATION: Secreted (By similarity).; SIMILARITY: Belongs t…	{NA}	{YES}	{NA}	{PF10462:Peptidase M66 PF00413:Matrixin PF02031:Streptomyces extracellular neutral proteinase (M7) family}
evm.model.Chr8.210	{KAF9026839.1; hypothetical protein BDZ89DRAFT_1161097 [Hymenopellis radicata]}	{NA}	{mrr:Moror_16644; K13125 NOSIP nitric oxide synthase-interacting protein -- }	{NA}	{NA}	{GO:0004197; cysteine-type endopeptidase activity; molecular_function GO:0005515; protein binding; molecular_function GO:0004190; aspartic-type endopeptidase activity; molecular_function GO:0006508; proteolysis; biological_process GO:0046872; metal ion binding; molecular_function GO:0008270; zinc ion binding; molecular_function}	{NA}	{NA}	{NA}	{NA}	{NA}	{PF13639:Ring finger domain PF00026:Eukaryotic aspartyl protease PF00851:Helper component proteinase PF14634:zinc-RING finger domain PF00097:Zinc finger, C3HC4 type (RING finger) PF01363:FYVE zinc finger}
evm.model.Chr8.287	{PBK97384.1; acid protease [Armillaria gallica]}	{NA}	{NA}	{NA}	{NA}	{GO:0006508; proteolysis; biological_process GO:0004190; aspartic-type endopeptidase activity; molecular_function}	{NA}	{NA}	{NA}	{NA}	{NA}	{PF00026:Eukaryotic aspartyl protease}
evm.model.Chr8.345	{KIY68152.1; zincin [Cylindrobasidium torrendii FP15055 ss-10]}	{D1ZSU8; Extracellular metalloprotease SMAC_06893 }	{scm:SCHCODRAFT_46132; }	{NA}	{NA}	{GO:0008270; zinc ion binding; molecular_function GO:0004222; metalloendopeptidase activity; molecular_function GO:0007618; mating; biological_process GO:0006508; proteolysis; biological_process GO:0005576; NA GO:0031012; extracellular matrix; cellular_component}	{PHI:479; C5P3X6 MEP1 199306 Coccidioides posadasii Respiratory Disease Mus musculus (related: house mouse) Metalloproteinase gene disruption; gene complementation reduced virulence}	{MEP1_COCP7; MEP1 AAQ07436.1 276 Coccidioides posadasii 222929 FUNCTION: Secreted metalloproteinase that allows assimilation of proteinaceous substrates. Pays a pivotal role as a pathogenicity determinant during infections and contributes to the ability of the pathogen to persist within the mammalian host. Digests an immunodominant cell surface antigen (SOWgp) and prevents host recognition of end…	{NA}	{YES}	{NA}	{PF02031:Streptomyces extracellular neutral proteinase (M7) family PF05436:Mating factor alpha precursor N-terminus PF10462:Peptidase M66 PF00413:Matrixin}
evm.model.Chr8.353	{KIY74456.1; acid protease [Cylindrobasidium torrendii FP15055 ss-10]}	{NA}	{NA}	{NA}	{NA}	{GO:0006508; proteolysis; biological_process GO:0004190; aspartic-type endopeptidase activity; molecular_function}	{NA}	{NA}	{NA}	{NA}	{NA}	{PF00026:Eukaryotic aspartyl protease}
evm.model.Chr8.714	{TFY53759.1; hypothetical protein EVG20_g9976, partial [Dentipellis fragilis]}	{NA}	{mrr:Moror_2377; }	{NA}	{NA}	{GO:0003723; RNA binding; molecular_function GO:0015074; DNA integration; biological_process GO:0006278; RNA-dependent DNA replication; biological_process GO:0006508; proteolysis; biological_process GO:0003964; RNA-directed DNA polymerase activity; molecular_function GO:0004190; aspartic-type endopeptidase activity; molecular_function}	{NA}	{NA}	{NA}	{NA}	{NA}	{PF09668:Aspartyl protease PF00078:Reverse transcriptase (RNA-dependent DNA polymerase) PF00665:Integrase core domain}
evm.model.Chr8.72	{KAF8997139.1; hypothetical protein BDZ89DRAFT_1256128 [Hymenopellis radicata]}	{NA}	{gtr:GLOTRDRAFT_51611; }	{NA}	{NA}	{GO:0006508; proteolysis; biological_process GO:0004190; aspartic-type endopeptidase activity; molecular_function}	{NA}	{NA}	{NA}	{NA}	{NA}	{PF09668:Aspartyl protease}
evm.model.Chr8.790	{NA}	{NA}	{NA}	{NA}	{NA}	{GO:0006508; proteolysis; biological_process GO:0008234; cysteine-type peptidase activity; molecular_function}	{NA}	{NA}	{NA}	{NA}	{NA}	{PF02902:Ulp1 protease family, C-terminal catalytic domain}
evm.model.Chr9.143	{ESK88169.1; neutral protease 2-like protein [Moniliophthora roreri MCA 2997]}	{NA}	{mrr:Moror_5568; K19305 NPII deuterolysin 3.4.24.39 }	{NA}	{NA}	{GO:0006508; proteolysis; biological_process GO:0004222; metalloendopeptidase activity; molecular_function}	{NA}	{NA}	{NA}	{YES}	{NA}	{PF02102:Deuterolysin metalloprotease (M35) family}
evm.model.Chr9.153	{NA}	{NA}	{NA}	{NA}	{NA}	{GO:0006508; proteolysis; biological_process GO:0008234; cysteine-type peptidase activity; molecular_function}	{NA}	{NA}	{NA}	{NA}	{NA}	{PF02902:Ulp1 protease family, C-terminal catalytic domain}
evm.model.Chr9.20	{NA}	{NA}	{NA}	{NA}	{NA}	{GO:0006508; proteolysis; biological_process GO:0004190; aspartic-type endopeptidase activity; molecular_function}	{NA}	{NA}	{NA}	{YES}	{NA}	{PF00026:Eukaryotic aspartyl protease}
evm.model.Chr9.306	{NA}	{NA}	{NA}	{NA}	{NA}	{GO:0006508; proteolysis; biological_process GO:0004222; metalloendopeptidase activity; molecular_function}	{NA}	{NA}	{NA}	{NA}	{NA}	{PF02102:Deuterolysin metalloprotease (M35) family}
evm.model.Chr9.349	{TFY53759.1; hypothetical protein EVG20_g9976, partial [Dentipellis fragilis]}	{NA}	{mrr:Moror_2377; }	{NA}	{NA}	{GO:0004190; aspartic-type endopeptidase activity; molecular_function GO:0003964; RNA-directed DNA polymerase activity; molecular_function GO:0006508; proteolysis; biological_process GO:0006278; RNA-dependent DNA replication; biological_process GO:0003723; RNA binding; molecular_function}	{NA}	{NA}	{NA}	{NA}	{NA}	{PF00078:Reverse transcriptase (RNA-dependent DNA polymerase) PF09668:Aspartyl protease}
evm.model.Chr9.415	{KAF9028009.1; ATP-dependent protease La [Hymenopellis radicata]}	{Q6C0L7; Lon protease homolog 2, peroxisomal }	{gtr:GLOTRDRAFT_41367; K01338 lon ATP-dependent Lon protease 3.4.21.53 Cellular Processes; Cell growth and death; Cell cycle - Caulobacter [PATH:ko04112]}	{Hs20562018; KOG2004 Mitochondrial ATP-dependent protease PIM1/LON O Posttranslational modification, protein turnover, chaperones ;}	{NA}	{GO:0004176; ATP-dependent peptidase activity; molecular_function GO:0015995; chlorophyll biosynthetic process; biological_process GO:0006310; DNA recombination; biological_process GO:0016851; magnesium chelatase activity; molecular_function GO:0015979; photosynthesis; biological_process GO:0005525; GTP binding; molecular_function GO:0005524; ATP binding; molecular_function GO:0009378; four-way j…	{PHI:7866; A0A0U5BRC2 Lon 346 Xanthomonas citri citrus canker Citrus sinensis (related: sweet orange) Protease Gene mutation unaffected pathogenicity}	{NA}	{NA}	{NA}	{NA}	{PF01695:IstB-like ATP binding protein PF05362:Lon protease (S16) C-terminal proteolytic domain PF00910:RNA helicase PF03266:NTPase PF05837:Centromere protein H (CENP-H) PF03193:RsgA GTPase PF07728:AAA domain (dynein-related subfamily) PF01078:Magnesium chelatase, subunit ChlI PF05496:Holliday junction DNA helicase RuvB P-loop domain PF00004:ATPase family associated with various cellular activiti…
evm.model.Chr9.651	{NA}	{NA}	{NA}	{NA}	{NA}	{GO:0004190; aspartic-type endopeptidase activity; molecular_function GO:0006508; proteolysis; biological_process}	{NA}	{NA}	{NA}	{NA}	{NA}	{PF09668:Aspartyl protease}
evm.model.Contig61.4	{KAG0087631.1; hypothetical protein BGZ92_007171 [Podila epicladia]}	{A9BPS1; 50S ribosomal protein L2 }	{dts:BI380_23925; K02886 RP-L2, MRPL2, rplB large subunit ribosomal protein L2 -- Genetic Information Processing; Translation; Ribosome [PATH:ko03010]}	{AtCh063; KOG0438 Mitochondrial/chloroplast ribosomal protein L2 J Translation, ribosomal structure and biogenesis ;}	{NA}	{GO:0006412; translation; biological_process GO:0030163; protein catabolic process; biological_process GO:0005622; intracellular; cellular_component GO:0005840; ribosome; cellular_component GO:0003735; structural constituent of ribosome; molecular_function}	{PHI:1569; I1RCH5 GzOB009 5518 Fusarium graminearum Fusarium Ear Blight Triticum (related: wheat) transcription factor gene deletion lethal}	{NA}	{NA}	{NA}	{NA}	{PF00181:Ribosomal Proteins L2, RNA binding domain PF03947:Ribosomal Proteins L2, C-terminal domain PF02617:ATP-dependent Clp protease adaptor protein ClpS PF00276:Ribosomal protein L23}
Lipase
Gene_id	{nr}	{SwissProt}	{KEGG}	{KOG}	{TCDB}	{GO}	{PHI}	{DFVF}	{P450}	{Secretory_Protein}	{CAZy}	{Pfam}
evm.model.Chr1.1002	{KAF8917840.1; hypothetical protein CPB85DRAFT_1385161 [Mucidula mucida]}	{NA}	{scm:SCHCODRAFT_72174; }	{NA}	{NA}	{GO:0016787; hydrolase activity; molecular_function GO:0008152; NA}	{NA}	{NA}	{NA}	{NA}	{NA}	{PF07859:alpha/beta hydrolase fold PF02230:Phospholipase/Carboxylesterase}
evm.model.Chr1.1014	{KAF9046062.1; alpha/beta-hydrolase [Hymenopellis radicata]}	{NA}	{mrr:Moror_17628; K13535 CLD1 cardiolipin-specific phospholipase 3.1.1.- Metabolism; Lipid metabolism; Glycerophospholipid metabolism [PATH:ko00564]}	{NA}	{NA}	{GO:0016787; hydrolase activity; molecular_function GO:0008152; NA}	{NA}	{NA}	{NA}	{NA}	{NA}	{PF07859:alpha/beta hydrolase fold PF06821:Serine hydrolase}
evm.model.Chr1.1360	{KAF9021827.1; alpha/beta-hydrolase [Hymenopellis radicata]}	{NA}	{mrr:Moror_8836; }	{NA}	{NA}	{GO:0004806; triglyceride lipase activity; molecular_function GO:0006629; lipid metabolic process; biological_process}	{NA}	{NA}	{NA}	{NA}	{NA}	{PF01764:Lipase (class 3)}
evm.model.Chr1.159	{PBK93238.1; phospholipase B [Armillaria gallica]}	{NA}	{gtr:GLOTRDRAFT_73425; K13333 PLB lysophospholipase 3.1.1.5 Metabolism; Lipid metabolism; Glycerophospholipid metabolism [PATH:ko00564]}	{NA}	{NA}	{GO:0004620; phospholipase activity; molecular_function GO:0015948; methanogenesis; biological_process GO:0030269; tetrahydromethanopterin S-methyltransferase activity; molecular_function GO:0016021; integral to membrane; cellular_component GO:0009395; phospholipid catabolic process; biological_process}	{NA}	{NA}	{NA}	{NA}	{NA}	{PF05440:Tetrahydromethanopterin S-methyltransferase subunit B PF03494:Beta-amyloid peptide (beta-APP) PF01735:Lysophospholipase catalytic domain}
evm.model.Chr1.167	{KAF9026627.1; PLC-like phosphodiesterase [Hymenopellis radicata]}	{NA}	{mrr:Moror_10542; }	{NA}	{NA}	{GO:0004435; phosphatidylinositol phospholipase C activity; molecular_function GO:0035556; intracellular signal transduction; biological_process GO:0005515; protein binding; molecular_function GO:0006629; lipid metabolic process; biological_process GO:0007165; signal transduction; biological_process}	{NA}	{NA}	{NA}	{NA}	{NA}	{PF00168:C2 domain PF00387:Phosphatidylinositol-specific phospholipase C, Y domain}
evm.model.Chr1.232	{KAF8918847.1; SGNH hydrolase-type esterase domain-containing protein [Mucidula mucida]}	{NA}	{psq:PUNSTDRAFT_109062; }	{NA}	{NA}	{GO:0006629; lipid metabolic process; biological_process GO:0016788; hydrolase activity, acting on ester bonds; molecular_function}	{NA}	{NA}	{NA}	{NA}	{NA}	{PF00657:GDSL-like Lipase/Acylhydrolase}
evm.model.Chr1.342.1	{KAF9035042.1; acyltransferase-domain-containing protein [Hymenopellis radicata]}	{NA}	{mrr:Moror_16883; K13509 AGPAT1_2 lysophosphatidate acyltransferase 2.3.1.51 Metabolism; Lipid metabolism; Glycerolipid metabolism [PATH:ko00561] Metabolism; Lipid metabolism; Glycerophospholipid metabolism [PATH:ko00564] Metabolism; Global and overview maps; Metabolic pathways [PATH:ko01100] Metabolism; Global and overview maps; Biosynthesis of secondary metabolites [PATH:ko01110] Environmental …	{NA}	{NA}	{GO:0008152; NA GO:0016746; transferase activity, transferring acyl groups; molecular_function}	{NA}	{NA}	{NA}	{NA}	{NA}	{PF01553:Acyltransferase}
evm.model.Chr1.343.2	{SJL02552.1; related to PGC1-phosphatidyl glycerol phospholipase C [Armillaria ostoyae]}	{NA}	{sla:SERLADRAFT_462331; K18694 PGC1 phosphatidylglycerol phospholipase C 3.1.4.- Metabolism; Lipid metabolism; Glycerophospholipid metabolism [PATH:ko00564]}	{NA}	{NA}	{GO:0008889; glycerophosphodiester phosphodiesterase activity; molecular_function GO:0006071; glycerol metabolic process; biological_process}	{NA}	{NA}	{NA}	{NA}	{NA}	{PF03009:Glycerophosphoryl diester phosphodiesterase family}
evm.model.Chr1.350	{KAF8915180.1; PLC-like phosphodiesterase [Mucidula mucida]}	{NA}	{scm:SCHCODRAFT_82573; K05857 PLCD phosphatidylinositol phospholipase C, delta 3.1.4.11 Metabolism; Carbohydrate metabolism; Inositol phosphate metabolism [PATH:ko00562] Metabolism; Global and overview maps; Metabolic pathways [PATH:ko01100] Environmental Information Processing; Signal transduction; Calcium signaling pathway [PATH:ko04020] Environmental Information Processing; Signal transduction…	{NA}	{NA}	{GO:0008889; glycerophosphodiester phosphodiesterase activity; molecular_function GO:0007165; signal transduction; biological_process GO:0006071; glycerol metabolic process; biological_process GO:0006629; lipid metabolic process; biological_process GO:0005509; calcium ion binding; molecular_function GO:0035556; intracellular signal transduction; biological_process GO:0005515; protein binding; mol…	{NA}	{NA}	{NA}	{NA}	{NA}	{PF13405:EF-hand domain PF00168:C2 domain PF00387:Phosphatidylinositol-specific phospholipase C, Y domain PF13499:EF-hand domain pair PF03009:Glycerophosphoryl diester phosphodiesterase family PF00036:EF hand}
evm.model.Chr1.388	{KAF8871205.1; hypothetical protein CPB85DRAFT_1445716 [Mucidula mucida]}	{O14244; Uncharacterized membrane protein C6F6.13c }	{mrr:Moror_4566; }	{SPAC6F6.13c; KOG2385 Uncharacterized conserved protein S Function unknown ;}	{NA}	{GO:0016787; hydrolase activity; molecular_function}	{NA}	{NA}	{NA}	{NA}	{NA}	{PF02230:Phospholipase/Carboxylesterase}
evm.model.Chr1.436	{PBK66861.1; Phospholipase/carboxylesterase [Armillaria solidipes]}	{NA}	{fme:FOMMEDRAFT_142130; }	{NA}	{NA}	{GO:0008152; NA GO:0004806; triglyceride lipase activity; molecular_function GO:0016787; hydrolase activity; molecular_function GO:0008236; serine-type peptidase activity; molecular_function GO:0006508; proteolysis; biological_process GO:0006629; lipid metabolic process; biological_process}	{NA}	{NA}	{NA}	{NA}	{NA}	{PF01764:Lipase (class 3) PF00326:Prolyl oligopeptidase family PF02230:Phospholipase/Carboxylesterase PF01738:Dienelactone hydrolase family PF07859:alpha/beta hydrolase fold}
evm.model.Chr1.437	{PBK66861.1; Phospholipase/carboxylesterase [Armillaria solidipes]}	{P0CL95; Acyl-protein thioesterase 1 }	{fme:FOMMEDRAFT_142130; }	{Hs5453722; KOG2112 Lysophospholipase I Lipid transport and metabolism ;}	{NA}	{GO:0008152; NA GO:0016787; hydrolase activity; molecular_function}	{NA}	{NA}	{NA}	{NA}	{NA}	{PF01738:Dienelactone hydrolase family PF02230:Phospholipase/Carboxylesterase PF07859:alpha/beta hydrolase fold}
evm.model.Chr1.477	{PBK69965.1; hypothetical protein ARMSODRAFT_956789 [Armillaria solidipes]}	{Q54BM8; UPF0652 protein }	{lbc:LACBIDRAFT_188673; }	{NA}	{NA}	{GO:0032312; regulation of ARF GTPase activity; biological_process GO:0008270; zinc ion binding; molecular_function GO:0006629; lipid metabolic process; biological_process GO:0016020; membrane; cellular_component GO:0005737; cytoplasm; cellular_component GO:0005622; intracellular; cellular_component GO:0016788; hydrolase activity, acting on ester bonds; molecular_function GO:0008060; ARF GTPase a…	{NA}	{NA}	{NA}	{NA}	{NA}	{PF00657:GDSL-like Lipase/Acylhydrolase PF06818:Fez1 PF00643:B-box zinc finger PF01412:Putative GTPase activating protein for Arf}
evm.model.Chr1.561	{KAF9054978.1; homoserine acetyltransferase [Hymenopellis radicata]}	{A0A1D3PCM3; Serine O-succinyltransferase }	{lbc:LACBIDRAFT_182837; }	{NA}	{NA}	{GO:0016787; hydrolase activity; molecular_function}	{PHI:3910; I1R9N5 FgSAT 5518 Fusarium graminearum Fusarium Head Blight Triticum aestivum (related: bread wheat) Serine O-acetyltransferase gene disruption; gene complementation unaffected pathogenicity}	{A3LRS6_PICST; MET23 ABN65785.2 454 Scheffersomyces stipitis 322104 Unknown 17334359 XP_001383814.2, XM_001383777.1 {ID:PF00561; Description: Abhydrolase_1} humans vertebrata occasional infection Occasional Infection {ID:0005737; Method: IEA:InterPro; Description: C:cytoplasm} {ID:0004414; Method: IEA:EC; Description: F:homoserine O-acetyltransferase activity}}	{NA}	{NA}	{NA}	{PF02230:Phospholipase/Carboxylesterase}
evm.model.Chr1.648	{PBK69728.1; hypothetical protein ARMSODRAFT_143603 [Armillaria solidipes]}	{O94363; GTP-binding protein rhb1 }	{mrr:Moror_17474; K07208 RHEB Ras homolog enriched in brain -- Environmental Information Processing; Signal transduction; Phospholipase D signaling pathway [PATH:ko04072] Cellular Processes; Transport and catabolism; Autophagy - animal [PATH:ko04140] Environmental Information Processing; Signal transduction; mTOR signaling pathway [PATH:ko04150] Environmental Information Processing; Signal transd…	{SPBC428.16c; KOG0395 Ras-related GTPase R General function prediction only ;}	{NA}	{GO:0005622; intracellular; cellular_component GO:0005525; GTP binding; molecular_function GO:0007264; small GTPase mediated signal transduction; biological_process GO:0003924; GTPase activity; molecular_function}	{PHI:317; Q8J2P6 RHBA 746128 Aspergillus fumigatus Aspergillosis Mus musculus (related: house mouse) Nutrient signalling gene deletion; gene complementation reduced virulence}	{Q8J2P6_ASPFM; RHEB AAN17787.1 187 Neosartorya fumigata 746128 Unknown 12135576 Unknown {ID:PF00071; Description: Ras} humans vertebrata infection Infection {ID:0005622; Method: IEA:InterPro; Description: C:intracellular} {ID:0016020; Method: IEA:InterPro; Description: C:membrane} {ID:0005525; Method: IEA:UniProtKB-KW; Description: F:GTP binding} {ID:0003924; Method: IEA:InterPro; Description: F:…	{NA}	{NA}	{NA}	{PF00009:Elongation factor Tu GTP binding domain PF00025:ADP-ribosylation factor family PF03193:RsgA GTPase PF01926:50S ribosome-binding GTPase PF08477:Ras of Complex, Roc, domain of DAPkinase PF00071:Ras family}
evm.model.Chr1.668	{KAF8915953.1; putative S-phase-specific ribosomal protein cyc07 [Mucidula mucida|Hymenopellis radicata]}	{Q764D2; 40S ribosomal protein S1 }	{scm:SCHCODRAFT_72059; K02984 RP-S3Ae, RPS3A small subunit ribosomal protein S3Ae -- Genetic Information Processing; Translation; Ribosome [PATH:ko03010]}	{SPAC22H12.04c; KOG1628 40S ribosomal protein S3A J Translation, ribosomal structure and biogenesis ;}	{NA}	{GO:0006629; lipid metabolic process; biological_process GO:0006412; translation; biological_process GO:0005840; ribosome; cellular_component GO:0003735; structural constituent of ribosome; molecular_function GO:0005622; intracellular; cellular_component}	{NA}	{NA}	{NA}	{NA}	{NA}	{PF04083:Partial alpha/beta-hydrolase lipase region PF01015:Ribosomal S3Ae family}
evm.model.Chr1.706	{KAF9055325.1; patatin-domain-containing protein [Hymenopellis radicata]}	{P0CP53; Patatin-like phospholipase domain-containing protein CNBE2340 }	{scm:SCHCODRAFT_254894; }	{SPAC31G5.20c; KOG2214 Predicted esterase of the alpha-beta hydrolase superfamily R General function prediction only ;}	{NA}	{GO:0000139; Golgi membrane; cellular_component GO:0005351; sugar:hydrogen symporter activity; molecular_function GO:0006629; lipid metabolic process; biological_process GO:0016021; integral to membrane; cellular_component GO:0008643; carbohydrate transport; biological_process}	{NA}	{NA}	{NA}	{NA}	{NA}	{PF04142:Nucleotide-sugar transporter PF01734:Patatin-like phospholipase}
evm.model.Chr1.79	{KAF8896971.1; phospholipase A-2-activating protein [Mucidula mucida]}	{P36037; Protein DOA1 }	{sla:SERLADRAFT_363253; K14018 PLAA, DOA1, UFD3 phospholipase A-2-activating protein -- Genetic Information Processing; Folding, sorting and degradation; Protein processing in endoplasmic reticulum [PATH:ko04141]}	{YKL213c; KOG0301 Phospholipase A2-activating protein (contains WD40 repeats) I Lipid transport and metabolism ;}	{gnl|TC-DB|P36037; 3.A.16.1.6 Protein DOA1 OS=Saccharomyces cerevisiae (strain ATCC 204508 / S288c) OX=559292 GN=DOA1 PE=1 SV=1}	{GO:0005515; protein binding; molecular_function}	{NA}	{NA}	{NA}	{NA}	{QRW16120.1_; CE16 acetylesterase (EC 3.1.1.6) active on various carbohydrate acetyl esters -}	{PF00400:WD domain, G-beta repeat}
evm.model.Chr1.835	{KAF8915456.1; Alpha/Beta hydrolase protein [Mucidula mucida]}	{P0CO63; Protein phosphatase methylesterase 1 }	{mrr:Moror_2413; K13617 PPME1 protein phosphatase methylesterase 1 3.1.1.89 }	{SPBP4H10.17c; KOG2564 Predicted acetyltransferases and hydrolases with the alpha/beta hydrolase fold R General function prediction only ;}	{NA}	{GO:0009058; biosynthetic process; biological_process GO:0016788; hydrolase activity, acting on ester bonds; molecular_function GO:0006505; GPI anchor metabolic process; biological_process GO:0006886; intracellular protein transport; biological_process GO:0016787; hydrolase activity; molecular_function}	{NA}	{NA}	{NA}	{NA}	{NA}	{PF07819:PGAP1-like protein PF02230:Phospholipase/Carboxylesterase PF00975:Thioesterase domain}
evm.model.Chr1.936	{KAF9028439.1; hypothetical protein BDZ89DRAFT_1133587 [Hymenopellis radicata]}	{NA}	{lbc:LACBIDRAFT_315539; }	{NA}	{NA}	{GO:0016788; hydrolase activity, acting on ester bonds; molecular_function GO:0008152; NA GO:0016787; hydrolase activity; molecular_function GO:0008374; O-acyltransferase activity; molecular_function GO:0006886; intracellular protein transport; biological_process GO:0006505; GPI anchor metabolic process; biological_process GO:0006629; lipid metabolic process; biological_process GO:0004806; trigly…	{NA}	{NA}	{NA}	{NA}	{NA}	{PF07859:alpha/beta hydrolase fold PF01764:Lipase (class 3) PF07819:PGAP1-like protein PF02450:Lecithin:cholesterol acyltransferase}
evm.model.Chr1.983	{KAF9028444.1; tubulin alpha [Hymenopellis radicata]}	{P49742; Tubulin alpha-1B chain }	{lbc:LACBIDRAFT_192524; K07374 TUBA tubulin alpha -- Cellular Processes; Transport and catabolism; Phagosome [PATH:ko04145] Cellular Processes; Cell growth and death; Apoptosis [PATH:ko04210] Cellular Processes; Cellular community - eukaryotes; Tight junction [PATH:ko04530] Cellular Processes; Cellular community - eukaryotes; Gap junction [PATH:ko04540] Human Diseases; Infectious diseases: Bacter…	{Hs14389309; KOG1376 Alpha tubulin Z Cytoskeleton ;}	{NA}	{GO:0003924; GTPase activity; molecular_function GO:0006629; lipid metabolic process; biological_process GO:0051258; protein polymerization; biological_process GO:0004806; triglyceride lipase activity; molecular_function GO:0043234; protein complex; cellular_component GO:0006184; GTP catabolic process; biological_process GO:0005525; GTP binding; molecular_function}	{PHI:2530; Q4WKG5 TUB1 746128 Aspergillus fumigatus Invasive Pulmonary Aspergillosis Mus musculus (related: house mouse) Tubulin alpha-1 chain altered gene expression / gene regulation loss of pathogenicity}	{Q4WKG5_ASPFU; AFUA_1G02550 EAL87967.1 448 Neosartorya fumigata 330879 FUNCTION: Tubulin is the major constituent of microtubules. It binds two moles of GTP, one at an exchangeable site on the beta chain and one at a non-exchangeable site on the alpha-chain (By similarity).; SUBUNIT: Dimer of alpha and beta chains (By similarity).; SIMILARITY: Belongs to the tubulin family. 16372009 XP_750005.1, …	{NA}	{NA}	{NA}	{PF03953:Tubulin C-terminal domain PF01764:Lipase (class 3)}
evm.model.Chr1.994	{KAF9028449.1; ARF/SAR superfamily [Cylindrobasidium torrendii FP15055 ss-10|Hymenopellis radicata]}	{P0CM17; ADP-ribosylation factor }	{lbc:LACBIDRAFT_311622; K07937 ARF1 ADP-ribosylation factor 1 -- Environmental Information Processing; Signal transduction; Phospholipase D signaling pathway [PATH:ko04072] Cellular Processes; Transport and catabolism; Endocytosis [PATH:ko04144] Human Diseases; Infectious diseases: Bacterial; Vibrio cholerae infection [PATH:ko05110] Human Diseases; Infectious diseases: Bacterial; Legionellosis [P…	{SPBC4F6.18c; KOG0070 GTP-binding ADP-ribosylation factor Arf1 U Intracellular trafficking, secretion, and vesicular transport ;}	{gnl|TC-DB|P38116; 3.A.30.1.1 ADP-ribosylation factor-like protein 1 OS=Saccharomyces cerevisiae (strain ATCC 204508 / S288c) OX=559292 GN=ARL1 PE=1 SV=4}	{GO:0005634; nucleus; cellular_component GO:0007264; small GTPase mediated signal transduction; biological_process GO:0004871; signal transducer activity; molecular_function GO:0003924; GTPase activity; molecular_function GO:0005622; intracellular; cellular_component GO:0005737; cytoplasm; cellular_component GO:0019001; guanyl nucleotide binding; molecular_function GO:0005525; GTP binding; molecu…	{PHI:7009; Q5AND9 arf2 5476 Candida albicans disseminated candidiasis Mus musculus (related: house mouse) Small GTPases of the Arf (ADP-ribosylation factor) family which regulate membrane/protein trafficking Gene deletion: full; gene complementation reduced virulence}	{NA}	{NA}	{NA}	{NA}	{PF00071:Ras family PF04670:Gtr1/RagA G protein conserved region PF08477:Ras of Complex, Roc, domain of DAPkinase PF01926:50S ribosome-binding GTPase PF00503:G-protein alpha subunit PF00025:ADP-ribosylation factor family PF01591:6-phosphofructo-2-kinase}
evm.model.Chr10.148	{SJK98711.1; related to phosphatidylinositol-4-phosphate 5-kinase [Armillaria ostoyae]}	{O13853; Phosphatidylinositol 4-phosphate 5-kinase its3 }	{mrr:Moror_3209; K00889 PIP5K 1-phosphatidylinositol-4-phosphate 5-kinase 2.7.1.68 Metabolism; Carbohydrate metabolism; Inositol phosphate metabolism [PATH:ko00562] Metabolism; Global and overview maps; Metabolic pathways [PATH:ko01100] Environmental Information Processing; Signal transduction; MAPK signaling pathway - yeast [PATH:ko04011] Environmental Information Processing; Signal transduction…	{SPAC19G12.14; KOG0229 Phosphatidylinositol-4-phosphate 5-kinase T Signal transduction mechanisms ;}	{NA}	{GO:0016307; phosphatidylinositol phosphate kinase activity; molecular_function GO:0046488; phosphatidylinositol metabolic process; biological_process GO:0000398; nuclear mRNA splicing, via spliceosome; biological_process GO:0005681; spliceosomal complex; cellular_component}	{NA}	{NA}	{NA}	{NA}	{NA}	{PF01504:Phosphatidylinositol-4-phosphate 5-Kinase PF04889:Cwf15/Cwc15 cell cycle control protein}
evm.model.Chr10.226	{KAF9043495.1; alpha/beta-hydrolase [Hymenopellis radicata]}	{NA}	{mrr:Moror_7707; }	{NA}	{NA}	{GO:0004806; triglyceride lipase activity; molecular_function GO:0016788; hydrolase activity, acting on ester bonds; molecular_function GO:0006508; proteolysis; biological_process GO:0006629; lipid metabolic process; biological_process GO:0008236; serine-type peptidase activity; molecular_function GO:0006886; intracellular protein transport; biological_process GO:0006505; GPI anchor metabolic pro…	{NA}	{NA}	{NA}	{NA}	{NA}	{PF07819:PGAP1-like protein PF01764:Lipase (class 3) PF00326:Prolyl oligopeptidase family}
evm.model.Chr10.227	{KAF8916500.1; Alpha/Beta hydrolase protein [Mucidula mucida]}	{NA}	{sla:SERLADRAFT_466609; }	{NA}	{NA}	{GO:0006629; lipid metabolic process; biological_process GO:0006886; intracellular protein transport; biological_process GO:0006505; GPI anchor metabolic process; biological_process GO:0016788; hydrolase activity, acting on ester bonds; molecular_function GO:0004806; triglyceride lipase activity; molecular_function}	{NA}	{NA}	{NA}	{NA}	{NA}	{PF07819:PGAP1-like protein PF01764:Lipase (class 3)}
evm.model.Chr10.437	{KIY67818.1; dipeptidyl aminopeptidase [Cylindrobasidium torrendii FP15055 ss-10]}	{Q5B934; Probable dipeptidyl-aminopeptidase B }	{hir:HETIRDRAFT_35924; K01282 E3.4.14.- dipeptidyl aminopeptidase 3.4.14.- }	{NA}	{NA}	{GO:0004806; triglyceride lipase activity; molecular_function GO:0004177; aminopeptidase activity; molecular_function GO:0006508; proteolysis; biological_process GO:0016042; lipid catabolic process; biological_process GO:0008236; serine-type peptidase activity; molecular_function GO:0016020; membrane; cellular_component}	{NA}	{NA}	{NA}	{NA}	{NA}	{PF03583:Secretory lipase PF02129:X-Pro dipeptidyl-peptidase (S15 family) PF00930:Dipeptidyl peptidase IV (DPP IV) N-terminal region PF00326:Prolyl oligopeptidase family}
evm.model.Chr11.343	{KAF7337152.1; Lipolytic enzyme [Mycena venus]}	{NA}	{mbe:MBM_01506; }	{NA}	{NA}	{GO:0005576; NA GO:0006629; lipid metabolic process; biological_process GO:0016788; hydrolase activity, acting on ester bonds; molecular_function GO:0030248; cellulose binding; molecular_function GO:0005975; carbohydrate metabolic process; biological_process GO:0004553; hydrolase activity, hydrolyzing O-glycosyl compounds; molecular_function}	{PHI:8606; A0A384JRT5 BcXyl1 40559 Botrytis cinerea Grey Mold Fungus Malus domestica (related: apple) Xylanase Gene deletion: full; gene complementation reduced virulence}	{NA}	{NA}	{YES}	{CCD55162.2_; CE3 acetyl xylan esterase (EC 3.1.1.72). -}	{PF00734:Fungal cellulose binding domain PF00657:GDSL-like Lipase/Acylhydrolase}
evm.model.Chr11.462	{KAF8901241.1; Alpha/Beta hydrolase protein [Mucidula mucida]}	{NA}	{mrr:Moror_8242; K01046 lip, TGL2 triacylglycerol lipase 3.1.1.3 Metabolism; Lipid metabolism; Glycerolipid metabolism [PATH:ko00561] Metabolism; Global and overview maps; Metabolic pathways [PATH:ko01100]}	{NA}	{NA}	{GO:0008474; palmitoyl-(protein) hydrolase activity; molecular_function GO:0006464; protein modification process; biological_process}	{NA}	{NA}	{NA}	{NA}	{NA}	{PF02089:Palmitoyl protein thioesterase}
evm.model.Chr12.187	{KIY72300.1; alpha/beta-hydrolase [Cylindrobasidium torrendii FP15055 ss-10]}	{NA}	{mrr:Moror_10466; }	{NA}	{NA}	{GO:0016787; hydrolase activity; molecular_function GO:0055114; oxidation-reduction process; biological_process GO:0051920; peroxiredoxin activity; molecular_function}	{NA}	{NA}	{NA}	{NA}	{NA}	{PF02230:Phospholipase/Carboxylesterase PF02627:Carboxymuconolactone decarboxylase family}
evm.model.Chr12.235.4	{KAF8907797.1; alpha/beta-hydrolase [Mucidula mucida]}	{NA}	{abv:AGABI2DRAFT193499; K21016 FAEA feruloyl esterase 3.1.1.73 }	{NA}	{NA}	{GO:0006629; lipid metabolic process; biological_process GO:0004806; triglyceride lipase activity; molecular_function}	{NA}	{NA}	{NA}	{NA}	{NA}	{PF01764:Lipase (class 3)}
evm.model.Chr12.289	{KAF9010971.1; GDSL lipase/acylhydrolase [Hymenopellis radicata]}	{NA}	{mrr:Moror_13610; }	{NA}	{NA}	{GO:0016788; hydrolase activity, acting on ester bonds; molecular_function GO:0006629; lipid metabolic process; biological_process}	{NA}	{NA}	{NA}	{YES}	{VWO98374.1_; CE16 acetylesterase (EC 3.1.1.6) active on various carbohydrate acetyl esters -}	{PF00657:GDSL-like Lipase/Acylhydrolase}
evm.model.Chr12.290	{KAF9010971.1; GDSL lipase/acylhydrolase [Hymenopellis radicata]}	{NA}	{mrr:Moror_13610; }	{NA}	{NA}	{GO:0016788; hydrolase activity, acting on ester bonds; molecular_function GO:0006629; lipid metabolic process; biological_process}	{NA}	{NA}	{NA}	{YES}	{VWO98374.1_; CE16 acetylesterase (EC 3.1.1.6) active on various carbohydrate acetyl esters -}	{PF00657:GDSL-like Lipase/Acylhydrolase}
evm.model.Chr12.335	{PBK83889.1; alpha/beta-hydrolase [Armillaria gallica]}	{NA}	{mrr:Moror_4412; K06889 K06889 uncharacterized protein -- }	{Hs14249592; KOG4391 Predicted alpha/beta hydrolase BEM46 R General function prediction only ;}	{NA}	{GO:0008236; serine-type peptidase activity; molecular_function GO:0006508; proteolysis; biological_process GO:0004177; aminopeptidase activity; molecular_function GO:0009058; biosynthetic process; biological_process GO:0016788; hydrolase activity, acting on ester bonds; molecular_function GO:0016787; hydrolase activity; molecular_function}	{NA}	{NA}	{NA}	{NA}	{NA}	{PF00326:Prolyl oligopeptidase family PF02230:Phospholipase/Carboxylesterase PF01738:Dienelactone hydrolase family PF00975:Thioesterase domain PF02129:X-Pro dipeptidyl-peptidase (S15 family)}
evm.model.Chr2.1100	{PBK78216.1; hypothetical protein ARMSODRAFT_947094 [Armillaria solidipes]}	{NA}	{lbc:LACBIDRAFT_306035; }	{NA}	{NA}	{GO:0016788; hydrolase activity, acting on ester bonds; molecular_function GO:0006629; lipid metabolic process; biological_process}	{NA}	{NA}	{NA}	{NA}	{CCA77953.1_; CE16 acetylesterase (EC 3.1.1.6) active on various carbohydrate acetyl esters -}	{PF00657:GDSL-like Lipase/Acylhydrolase}
evm.model.Chr2.1103.1	{KAF8921225.1; ATP-NAD kinase-like domain-containing protein [Mucidula mucida]}	{NA}	{lbc:LACBIDRAFT_306015; K04718 SPHK sphingosine kinase 2.7.1.91 Metabolism; Lipid metabolism; Sphingolipid metabolism [PATH:ko00600] Metabolism; Global and overview maps; Metabolic pathways [PATH:ko01100] Environmental Information Processing; Signal transduction; Calcium signaling pathway [PATH:ko04020] Environmental Information Processing; Signal transduction; Sphingolipid signaling pathway [PAT…	{NA}	{NA}	{GO:0007205; activation of protein kinase C activity by G-protein coupled receptor protein signaling pathway; biological_process GO:0004143; diacylglycerol kinase activity; molecular_function}	{NA}	{NA}	{NA}	{NA}	{NA}	{PF00781:Diacylglycerol kinase catalytic domain}
evm.model.Chr2.1104	{KIY65359.1; carbohydrate esterase family 5 protein [Cylindrobasidium torrendii FP15055 ss-10]}	{NA}	{psco:LY89DRAFT_255565; K08095 E3.1.1.74 cutinase 3.1.1.74 }	{NA}	{NA}	{GO:0008152; NA GO:0016787; hydrolase activity; molecular_function GO:0004806; triglyceride lipase activity; molecular_function GO:0006629; lipid metabolic process; biological_process}	{NA}	{NA}	{NA}	{YES}	{QSZ35346.1_; CE5 acetyl xylan esterase (EC 3.1.1.72); cutinase (EC 3.1.1.74) -}	{PF01083:Cutinase PF01764:Lipase (class 3)}
evm.model.Chr2.1181	{KIY72098.1; hypothetical protein CYLTODRAFT_440855 [Cylindrobasidium torrendii FP15055 ss-10]}	{O94363; GTP-binding protein rhb1 }	{mrr:Moror_17474; K07208 RHEB Ras homolog enriched in brain -- Environmental Information Processing; Signal transduction; Phospholipase D signaling pathway [PATH:ko04072] Cellular Processes; Transport and catabolism; Autophagy - animal [PATH:ko04140] Environmental Information Processing; Signal transduction; mTOR signaling pathway [PATH:ko04150] Environmental Information Processing; Signal transd…	{SPBC428.16c; KOG0395 Ras-related GTPase R General function prediction only ;}	{NA}	{GO:0005622; intracellular; cellular_component GO:0005525; GTP binding; molecular_function GO:0007264; small GTPase mediated signal transduction; biological_process GO:0003924; GTPase activity; molecular_function}	{PHI:317; Q8J2P6 RHBA 746128 Aspergillus fumigatus Aspergillosis Mus musculus (related: house mouse) Nutrient signalling gene deletion; gene complementation reduced virulence}	{Q8J2P6_ASPFM; RHEB AAN17787.1 187 Neosartorya fumigata 746128 Unknown 12135576 Unknown {ID:PF00071; Description: Ras} humans vertebrata infection Infection {ID:0005622; Method: IEA:InterPro; Description: C:intracellular} {ID:0016020; Method: IEA:InterPro; Description: C:membrane} {ID:0005525; Method: IEA:UniProtKB-KW; Description: F:GTP binding} {ID:0003924; Method: IEA:InterPro; Description: F:…	{NA}	{NA}	{NA}	{PF08477:Ras of Complex, Roc, domain of DAPkinase PF01926:50S ribosome-binding GTPase PF00071:Ras family PF00009:Elongation factor Tu GTP binding domain PF00025:ADP-ribosylation factor family PF03193:RsgA GTPase}
evm.model.Chr2.1204	{KAF8921079.1; alpha/beta-hydrolase [Mucidula mucida]}	{P0CO61; Putative lipase ATG15 }	{shs:STEHIDRAFT_51962; }	{SPAC23C4.16c; KOG4540 Putative lipase essential for disintegration of autophagic bodies inside the vacuole UI Intracellular trafficking, secretion, and vesicular transport ; Lipid transport and metabolism ;}	{NA}	{GO:0016788; hydrolase activity, acting on ester bonds; molecular_function GO:0006505; GPI anchor metabolic process; biological_process GO:0006886; intracellular protein transport; biological_process GO:0006629; lipid metabolic process; biological_process GO:0004806; triglyceride lipase activity; molecular_function}	{PHI:10012; J9W153 atg15 (CNAG_01601) 5207 Cryptococcus neoformans fungal meningitis Galleria mellonella (related: greater wax moth) Lipase Gene deletion: full reduced virulence}	{NA}	{NA}	{NA}	{NA}	{PF07819:PGAP1-like protein PF01764:Lipase (class 3)}
evm.model.Chr2.1244	{NA}	{NA}	{abp:AGABI1DRAFT22465; K13278 ASPG 60kDa lysophospholipase 3.1.1.5 3.1.1.47 3.5.1.1 }	{NA}	{NA}	{NA}	{NA}	{NA}	{NA}	{NA}	{NA}	{NA}
evm.model.Chr2.160	{SJL07365.1; uncharacterized protein ARMOST_10712 [Armillaria ostoyae]}	{NA}	{mrr:Moror_7494; }	{NA}	{NA}	{GO:0016020; membrane; cellular_component GO:0008535; respiratory chain complex IV assembly; biological_process GO:0006461; protein complex assembly; biological_process GO:0016787; hydrolase activity; molecular_function}	{NA}	{NA}	{NA}	{NA}	{NA}	{PF02230:Phospholipase/Carboxylesterase PF01578:Cytochrome C assembly protein}
evm.model.Chr2.288	{KAF8919175.1; SGNH hydrolase [Mucidula mucida]}	{NA}	{mrr:Moror_4049; }	{NA}	{NA}	{GO:0016788; hydrolase activity, acting on ester bonds; molecular_function GO:0006629; lipid metabolic process; biological_process}	{NA}	{NA}	{NA}	{YES}	{QRV90196.1_; CE12 pectin acetylesterase (EC 3.1.1.-); rhamnogalacturonan acetylesterase (EC 3.1.1.-); acetyl xylan esterase (EC 3.1.1.72) -}	{PF00657:GDSL-like Lipase/Acylhydrolase}
evm.model.Chr2.555	{KAF8890240.1; Alpha/Beta hydrolase protein [Mucidula mucida]}	{Q6IRP4; Protein ABHD13 }	{mrr:Moror_4412; K06889 K06889 uncharacterized protein -- }	{YNL320w; KOG4391 Predicted alpha/beta hydrolase BEM46 R General function prediction only ;}	{gnl|TC-DB|CDO95046.1; 4.C.3.2.3 unnamed protein product [Kluyveromyces dobzhanskii CBS 2104]}	{GO:0003847; 1-alkyl-2-acetylglycerophosphocholine esterase activity; molecular_function GO:0016787; hydrolase activity; molecular_function GO:0004177; aminopeptidase activity; molecular_function GO:0016788; hydrolase activity, acting on ester bonds; molecular_function GO:0004806; triglyceride lipase activity; molecular_function GO:0016042; lipid catabolic process; biological_process GO:0006629; …	{NA}	{NA}	{NA}	{NA}	{NA}	{PF03403:Platelet-activating factor acetylhydrolase, isoform II PF00975:Thioesterase domain PF02129:X-Pro dipeptidyl-peptidase (S15 family) PF01738:Dienelactone hydrolase family PF01764:Lipase (class 3) PF02230:Phospholipase/Carboxylesterase PF00326:Prolyl oligopeptidase family PF07819:PGAP1-like protein}
evm.model.Chr2.589	{KAF8919537.1; CRAL-TRIO domain-containing protein [Mucidula mucida]}	{NA}	{NA}	{NA}	{NA}	{NA}	{PHI:2840; F6K8L5 CnSEC14-1 5207 Cryptococcus neoformans No Data Found Mus musculus (related: house mouse) Secretion of phospholipase B1 gene disruption; gene complementation reduced virulence}	{F6K8L5_CRYNV; SEC14-1 AEF13177.1 244 Cryptococcus neoformans 178876 Unknown 21453402 Unknown {ID:CRAL_TRIO_N; Description: PF03765.9} humans vertebrata cryptococcosis Cryptococcosis }	{NA}	{NA}	{NA}	{NA}
evm.model.Chr2.590	{KAF9037002.1; hypothetical protein BDZ89DRAFT_1130033 [Hymenopellis radicata]}	{Q10137; Sec14 cytosolic factor }	{shs:STEHIDRAFT_133082; }	{SPAC3H8.10; KOG1471 Phosphatidylinositol transfer protein SEC14 and related proteins I Lipid transport and metabolism ;}	{NA}	{NA}	{PHI:2841; F6K8L6 CnSEC14-2 5207 Cryptococcus neoformans No Data Found Mus musculus (related: house mouse) Secretion of phospholipase B1 gene disruption; gene complementation unaffected pathogenicity}	{C0SIA5_PARBP; PABG_07484 EEH17323.1 353 Paracoccidioides brasiliensis 482561 SIMILARITY: Contains 1 CRAL-TRIO domain. Unknown Unknown {ID:PF00650; Description: CRAL_TRIO} {ID:PF03765; Description: CRAL_TRIO} humans vertebrata Paracoccidioidomycosis Paracoccidioidomycosis {ID:0005622; Method: IEA:InterPro; Description: C:intracellular} {ID:0005215; Method: IEA:InterPro; Description: F:transporter…	{NA}	{NA}	{NA}	{NA}
evm.model.Chr2.654	{VDB85063.1; unnamed protein product [Peniophora sp. CBMAI 1063]}	{Q5BAA2; Rhamnogalacturonan acetylesterase }	{pfj:MYCFIDRAFT_41428; K15530 RGAE rhamnogalacturonan acetylesterase 3.1.1.86 }	{NA}	{NA}	{GO:0016788; hydrolase activity, acting on ester bonds; molecular_function GO:0006629; lipid metabolic process; biological_process}	{NA}	{NA}	{NA}	{NA}	{AKH40278.1_; CE12 pectin acetylesterase (EC 3.1.1.-); rhamnogalacturonan acetylesterase (EC 3.1.1.-); acetyl xylan esterase (EC 3.1.1.72) -}	{PF00657:GDSL-like Lipase/Acylhydrolase}
evm.model.Chr2.790	{KIY65360.1; carbohydrate esterase family 5 protein [Cylindrobasidium torrendii FP15055 ss-10]}	{Q9Y7G8; Cutinase }	{ela:UCREL1_2239; }	{NA}	{NA}	{GO:0004806; triglyceride lipase activity; molecular_function GO:0016787; hydrolase activity; molecular_function GO:0008152; NA GO:0006629; lipid metabolic process; biological_process}	{PHI:407; Q9Y7G8 PBC1 76659 Pyrenopeziza brassicae Light Leaf Spot Brassica napus (related: rape) Cutinase gene disruption loss of pathogenicity}	{CUTI_PYRBR; NULL CAB40372.1 203 Pyrenopeziza brassicae 76659 FUNCTION: Catalyzes the hydrolysis of cutin, a polyester that forms the structure of plant cuticle. Allows pathogenic fungi to penetrate through the cuticular barrier into the host plant during the initial stage of the fungal infection (By similarity).; CATALYTIC ACTIVITY: Cutin + H(2)O = cutin monomers.; SUBCELLULAR LOCATION: Secreted…	{NA}	{YES}	{APA06425.1_; CE5 acetyl xylan esterase (EC 3.1.1.72); cutinase (EC 3.1.1.74) -}	{PF01764:Lipase (class 3) PF01083:Cutinase}
evm.model.Chr2.817	{KAF8921531.1; kinase-like domain-containing protein [Mucidula mucida]}	{NA}	{lbc:LACBIDRAFT_306209; K03099 SOS son of sevenless -- Human Diseases; Drug resistance: Antineoplastic; EGFR tyrosine kinase inhibitor resistance [PATH:ko01521] Human Diseases; Drug resistance: Antineoplastic; Endocrine resistance [PATH:ko01522] Environmental Information Processing; Signal transduction; MAPK signaling pathway [PATH:ko04010] Environmental Information Processing; Signal transductio…	{NA}	{NA}	{GO:0005524; ATP binding; molecular_function GO:0006468; protein phosphorylation; biological_process GO:0004672; protein kinase activity; molecular_function}	{NA}	{NA}	{NA}	{NA}	{NA}	{PF00069:Protein kinase domain PF07714:Protein tyrosine and serine/threonine kinase}
evm.model.Chr2.842	{KAF9009125.1; hypothetical protein BDZ89DRAFT_1143987 [Hymenopellis radicata]}	{NA}	{pfj:MYCFIDRAFT_78988; }	{NA}	{NA}	{GO:0006629; lipid metabolic process; biological_process GO:0016787; hydrolase activity; molecular_function GO:0004806; triglyceride lipase activity; molecular_function GO:0008152; NA}	{NA}	{NA}	{NA}	{YES}	{NA}	{PF01083:Cutinase PF01764:Lipase (class 3)}
evm.model.Chr2.878	{KAF9050665.1; SGNH hydrolase [Hymenopellis radicata]}	{Q503L4; Isoamyl acetate-hydrolyzing esterase 1 homolog }	{hir:HETIRDRAFT_448536; }	{NA}	{NA}	{GO:0016788; hydrolase activity, acting on ester bonds; molecular_function GO:0006629; lipid metabolic process; biological_process}	{NA}	{NA}	{NA}	{NA}	{NA}	{PF00657:GDSL-like Lipase/Acylhydrolase}
evm.model.Chr3.1050	{KAF9020323.1; alpha/beta-hydrolase [Hymenopellis radicata]}	{NA}	{mrr:Moror_428; K01046 lip, TGL2 triacylglycerol lipase 3.1.1.3 Metabolism; Lipid metabolism; Glycerolipid metabolism [PATH:ko00561] Metabolism; Global and overview maps; Metabolic pathways [PATH:ko01100]}	{NA}	{NA}	{GO:0008374; O-acyltransferase activity; molecular_function GO:0016788; hydrolase activity, acting on ester bonds; molecular_function GO:0006464; protein modification process; biological_process GO:0008474; palmitoyl-(protein) hydrolase activity; molecular_function GO:0006886; intracellular protein transport; biological_process GO:0006505; GPI anchor metabolic process; biological_process GO:00066…	{PHI:2029; G4NEK6 TGL2 318829 Magnaporthe oryzae Rice Blast Oryza sativa (related: rice) intracellular triacylglycerol lipases gene deletion: full unaffected pathogenicity}	{NA}	{NA}	{NA}	{NA}	{PF02089:Palmitoyl protein thioesterase PF07819:PGAP1-like protein PF02450:Lecithin:cholesterol acyltransferase}
evm.model.Chr3.147	{KAF8915104.1; ras guanine nucleotide exchange factor domain-containing protein [Mucidula mucida]}	{NA}	{mrr:Moror_4639; K03099 SOS son of sevenless -- Human Diseases; Drug resistance: Antineoplastic; EGFR tyrosine kinase inhibitor resistance [PATH:ko01521] Human Diseases; Drug resistance: Antineoplastic; Endocrine resistance [PATH:ko01522] Environmental Information Processing; Signal transduction; MAPK signaling pathway [PATH:ko04010] Environmental Information Processing; Signal transduction; ErbB…	{NA}	{NA}	{GO:0051056; regulation of small GTPase mediated signal transduction; biological_process GO:0005622; intracellular; cellular_component GO:0005085; guanyl-nucleotide exchange factor activity; molecular_function GO:0007264; small GTPase mediated signal transduction; biological_process}	{NA}	{NA}	{NA}	{NA}	{NA}	{PF00618:RasGEF N-terminal motif PF00617:RasGEF domain}
evm.model.Chr3.214	{KAF8921868.1; hypothetical protein CPB85DRAFT_1264888 [Mucidula mucida]}	{Q4PF83; Lysophospholipase NTE1 }	{mrr:Moror_4820; K14676 NTE, NRE lysophospholipid hydrolase 3.1.1.5 Metabolism; Lipid metabolism; Glycerophospholipid metabolism [PATH:ko00564]}	{Hs20537616; KOG2968 Predicted esterase of the alpha-beta hydrolase superfamily (Neuropathy target esterase), contains cAMP-binding domains R General function prediction only ;}	{NA}	{GO:0006629; lipid metabolic process; biological_process}	{NA}	{NA}	{NA}	{NA}	{NA}	{PF01734:Patatin-like phospholipase}
evm.model.Chr3.257_evm.model.Chr3.258	{KAF8916272.1; atypical/PIKK/FRAP protein kinase [Mucidula mucida]}	{Q9Y7K2; Serine/threonine-protein kinase tor2 }	{sla:SERLADRAFT_362618; K07203 MTOR, FRAP, TOR serine/threonine-protein kinase mTOR 2.7.11.1 Human Diseases; Drug resistance: Antineoplastic; EGFR tyrosine kinase inhibitor resistance [PATH:ko01521] Human Diseases; Drug resistance: Antineoplastic; Endocrine resistance [PATH:ko01522] Environmental Information Processing; Signal transduction; ErbB signaling pathway [PATH:ko04012] Environmental Info…	{SPBC30D10.10c; KOG0891 DNA-dependent protein kinase L Replication, recombination and repair ;}	{NA}	{GO:0008144; drug binding; molecular_function GO:0044179; hemolysis in other organism; biological_process GO:0004674; protein serine/threonine kinase activity; molecular_function GO:0005515; protein binding; molecular_function GO:0030117; membrane coat; cellular_component GO:0006886; intracellular protein transport; biological_process GO:0009405; pathogenesis; biological_process GO:0016773; phosp…	{PHI:1234; I1RV69 FGSG_08133 5518 Fusarium graminearum Fusarium Ear Blight Triticum (related: wheat) protein kinase gene deletion: full lethal}	{NA}	{NA}	{NA}	{NA}	{PF02260:FATC domain PF13176:Tetratricopeptide repeat PF08064:UME (NUC010) domain PF08771:FKBP12-rapamycin binding domain PF01602:Adaptin N terminal region PF00454:Phosphatidylinositol 3- and 4-kinase PF02985:HEAT repeat PF02259:FAT domain PF06109:Haemolysin E (HlyE)}
evm.model.Chr3.551	{SJL05912.1; related to small G-protein Ras2 [Armillaria ostoyae]}	{G4N1S3; Ras-like protein 1 }	{mrr:Moror_212; K07827 KRAS, KRAS2 GTPase KRas -- Human Diseases; Drug resistance: Antineoplastic; EGFR tyrosine kinase inhibitor resistance [PATH:ko01521] Human Diseases; Drug resistance: Antineoplastic; Endocrine resistance [PATH:ko01522] Environmental Information Processing; Signal transduction; MAPK signaling pathway [PATH:ko04010] Environmental Information Processing; Signal transduction; Er…	{7292172; KOG0395 Ras-related GTPase R General function prediction only ;}	{NA}	{GO:0003924; GTPase activity; molecular_function GO:0016021; integral to membrane; cellular_component GO:0007264; small GTPase mediated signal transduction; biological_process GO:0005525; GTP binding; molecular_function GO:0005622; intracellular; cellular_component GO:0015093; ferrous iron transmembrane transporter activity; molecular_function GO:0015684; ferrous iron transport; biological_proces…	{PHI:269; Q875L5 RAS2 5270 Ustilago maydis Corn Smut Zea mays (related: maize) GTP-binding protein gene disruption; gene complementation loss of pathogenicity}	{Q875L5_USTMD; RAS2 AAO19639.1 192 Ustilago maydis 5270 Unknown 12796306 Unknown {ID:PF00071; Description: Ras} Euchlaena spp., Zea spp. (Poaceae) herb Smut. Corn smut Smut {ID:0005622; Method: IEA:InterPro; Description: C:intracellular} {ID:0016020; Method: IEA:InterPro; Description: C:membrane} {ID:0005525; Method: IEA:UniProtKB-KW; Description: F:GTP binding} {ID:0003924; Method: IEA:InterPro;…	{NA}	{NA}	{NA}	{PF00071:Ras family PF08477:Ras of Complex, Roc, domain of DAPkinase PF02421:Ferrous iron transport protein B PF01926:50S ribosome-binding GTPase PF03193:RsgA GTPase PF00009:Elongation factor Tu GTP binding domain}
evm.model.Chr3.639	{PBL00999.1; CMGC/MAPK protein kinase [Armillaria gallica]}	{Q92246; Mitogen-activated protein kinase PMK1 }	{cci:CC1G_03633; K04371 ERK, MAPK1_3 mitogen-activated protein kinase 1/3 2.7.11.24 Human Diseases; Drug resistance: Antineoplastic; EGFR tyrosine kinase inhibitor resistance [PATH:ko01521] Human Diseases; Drug resistance: Antineoplastic; Endocrine resistance [PATH:ko01522] Human Diseases; Drug resistance: Antineoplastic; Platinum drug resistance [PATH:ko01524] Environmental Information Processin…	{SPAC31G5.09c; KOG0660 Mitogen-activated protein kinase T Signal transduction mechanisms ;}	{NA}	{GO:0006468; protein phosphorylation; biological_process GO:0004672; protein kinase activity; molecular_function GO:0005524; ATP binding; molecular_function}	{PHI:10182; A0A194W6H1 Pmk1 105487 Valsa mali Apple Valsa Canker Malus domestica (related: apple) Mitogen-activated protein kinase Gene deletion: full; gene complementation reduced virulence}	{Q5EKM7_VERDA; VMK1 AAW71477.1 355 Verticillium dahliae 27337 CATALYTIC ACTIVITY: ATP + a protein = ADP + a phosphoprotein.; SIMILARITY: Contains 1 protein kinase domain. 16003535 Unknown {ID:PF00069; Description: Pkinase} Multiple genera in multiple families plants Wilt Wilt {ID:0005524; Method: IEA:UniProtKB-KW; Description: F:ATP binding} {ID:0004707; Method: IEA:InterPro; Description: F:MAP k…	{NA}	{NA}	{NA}	{PF00069:Protein kinase domain PF07714:Protein tyrosine and serine/threonine kinase}
evm.model.Chr3.97	{KAF8891175.1; hypothetical protein CPB85DRAFT_1441064 [Mucidula mucida]}	{NA}	{abp:AGABI1DRAFT112266; }	{NA}	{NA}	{GO:0016788; hydrolase activity, acting on ester bonds; molecular_function GO:0006629; lipid metabolic process; biological_process}	{NA}	{NA}	{NA}	{YES}	{NA}	{PF00657:GDSL-like Lipase/Acylhydrolase}
evm.model.Chr4.1158	{KAF9012248.1; phospholipase C/P1 nuclease [Hymenopellis radicata]}	{NA}	{scm:SCHCODRAFT_83615; }	{NA}	{NA}	{GO:0003676; nucleic acid binding; molecular_function GO:0006308; DNA catabolic process; biological_process GO:0004519; endonuclease activity; molecular_function}	{NA}	{NA}	{g19105.t1; E-classP450,groupI P450_107 http://p450.riceblast.snu.ac.kr/class.php?a=dv_sequence&id=47013&spe_id=394662&ref_id=61908}	{NA}	{NA}	{PF02265:S1/P1 Nuclease}
evm.model.Chr4.1164	{KAF8913606.1; phospholipase D [Mucidula mucida]}	{NA}	{mrr:Moror_2001; K01115 PLD1_2 phospholipase D1/2 3.1.4.4 Metabolism; Lipid metabolism; Glycerophospholipid metabolism [PATH:ko00564] Metabolism; Lipid metabolism; Ether lipid metabolism [PATH:ko00565] Metabolism; Global and overview maps; Metabolic pathways [PATH:ko01100] Metabolism; Global and overview maps; Biosynthesis of secondary metabolites [PATH:ko01110] Environmental Information Processi…	{NA}	{NA}	{GO:0008152; NA GO:0003824; NA}	{PHI:8925; I1RE91 FgPLD2 (FGSG_01973) 5518 Fusarium graminearum Fusarium head blight Zea mays (related: maize) Phospholipase gene deletion: full unaffected pathogenicity}	{NA}	{NA}	{NA}	{NA}	{PF00614:Phospholipase D Active site motif}
evm.model.Chr4.177	{KAF8079308.1; SGNH hydrolase-type esterase domain-containing protein [Lyophyllum atratum]}	{NA}	{gtr:GLOTRDRAFT_122332; }	{NA}	{NA}	{GO:0006629; lipid metabolic process; biological_process GO:0016788; hydrolase activity, acting on ester bonds; molecular_function}	{NA}	{NA}	{NA}	{NA}	{NA}	{PF00657:GDSL-like Lipase/Acylhydrolase}
evm.model.Chr4.206	{KAF8918123.1; triacylglycerol lipase [Mucidula mucida]}	{P78898; Probable lipase C16A3.12c }	{lbc:LACBIDRAFT_231930; K01052 LIPA lysosomal acid lipase/cholesteryl ester hydrolase 3.1.1.13 Metabolism; Lipid metabolism; Steroid biosynthesis [PATH:ko00100] Cellular Processes; Transport and catabolism; Lysosome [PATH:ko04142] Organismal Systems; Digestive system; Cholesterol metabolism [PATH:ko04979]}	{SPBC16A3.12c; KOG2624 Triglyceride lipase-cholesterol esterase I Lipid transport and metabolism ;}	{NA}	{GO:0016787; hydrolase activity; molecular_function GO:0006629; lipid metabolic process; biological_process}	{PHI:2027; G4NJL1 TGL1-1 318829 Magnaporthe oryzae Rice Blast Oryza sativa (related: rice) intracellular triacylglycerol lipases gene deletion: full unaffected pathogenicity}	{NA}	{NA}	{NA}	{NA}	{PF02230:Phospholipase/Carboxylesterase PF04083:Partial alpha/beta-hydrolase lipase region}
evm.model.Chr4.218	{KIY69875.1; alpha/beta-hydrolase [Cylindrobasidium torrendii FP15055 ss-10]}	{NA}	{lbc:LACBIDRAFT_294023; K01054 MGLL acylglycerol lipase 3.1.1.23 Metabolism; Lipid metabolism; Glycerolipid metabolism [PATH:ko00561] Metabolism; Global and overview maps; Metabolic pathways [PATH:ko01100] Organismal Systems; Environmental adaptation; Thermogenesis [PATH:ko04714] Organismal Systems; Nervous system; Retrograde endocannabinoid signaling [PATH:ko04723] Organismal Systems; Endocrine …	{NA}	{NA}	{NA}	{NA}	{NA}	{NA}	{NA}	{NA}	{NA}
evm.model.Chr4.536	{KAF8919764.1; alpha/beta-hydrolase [Mucidula mucida]}	{NA}	{dsq:DICSQDRAFT_83088; }	{NA}	{NA}	{GO:0004806; triglyceride lipase activity; molecular_function GO:0006629; lipid metabolic process; biological_process GO:0006505; GPI anchor metabolic process; biological_process GO:0006886; intracellular protein transport; biological_process GO:0016788; hydrolase activity, acting on ester bonds; molecular_function}	{PHI:9711; L8WVP3 AGLIP1 456999 Rhizoctonia solani rice sheath blight Arabidopsis thaliana (related: thale cress) Effector protein Functional test in host: transient expression effector (plant avirulence determinant)}	{NA}	{NA}	{YES}	{NA}	{PF01764:Lipase (class 3) PF07819:PGAP1-like protein}
evm.model.Chr4.761	{TCD70333.1; ADP-ribosylation factor, Arf Arf6 [Steccherinum ochraceum]}	{P26990; ADP-ribosylation factor 6 }	{psq:PUNSTDRAFT_98810; K07941 ARF6 ADP-ribosylation factor 6 -- Environmental Information Processing; Signal transduction; Ras signaling pathway [PATH:ko04014] Environmental Information Processing; Signal transduction; Phospholipase D signaling pathway [PATH:ko04072] Cellular Processes; Transport and catabolism; Endocytosis [PATH:ko04144] Organismal Systems; Immune system; Fc gamma R-mediated pha…	{Hs4502211; KOG0071 GTP-binding ADP-ribosylation factor Arf6 (dArf3) U Intracellular trafficking, secretion, and vesicular transport ;}	{gnl|TC-DB|P38116; 3.A.30.1.1 ADP-ribosylation factor-like protein 1 OS=Saccharomyces cerevisiae (strain ATCC 204508 / S288c) OX=559292 GN=ARL1 PE=1 SV=4}	{GO:0003873; 6-phosphofructo-2-kinase activity; molecular_function GO:0007186; G-protein coupled receptor protein signaling pathway; biological_process GO:0006000; fructose metabolic process; biological_process GO:0031683; G-protein beta/gamma-subunit complex binding; molecular_function GO:0005524; ATP binding; molecular_function GO:0005737; cytoplasm; cellular_component GO:0019001; guanyl nucleo…	{PHI:9547; G4N9S6 Moarf6 318829 Magnaporthe oryzae Rice Blast Hordeum vulgare (related: barley) ADP-ribosylation factor 6 gene deletion: full; gene complementation unaffected pathogenicity}	{NA}	{NA}	{NA}	{NA}	{PF04670:Gtr1/RagA G protein conserved region PF01926:50S ribosome-binding GTPase PF08477:Ras of Complex, Roc, domain of DAPkinase PF00071:Ras family PF01591:6-phosphofructo-2-kinase PF00503:G-protein alpha subunit PF00025:ADP-ribosylation factor family}
evm.model.Chr4.826	{KAF9051053.1; phospholipase B [Hymenopellis radicata]}	{NA}	{cci:CC1G_06821; K13333 PLB lysophospholipase 3.1.1.5 Metabolism; Lipid metabolism; Glycerophospholipid metabolism [PATH:ko00564]}	{NA}	{NA}	{GO:0004620; phospholipase activity; molecular_function GO:0009395; phospholipid catabolic process; biological_process}	{NA}	{NA}	{NA}	{NA}	{NA}	{PF01735:Lysophospholipase catalytic domain}
evm.model.Chr4.842	{KAF8874142.1; CRAL-TRIO domain-containing protein [Mucidula mucida]}	{Q10137; Sec14 cytosolic factor }	{mrr:Moror_11413; }	{SPAC3H8.10; KOG1471 Phosphatidylinositol transfer protein SEC14 and related proteins I Lipid transport and metabolism ;}	{NA}	{NA}	{PHI:2841; F6K8L6 CnSEC14-2 5207 Cryptococcus neoformans No Data Found Mus musculus (related: house mouse) Secretion of phospholipase B1 gene disruption; gene complementation unaffected pathogenicity}	{C0SIA5_PARBP; PABG_07484 EEH17323.1 353 Paracoccidioides brasiliensis 482561 SIMILARITY: Contains 1 CRAL-TRIO domain. Unknown Unknown {ID:PF00650; Description: CRAL_TRIO} {ID:PF03765; Description: CRAL_TRIO} humans vertebrata Paracoccidioidomycosis Paracoccidioidomycosis {ID:0005622; Method: IEA:InterPro; Description: C:intracellular} {ID:0005215; Method: IEA:InterPro; Description: F:transporter…	{NA}	{NA}	{NA}	{NA}
evm.model.Chr4.865	{KAF8900046.1; Alpha/Beta hydrolase protein [Mucidula mucida]}	{NA}	{gtr:GLOTRDRAFT_62102; }	{NA}	{NA}	{GO:0008236; serine-type peptidase activity; molecular_function GO:0006508; proteolysis; biological_process GO:0016787; hydrolase activity; molecular_function}	{NA}	{NA}	{NA}	{NA}	{NA}	{PF02230:Phospholipase/Carboxylesterase PF00326:Prolyl oligopeptidase family}
evm.model.Chr5.124	{KAF9024622.1; alpha/beta-hydrolase [Hymenopellis radicata]}	{NA}	{tvs:TRAVEDRAFT_34232; }	{NA}	{NA}	{GO:0006629; lipid metabolic process; biological_process GO:0004806; triglyceride lipase activity; molecular_function}	{NA}	{NA}	{NA}	{YES}	{NA}	{PF01764:Lipase (class 3)}
evm.model.Chr5.238	{KAF8916301.1; Alpha/Beta hydrolase protein [Mucidula mucida]}	{NA}	{abp:AGABI1DRAFT108606; }	{NA}	{NA}	{GO:0008152; NA GO:0016787; hydrolase activity; molecular_function GO:0008236; serine-type peptidase activity; molecular_function GO:0006508; proteolysis; biological_process}	{NA}	{NA}	{NA}	{NA}	{NA}	{PF02230:Phospholipase/Carboxylesterase PF00326:Prolyl oligopeptidase family PF07859:alpha/beta hydrolase fold}
evm.model.Chr5.263	{KAF8916301.1; Alpha/Beta hydrolase protein [Mucidula mucida]}	{NA}	{NA}	{NA}	{NA}	{GO:0008152; NA GO:0016787; hydrolase activity; molecular_function}	{NA}	{NA}	{NA}	{NA}	{NA}	{PF02230:Phospholipase/Carboxylesterase PF07859:alpha/beta hydrolase fold}
evm.model.Chr5.289	{KAF9047123.1; lipid particle protein [Hymenopellis radicata]}	{NA}	{mrr:Moror_11421; }	{NA}	{NA}	{GO:0004806; triglyceride lipase activity; molecular_function GO:0006629; lipid metabolic process; biological_process GO:0006464; protein modification process; biological_process GO:0008474; palmitoyl-(protein) hydrolase activity; molecular_function}	{NA}	{NA}	{NA}	{NA}	{NA}	{PF02089:Palmitoyl protein thioesterase PF01764:Lipase (class 3)}
evm.model.Chr5.764	{KAF8920532.1; 1-phosphatidylinositol-4,5-bisphosphate phosphodiesterase 1 [Mucidula mucida]}	{NA}	{lbc:LACBIDRAFT_315547; K05857 PLCD phosphatidylinositol phospholipase C, delta 3.1.4.11 Metabolism; Carbohydrate metabolism; Inositol phosphate metabolism [PATH:ko00562] Metabolism; Global and overview maps; Metabolic pathways [PATH:ko01100] Environmental Information Processing; Signal transduction; Calcium signaling pathway [PATH:ko04020] Environmental Information Processing; Signal transductio…	{NA}	{NA}	{GO:0004435; phosphatidylinositol phospholipase C activity; molecular_function GO:0035556; intracellular signal transduction; biological_process GO:0005515; protein binding; molecular_function GO:0005509; calcium ion binding; molecular_function GO:0006629; lipid metabolic process; biological_process GO:0007165; signal transduction; biological_process}	{NA}	{NA}	{NA}	{NA}	{NA}	{PF13405:EF-hand domain PF00168:C2 domain PF13499:EF-hand domain pair PF00387:Phosphatidylinositol-specific phospholipase C, Y domain PF00036:EF hand}
evm.model.Chr5.80	{KAF8914460.1; alpha/beta-hydrolase [Mucidula mucida]}	{NA}	{gtr:GLOTRDRAFT_110685; }	{NA}	{NA}	{GO:0004806; triglyceride lipase activity; molecular_function GO:0004089; carbonate dehydratase activity; molecular_function GO:0016788; hydrolase activity, acting on ester bonds; molecular_function GO:0006629; lipid metabolic process; biological_process GO:0006505; GPI anchor metabolic process; biological_process GO:0008270; zinc ion binding; molecular_function GO:0006886; intracellular protein …	{PHI:9711; L8WVP3 AGLIP1 456999 Rhizoctonia solani rice sheath blight Arabidopsis thaliana (related: thale cress) Effector protein Functional test in host: transient expression effector (plant avirulence determinant)}	{NA}	{NA}	{YES}	{NA}	{PF00484:Carbonic anhydrase PF07819:PGAP1-like protein PF01764:Lipase (class 3)}
evm.model.Chr5.899	{KAF9017719.1; alpha/beta-hydrolase [Hymenopellis radicata]}	{NA}	{mrr:Moror_10720; }	{NA}	{NA}	{GO:0004806; triglyceride lipase activity; molecular_function GO:0008236; serine-type peptidase activity; molecular_function GO:0006629; lipid metabolic process; biological_process GO:0006508; proteolysis; biological_process}	{NA}	{NA}	{NA}	{NA}	{NA}	{PF00326:Prolyl oligopeptidase family PF01764:Lipase (class 3)}
evm.model.Chr6.352	{KAF9046819.1; amino acid transporter [Hymenopellis radicata]}	{NA}	{lbc:LACBIDRAFT_244309; }	{NA}	{NA}	{GO:0015171; amino acid transmembrane transporter activity; molecular_function GO:0006629; lipid metabolic process; biological_process GO:0016020; membrane; cellular_component GO:0055085; transmembrane transport; biological_process GO:0003333; amino acid transmembrane transport; biological_process GO:0006810; transport; biological_process}	{NA}	{NA}	{NA}	{NA}	{NA}	{PF13520:Amino acid permease PF00324:Amino acid permease PF01734:Patatin-like phospholipase}
evm.model.Chr6.36	{KAF8906601.1; hypothetical protein CPB85DRAFT_1254580 [Mucidula mucida]}	{NA}	{NA}	{NA}	{NA}	{GO:0005515; protein binding; molecular_function GO:0004806; triglyceride lipase activity; molecular_function GO:0006629; lipid metabolic process; biological_process}	{NA}	{NA}	{NA}	{NA}	{NA}	{PF01764:Lipase (class 3) PF00651:BTB/POZ domain}
evm.model.Chr6.379	{KAF9046859.1; 24 kDa ras-like protein [Hymenopellis radicata]}	{A8NU18; 24 kDa Ras-like protein }	{lbc:LACBIDRAFT_190576; K07827 KRAS, KRAS2 GTPase KRas -- Human Diseases; Drug resistance: Antineoplastic; EGFR tyrosine kinase inhibitor resistance [PATH:ko01521] Human Diseases; Drug resistance: Antineoplastic; Endocrine resistance [PATH:ko01522] Environmental Information Processing; Signal transduction; MAPK signaling pathway [PATH:ko04010] Environmental Information Processing; Signal transduc…	{SPAC17H9.09c; KOG0395 Ras-related GTPase R General function prediction only ;}	{NA}	{GO:0007186; G-protein coupled receptor protein signaling pathway; biological_process GO:0031683; G-protein beta/gamma-subunit complex binding; molecular_function GO:0016021; integral to membrane; cellular_component GO:0000166; nucleotide binding; molecular_function GO:0015093; ferrous iron transmembrane transporter activity; molecular_function GO:0004871; signal transducer activity; molecular_fu…	{PHI:182; Q9UVQ4 RAS1 5207 Cryptococcus neoformans Cryptococcosis Galleria mellonella (related: greater wax moth) no data found gene disruption; gene complementation reduced virulence}	{Q9UVQ4_CRYNE; RAS1 AAD55937.1 210 Cryptococcus neoformans 5207 Unknown 10792722 Unknown {ID:PF00071; Description: Ras} humans vertebrata cryptococcosis Cryptococcosis {ID:0005622; Method: IEA:InterPro; Description: C:intracellular} {ID:0016020; Method: IEA:InterPro; Description: C:membrane} {ID:0005525; Method: IEA:UniProtKB-KW; Description: F:GTP binding} {ID:0003924; Method: IEA:InterPro; Desc…	{NA}	{NA}	{NA}	{PF00071:Ras family PF01926:50S ribosome-binding GTPase PF02421:Ferrous iron transport protein B PF08477:Ras of Complex, Roc, domain of DAPkinase PF00503:G-protein alpha subunit PF00025:ADP-ribosylation factor family PF00009:Elongation factor Tu GTP binding domain PF03029:Conserved hypothetical ATP binding protein PF03193:RsgA GTPase PF06821:Serine hydrolase}
evm.model.Chr6.438	{KAF9046919.1; hypothetical protein BDZ89DRAFT_1127368 [Hymenopellis radicata]}	{NA}	{mrr:Moror_1708; }	{NA}	{NA}	{GO:0016788; hydrolase activity, acting on ester bonds; molecular_function GO:0006629; lipid metabolic process; biological_process}	{NA}	{NA}	{NA}	{YES}	{NA}	{PF00657:GDSL-like Lipase/Acylhydrolase}
evm.model.Chr6.843	{KAF9041958.1; alpha/beta-hydrolase [Hymenopellis radicata]}	{P0CO61; Putative lipase ATG15 }	{tvs:TRAVEDRAFT_29676; }	{SPAC23C4.16c; KOG4540 Putative lipase essential for disintegration of autophagic bodies inside the vacuole UI Intracellular trafficking, secretion, and vesicular transport ; Lipid transport and metabolism ;}	{NA}	{GO:0004806; triglyceride lipase activity; molecular_function GO:0006886; intracellular protein transport; biological_process GO:0006505; GPI anchor metabolic process; biological_process GO:0006629; lipid metabolic process; biological_process GO:0016788; hydrolase activity, acting on ester bonds; molecular_function}	{PHI:10012; J9W153 atg15 (CNAG_01601) 5207 Cryptococcus neoformans fungal meningitis Galleria mellonella (related: greater wax moth) Lipase Gene deletion: full reduced virulence}	{NA}	{NA}	{NA}	{NA}	{PF01764:Lipase (class 3) PF07819:PGAP1-like protein}
evm.model.Chr7.121	{KAF9009310.1; alpha/beta-hydrolase [Hymenopellis radicata]}	{P32948; Lipase 4 }	{mrr:Moror_534; }	{NA}	{NA}	{NA}	{NA}	{NA}	{NA}	{NA}	{NA}	{NA}
evm.model.Chr7.123	{KAF9009310.1; alpha/beta-hydrolase [Hymenopellis radicata]}	{P32948; Lipase 4 }	{mrr:Moror_11601; }	{NA}	{NA}	{GO:0008236; serine-type peptidase activity; molecular_function GO:0006508; proteolysis; biological_process GO:0008152; NA GO:0016787; hydrolase activity; molecular_function}	{NA}	{NA}	{NA}	{NA}	{ADX07289.1_; CE15 4-O-methyl-glucuronoyl methylesterase (EC 3.1.1.-) -}	{PF07859:alpha/beta hydrolase fold PF00326:Prolyl oligopeptidase family}
evm.model.Chr7.193	{KAF9018964.1; carotenoid ester lipase precursor [Hymenopellis radicata]}	{P32948; Lipase 4 }	{mrr:Moror_11601; }	{NA}	{NA}	{GO:0008152; NA GO:0016903; oxidoreductase activity, acting on the aldehyde or oxo group of donors; molecular_function GO:0016787; hydrolase activity; molecular_function GO:0055114; oxidation-reduction process; biological_process}	{NA}	{NA}	{NA}	{YES}	{ADX07289.1_; CE15 4-O-methyl-glucuronoyl methylesterase (EC 3.1.1.-) -}	{PF07859:alpha/beta hydrolase fold PF10371:Domain of unknown function}
evm.model.Chr7.298	{KAF9021063.1; phospholipase D [Hymenopellis radicata]}	{NA}	{mrr:Moror_5170; K01115 PLD1_2 phospholipase D1/2 3.1.4.4 Metabolism; Lipid metabolism; Glycerophospholipid metabolism [PATH:ko00564] Metabolism; Lipid metabolism; Ether lipid metabolism [PATH:ko00565] Metabolism; Global and overview maps; Metabolic pathways [PATH:ko01100] Metabolism; Global and overview maps; Biosynthesis of secondary metabolites [PATH:ko01110] Environmental Information Processi…	{NA}	{NA}	{GO:0008152; NA GO:0035091; phosphatidylinositol binding; molecular_function GO:0003824; NA}	{NA}	{NA}	{NA}	{NA}	{NA}	{PF00787:PX domain PF00614:Phospholipase D Active site motif}
evm.model.Chr7.496	{KAF8914920.1; kinase-like domain-containing protein [Mucidula mucida]}	{Q00078; Protein kinase C-like }	{lbc:LACBIDRAFT_309070; K02677 PRKCA classical protein kinase C alpha type 2.7.11.13 Human Diseases; Drug resistance: Antineoplastic; EGFR tyrosine kinase inhibitor resistance [PATH:ko01521] Environmental Information Processing; Signal transduction; MAPK signaling pathway [PATH:ko04010] Environmental Information Processing; Signal transduction; MAPK signaling pathway - yeast [PATH:ko04011] Enviro…	{SPBC12D12.04c; KOG0694 Serine/threonine protein kinase T Signal transduction mechanisms ;}	{NA}	{GO:0004672; protein kinase activity; molecular_function GO:0005515; protein binding; molecular_function GO:0004674; protein serine/threonine kinase activity; molecular_function GO:0006468; protein phosphorylation; biological_process GO:0035556; intracellular signal transduction; biological_process GO:0005524; ATP binding; molecular_function GO:0007165; signal transduction; biological_process}	{PHI:5065; Q4WVG0 pkcA 746128 Aspergillus fumigatus Invasive Pulmonary Aspergillosis Mus musculus (related: house mouse) protein kinase C; cell wall integrity gene mutation: characterised; gene complementation unaffected pathogenicity}	{NA}	{NA}	{NA}	{NA}	{PF02185:Hr1 repeat PF00168:C2 domain PF00130:Phorbol esters/diacylglycerol binding domain (C1 domain) PF07714:Protein tyrosine and serine/threonine kinase PF00433:Protein kinase C terminal domain PF00069:Protein kinase domain}
evm.model.Chr7.502	{KAF9025016.1; alpha/beta-hydrolase [Hymenopellis radicata]}	{NA}	{mrr:Moror_8604; }	{NA}	{NA}	{GO:0016787; hydrolase activity; molecular_function GO:0006260; DNA replication; biological_process GO:0008152; NA}	{NA}	{NA}	{NA}	{NA}	{NA}	{PF02230:Phospholipase/Carboxylesterase PF04492:Bacteriophage replication protein O PF07859:alpha/beta hydrolase fold}
evm.model.Chr7.589	{SJL07298.1; uncharacterized protein ARMOST_10644 [Armillaria ostoyae]}	{NA}	{mrr:Moror_2858; K13704 ABHD12 abhydrolase domain-containing protein 12 3.1.1.23 }	{NA}	{NA}	{GO:0047746; chlorophyllase activity; molecular_function GO:0016787; hydrolase activity; molecular_function GO:0008152; NA GO:0008236; serine-type peptidase activity; molecular_function GO:0006508; proteolysis; biological_process GO:0015996; chlorophyll catabolic process; biological_process}	{NA}	{NA}	{NA}	{NA}	{NA}	{PF07859:alpha/beta hydrolase fold PF12740:Chlorophyllase enzyme PF00326:Prolyl oligopeptidase family PF02230:Phospholipase/Carboxylesterase}
evm.model.Chr7.717	{KAF7337152.1; Lipolytic enzyme [Mycena venus]}	{NA}	{cci:CC1G_08790; }	{NA}	{NA}	{GO:0006629; lipid metabolic process; biological_process GO:0005576; NA GO:0016788; hydrolase activity, acting on ester bonds; molecular_function GO:0030248; cellulose binding; molecular_function GO:0005975; carbohydrate metabolic process; biological_process GO:0004553; hydrolase activity, hydrolyzing O-glycosyl compounds; molecular_function}	{PHI:8606; A0A384JRT5 BcXyl1 40559 Botrytis cinerea Grey Mold Fungus Malus domestica (related: apple) Xylanase Gene deletion: full; gene complementation reduced virulence}	{NA}	{NA}	{YES}	{ALV31446.1_; CBM13 Modules of approx. 150 residues which always appear as a threefold internal repeat. The only apparent exception to this, xylanase II of Actinomadura sp. FC7 (GenBank U08894), is in fact not completely sequenced. These modules were first identified in several plant lectins such as ricin or agglutinin of Ricinus communis which bind galactose residues. The three-dimensional struc…	{PF00734:Fungal cellulose binding domain PF00657:GDSL-like Lipase/Acylhydrolase}
evm.model.Chr7.733	{ADX07289.1; putative carotenoid ester lipase precursor [Flammulina velutipes]}	{P20261; Lipase 1 }	{dsq:DICSQDRAFT_106562; }	{NA}	{NA}	{GO:0016787; hydrolase activity; molecular_function GO:0008152; NA GO:0006508; proteolysis; biological_process GO:0008236; serine-type peptidase activity; molecular_function}	{NA}	{NA}	{NA}	{YES}	{ADX07289.1_; CE15 4-O-methyl-glucuronoyl methylesterase (EC 3.1.1.-) -}	{PF00326:Prolyl oligopeptidase family PF07859:alpha/beta hydrolase fold}
evm.model.Chr7.743	{KAF9018964.1; carotenoid ester lipase precursor [Hymenopellis radicata]}	{P20261; Lipase 1 }	{hir:HETIRDRAFT_64143; }	{NA}	{NA}	{GO:0006508; proteolysis; biological_process GO:0008236; serine-type peptidase activity; molecular_function GO:0016787; hydrolase activity; molecular_function GO:0008152; NA}	{NA}	{NA}	{NA}	{YES}	{ADX07289.1_; CE15 4-O-methyl-glucuronoyl methylesterase (EC 3.1.1.-) -}	{PF00326:Prolyl oligopeptidase family PF07859:alpha/beta hydrolase fold}
evm.model.Chr7.763	{KAF9018964.1; carotenoid ester lipase precursor [Hymenopellis radicata]}	{P32947; Lipase 3 }	{hir:HETIRDRAFT_64143; }	{NA}	{NA}	{GO:0008236; serine-type peptidase activity; molecular_function GO:0006508; proteolysis; biological_process GO:0016787; hydrolase activity; molecular_function GO:0008152; NA}	{NA}	{NA}	{NA}	{YES}	{ADX07289.1_; CE15 4-O-methyl-glucuronoyl methylesterase (EC 3.1.1.-) -}	{PF00326:Prolyl oligopeptidase family PF07859:alpha/beta hydrolase fold}
evm.model.Chr7.773	{KAF9018964.1; carotenoid ester lipase precursor [Hymenopellis radicata]}	{P20261; Lipase 1 }	{hir:HETIRDRAFT_64143; }	{NA}	{NA}	{GO:0008236; serine-type peptidase activity; molecular_function GO:0006508; proteolysis; biological_process GO:0016787; hydrolase activity; molecular_function GO:0008152; NA}	{NA}	{NA}	{NA}	{YES}	{ADX07289.1_; CE15 4-O-methyl-glucuronoyl methylesterase (EC 3.1.1.-) -}	{PF00326:Prolyl oligopeptidase family PF07859:alpha/beta hydrolase fold}
evm.model.Chr7.783	{KAF9018985.1; alpha/beta-hydrolase [Hymenopellis radicata]}	{P20261; Lipase 1 }	{mrr:Moror_537; }	{NA}	{NA}	{NA}	{NA}	{NA}	{NA}	{NA}	{NA}	{NA}
evm.model.Chr7.888	{KAF8890240.1; Alpha/Beta hydrolase protein [Mucidula mucida]}	{NA}	{mrr:Moror_4412; K06889 K06889 uncharacterized protein -- }	{NA}	{NA}	{GO:0006505; GPI anchor metabolic process; biological_process GO:0006886; intracellular protein transport; biological_process GO:0006508; proteolysis; biological_process GO:0008236; serine-type peptidase activity; molecular_function GO:0016788; hydrolase activity, acting on ester bonds; molecular_function GO:0016787; hydrolase activity; molecular_function}	{NA}	{NA}	{NA}	{NA}	{NA}	{PF01738:Dienelactone hydrolase family PF07819:PGAP1-like protein PF02230:Phospholipase/Carboxylesterase PF00326:Prolyl oligopeptidase family}
evm.model.Chr8.121	{KAF8903975.1; hypothetical protein CPB85DRAFT_1457345 [Mucidula mucida]}	{P87111; Probable electron transfer flavoprotein-ubiquinone oxidoreductase, mitochondrial }	{mrr:Moror_15913; K00311 ETFDH electron-transferring-flavoprotein dehydrogenase 1.5.5.1 }	{SPAC20G8.04c; KOG2415 Electron transfer flavoprotein ubiquinone oxidoreductase C Energy production and conversion ;}	{NA}	{GO:0004174; electron-transferring-flavoprotein dehydrogenase activity; molecular_function GO:0016491; oxidoreductase activity; molecular_function GO:0055114; oxidation-reduction process; biological_process GO:0016705; oxidoreductase activity, acting on paired donors, with incorporation or reduction of molecular oxygen; molecular_function GO:0051536; iron-sulfur cluster binding; molecular_functio…	{PHI:541; Q5XTQ4 LIP1 40559 Botrytis cinerea Grey Mold Dianthus caryophyllus (related: clove pink) Lipase gene disruption unaffected pathogenicity}	{NA}	{NA}	{NA}	{NA}	{PF12838:4Fe-4S dicluster domain PF07992:Pyridine nucleotide-disulphide oxidoreductase PF02811:PHP domain PF05187:Electron transfer flavoprotein-ubiquinone oxidoreductase, 4Fe-4S PF07859:alpha/beta hydrolase fold PF05834:Lycopene cyclase protein PF01266:FAD dependent oxidoreductase}
evm.model.Chr8.66	{XP_001840937.2; small GTPase-binding protein [Coprinopsis cinerea okayama7#130|Coprinopsis cinerea]}	{Q9C3Y4; GTP-binding protein rhoA }	{cci:CC1G_03166; K04513 RHOA Ras homolog gene family, member A -- Environmental Information Processing; Signal transduction; MAPK signaling pathway - yeast [PATH:ko04011] Environmental Information Processing; Signal transduction; Ras signaling pathway [PATH:ko04014] Environmental Information Processing; Signal transduction; Rap1 signaling pathway [PATH:ko04015] Environmental Information Processin…	{SPAC1F7.04; KOG0393 Ras-related small GTPase, Rho type R General function prediction only ;}	{NA}	{GO:0005525; GTP binding; molecular_function GO:0005622; intracellular; cellular_component GO:0007264; small GTPase mediated signal transduction; biological_process}	{PHI:6703; T0LLS6 CgRhoB 474922 Colletotrichum gloeosporioides poplar anthracnose Populus x beijingensis (no common name found) Rho GTPase protein Gene disruption; gene complementation reduced virulence}	{Q2KG56_MAGO7; "MGCH7_CH7G479, MGG_02731" EAQ71072.1 199 Magnaporthe oryzae 242507 SIMILARITY: Belongs to the small GTPase superfamily. Rho family. 15846337 XP_001522372.1, XM_001522322.1, XP_366655.1, XM_366655.1 {ID:PF00071; Description: Ras} Poaceae, especially important on Oryzae herb Rice blast Rice Blast {ID:0005622; Method: IEA:InterPro; Description: C:intracellular} {ID:0016020; Method: I…	{NA}	{NA}	{NA}	{PF00025:ADP-ribosylation factor family PF00071:Ras family PF08477:Ras of Complex, Roc, domain of DAPkinase}
evm.model.Chr8.695	{KAF8914460.1; alpha/beta-hydrolase [Mucidula mucida]}	{NA}	{gtr:GLOTRDRAFT_115978; }	{NA}	{NA}	{GO:0016788; hydrolase activity, acting on ester bonds; molecular_function GO:0006629; lipid metabolic process; biological_process GO:0006886; intracellular protein transport; biological_process GO:0008270; zinc ion binding; molecular_function GO:0006505; GPI anchor metabolic process; biological_process GO:0009058; biosynthetic process; biological_process GO:0004089; carbonate dehydratase activit…	{PHI:9711; L8WVP3 AGLIP1 456999 Rhizoctonia solani rice sheath blight Arabidopsis thaliana (related: thale cress) Effector protein Functional test in host: transient expression effector (plant avirulence determinant)}	{NA}	{NA}	{YES}	{NA}	{PF01764:Lipase (class 3) PF07819:PGAP1-like protein PF00975:Thioesterase domain PF00484:Carbonic anhydrase}
evm.model.Chr8.77	{KAF9021609.1; Pkinase-domain-containing protein [Hymenopellis radicata]}	{O42781; Mitogen-activated protein kinase 2 }	{scm:SCHCODRAFT_17138; K04371 ERK, MAPK1_3 mitogen-activated protein kinase 1/3 2.7.11.24 Human Diseases; Drug resistance: Antineoplastic; EGFR tyrosine kinase inhibitor resistance [PATH:ko01521] Human Diseases; Drug resistance: Antineoplastic; Endocrine resistance [PATH:ko01522] Human Diseases; Drug resistance: Antineoplastic; Platinum drug resistance [PATH:ko01524] Environmental Information Pro…	{SPAC31G5.09c; KOG0660 Mitogen-activated protein kinase T Signal transduction mechanisms ;}	{NA}	{GO:0005524; ATP binding; molecular_function GO:0016020; membrane; cellular_component GO:0009103; lipopolysaccharide biosynthetic process; biological_process GO:0004672; protein kinase activity; molecular_function GO:0006468; protein phosphorylation; biological_process GO:0016773; phosphotransferase activity, alcohol group as acceptor; molecular_function}	{PHI:6730__PHI:8736; NA}	{Q9HGU2_FUSOX; FMK1 AAG01162.1 355 Fusarium oxysporum 59765 CATALYTIC ACTIVITY: ATP + a protein = ADP + a phosphoprotein.; SIMILARITY: Contains 1 protein kinase domain. 11251832 Unknown {ID:PF00069; Description: Pkinase} Multiple genera in multiple families plants Blights, wilts, rots of various sorts Blight {ID:0005524; Method: IEA:UniProtKB-KW; Description: F:ATP binding} {ID:0004707; Method: I…	{NA}	{NA}	{NA}	{PF07714:Protein tyrosine and serine/threonine kinase PF06293:Lipopolysaccharide kinase (Kdo/WaaP) family PF00069:Protein kinase domain}
evm.model.Chr9.458	{KAF7334085.1; FabD/lysophospholipase-like protein [Mycena venus]}	{NA}	{NA}	{NA}	{NA}	{GO:0005622; intracellular; cellular_component GO:0016787; hydrolase activity; molecular_function GO:0043531; ADP binding; molecular_function GO:0005525; GTP binding; molecular_function GO:0005524; ATP binding; molecular_function GO:0007264; small GTPase mediated signal transduction; biological_process GO:0003677; DNA binding; molecular_function}	{NA}	{NA}	{NA}	{NA}	{NA}	{PF04397:LytTr DNA-binding domain PF04851:Type III restriction enzyme, res subunit PF01637:ATPase domain predominantly from Archaea PF08477:Ras of Complex, Roc, domain of DAPkinase PF00931:NB-ARC domain PF00071:Ras family}
evm.model.Chr9.474	{KAF9034448.1; carbohydrate esterase family 16 protein [Hymenopellis radicata]}	{NA}	{mrr:Moror_16139; }	{NA}	{NA}	{GO:0016788; hydrolase activity, acting on ester bonds; molecular_function GO:0006629; lipid metabolic process; biological_process}	{NA}	{NA}	{NA}	{NA}	{QRW26348.1_; CE0 See below. -}	{PF00657:GDSL-like Lipase/Acylhydrolase}
evm.model.Chr9.624	{THH30609.1; hypothetical protein EUX98_g3569 [Antrodiella citrinella]}	{NA}	{mrr:Moror_16608; }	{NA}	{NA}	{GO:0006629; lipid metabolic process; biological_process GO:0004806; triglyceride lipase activity; molecular_function}	{NA}	{NA}	{NA}	{NA}	{NA}	{PF01764:Lipase (class 3)}
Xylanase
Gene_id	{nr}	{SwissProt}	{KEGG}	{KOG}	{TCDB}	{GO}	{PHI}	{DFVF}	{P450}	{Secretory_Protein}	{CAZy}	{Pfam}
evm.model.Chr1.1040	{ADX07338.1; putative ectomycorrhiza-upregulated exo-beta-1,3-glucanase GH5 [Flammulina velutipes]}	{NA}	{mrr:Moror_7904; }	{NA}	{NA}	{GO:0005975; carbohydrate metabolic process; biological_process GO:0004553; hydrolase activity, hydrolyzing O-glycosyl compounds; molecular_function}	{NA}	{NA}	{NA}	{NA}	{ADX07338.1_; GH5 endo-beta-1,4-glucanase / cellulase (EC 3.2.1.4); endo-beta-1,4-xylanase (EC 3.2.1.8); beta-glucosidase (EC 3.2.1.21); beta-mannosidase (EC 3.2.1.25); beta-glucosylceramidase (EC 3.2.1.45); glucan beta-1,3-glucosidase (EC 3.2.1.58); exo-beta-1,4-glucanase / cellodextrinase (EC 3.2.1.74); glucan endo-1,6-beta-glucosidase (EC 3.2.1.75); mannan endo-beta-1,4-mannosidase (EC 3.2.1.7…	{PF00150:Cellulase (glycosyl hydrolase family 5)}
evm.model.Chr1.113	{KAF9019243.1; glycoside hydrolase [Hymenopellis radicata]}	{NA}	{gtr:GLOTRDRAFT_55534; K01183 E3.2.1.14 chitinase 3.2.1.14 Metabolism; Carbohydrate metabolism; Amino sugar and nucleotide sugar metabolism [PATH:ko00520] Metabolism; Global and overview maps; Metabolic pathways [PATH:ko01100]}	{NA}	{NA}	{GO:0004553; hydrolase activity, hydrolyzing O-glycosyl compounds; molecular_function GO:0005975; carbohydrate metabolic process; biological_process}	{NA}	{NA}	{NA}	{NA}	{ADX07298.1_; GH18 chitinase (EC 3.2.1.14); lysozyme (EC 3.2.1.17); endo-beta-N-acetylglucosaminidase (EC 3.2.1.96); peptidoglycan hydrolase with endo-beta-N-acetylglucosaminidase specificity (EC 3.2.1.-); Nod factor hydrolase (EC 3.2.1.-); xylanase inhibitor; concanavalin B; narbonin -}	{PF00704:Glycosyl hydrolases family 18}
evm.model.Chr1.114	{KAF9019243.1; glycoside hydrolase [Hymenopellis radicata]}	{NA}	{gtr:GLOTRDRAFT_55534; K01183 E3.2.1.14 chitinase 3.2.1.14 Metabolism; Carbohydrate metabolism; Amino sugar and nucleotide sugar metabolism [PATH:ko00520] Metabolism; Global and overview maps; Metabolic pathways [PATH:ko01100]}	{NA}	{NA}	{GO:0004553; hydrolase activity, hydrolyzing O-glycosyl compounds; molecular_function GO:0005975; carbohydrate metabolic process; biological_process}	{NA}	{NA}	{NA}	{YES}	{ADX07298.1_; GH18 chitinase (EC 3.2.1.14); lysozyme (EC 3.2.1.17); endo-beta-N-acetylglucosaminidase (EC 3.2.1.96); peptidoglycan hydrolase with endo-beta-N-acetylglucosaminidase specificity (EC 3.2.1.-); Nod factor hydrolase (EC 3.2.1.-); xylanase inhibitor; concanavalin B; narbonin -}	{PF00704:Glycosyl hydrolases family 18}
evm.model.Chr1.1200	{KIY72879.1; glycoside hydrolase family 5 protein [Cylindrobasidium torrendii FP15055 ss-10]}	{NA}	{scm:SCHCODRAFT_39597; }	{NA}	{NA}	{GO:0005975; carbohydrate metabolic process; biological_process GO:0004553; hydrolase activity, hydrolyzing O-glycosyl compounds; molecular_function}	{NA}	{NA}	{NA}	{NA}	{QRW19356.1_; GH5 endo-beta-1,4-glucanase / cellulase (EC 3.2.1.4); endo-beta-1,4-xylanase (EC 3.2.1.8); beta-glucosidase (EC 3.2.1.21); beta-mannosidase (EC 3.2.1.25); beta-glucosylceramidase (EC 3.2.1.45); glucan beta-1,3-glucosidase (EC 3.2.1.58); exo-beta-1,4-glucanase / cellodextrinase (EC 3.2.1.74); glucan endo-1,6-beta-glucosidase (EC 3.2.1.75); mannan endo-beta-1,4-mannosidase (EC 3.2.1.7…	{PF00150:Cellulase (glycosyl hydrolase family 5)}
evm.model.Chr1.295	{KIY70360.1; glycoside hydrolase family 43 protein [Cylindrobasidium torrendii FP15055 ss-10]}	{NA}	{scm:SCHCODRAFT_109339; }	{NA}	{NA}	{NA}	{NA}	{NA}	{NA}	{YES}	{QRV77668.1_; GH43 beta-xylosidase (EC 3.2.1.37); alpha-L-arabinofuranosidase (EC 3.2.1.55); xylanase (EC 3.2.1.8); alpha-1,2-L-arabinofuranosidase (EC 3.2.1.-); exo-alpha-1,5-L-arabinofuranosidase (EC 3.2.1.-); [inverting] exo-alpha-1,5-L-arabinanase (EC 3.2.1.-); beta-1,3-xylosidase (EC 3.2.1.-); [inverting] exo-alpha-1,5-L-arabinanase (EC 3.2.1.-); [inverting] endo-alpha-1,5-L-arabinanase (EC …	{NA}
evm.model.Chr1.377	{KAF9034986.1; glycoside hydrolase family 51 protein [Hymenopellis radicata]}	{B8NIX4; Probable alpha-L-arabinofuranosidase C }	{mrr:Moror_1137; K01209 abfA alpha-N-arabinofuranosidase 3.2.1.55 Metabolism; Carbohydrate metabolism; Amino sugar and nucleotide sugar metabolism [PATH:ko00520]}	{NA}	{NA}	{GO:0046556; alpha-N-arabinofuranosidase activity; molecular_function GO:0046373; L-arabinose metabolic process; biological_process}	{NA}	{NA}	{NA}	{NA}	{BCS09958.1_; GH51 endoglucanase (EC 3.2.1.4); endo-beta-1,4-xylanase (EC 3.2.1.8); beta-xylosidase (EC 3.2.1.37); alpha-L-arabinofuranosidase (EC 3.2.1.55); lichenase / endo-beta-1,3-1,4-glucanase (EC 3.2.1.73) -}	{PF06964:Alpha-L-arabinofuranosidase C-terminal domain}
evm.model.Chr1.612	{KAF8915887.1; P-loop containing nucleoside triphosphate hydrolase protein [Mucidula mucida]}	{Q4PFD9; Pre-mRNA-processing ATP-dependent RNA helicase PRP5 }	{mrr:Moror_17550; K12811 DDX46, PRP5 ATP-dependent RNA helicase DDX46/PRP5 3.6.4.13 Genetic Information Processing; Transcription; Spliceosome [PATH:ko03040]}	{SPCC10H11.01; KOG0334 RNA helicase A RNA processing and modification ;}	{NA}	{GO:0008026; ATP-dependent helicase activity; molecular_function GO:0003677; DNA binding; molecular_function GO:0003676; nucleic acid binding; molecular_function GO:0005524; ATP binding; molecular_function GO:0004386; helicase activity; molecular_function GO:0016787; hydrolase activity; molecular_function}	{NA}	{NA}	{NA}	{NA}	{QKX56076.1_; GH51 endoglucanase (EC 3.2.1.4); endo-beta-1,4-xylanase (EC 3.2.1.8); beta-xylosidase (EC 3.2.1.37); alpha-L-arabinofuranosidase (EC 3.2.1.55); lichenase / endo-beta-1,3-1,4-glucanase (EC 3.2.1.73) -}	{PF04851:Type III restriction enzyme, res subunit PF00270:DEAD/DEAH box helicase PF00271:Helicase conserved C-terminal domain}
evm.model.Chr1.673	{KAF9004969.1; mannose-binding lectin [Hymenopellis radicata]}	{P64744; Sphingomyelinase }	{mrr:Moror_5200; }	{NA}	{gnl|TC-DB|L1L857; 1.B.79.1.2 Endonuclease/exonuclease/phosphatase family protein OS=Streptomyces ipomoeae 91-03 GN=STRIP9103_07938 PE=4 SV=1}	{NA}	{PHI:6473; P9WKQ1 Rv0888 1772 Mycolicibacterium smegmatis Tuberculosis Mus musculus (related: house mouse) Extracellular Nuclease functional test in host: transient expression of recombinant mutant proteins reduced virulence}	{NA}	{NA}	{YES}	{AJQ92574.1_; CBM13 Modules of approx. 150 residues which always appear as a threefold internal repeat. The only apparent exception to this, xylanase II of Actinomadura sp. FC7 (GenBank U08894), is in fact not completely sequenced. These modules were first identified in several plant lectins such as ricin or agglutinin of Ricinus communis which bind galactose residues. The three-dimensional struc…	{NA}
evm.model.Chr1.943	{ADX07298.1; putative chitinase [Flammulina velutipes]}	{NA}	{scm:SCHCODRAFT_46198; K01183 E3.2.1.14 chitinase 3.2.1.14 Metabolism; Carbohydrate metabolism; Amino sugar and nucleotide sugar metabolism [PATH:ko00520] Metabolism; Global and overview maps; Metabolic pathways [PATH:ko01100]}	{NA}	{NA}	{GO:0004553; hydrolase activity, hydrolyzing O-glycosyl compounds; molecular_function GO:0005975; carbohydrate metabolic process; biological_process}	{NA}	{NA}	{NA}	{YES}	{ADX07298.1_; GH18 chitinase (EC 3.2.1.14); lysozyme (EC 3.2.1.17); endo-beta-N-acetylglucosaminidase (EC 3.2.1.96); peptidoglycan hydrolase with endo-beta-N-acetylglucosaminidase specificity (EC 3.2.1.-); Nod factor hydrolase (EC 3.2.1.-); xylanase inhibitor; concanavalin B; narbonin -}	{PF00704:Glycosyl hydrolases family 18}
evm.model.Chr1.946	{KAF9019229.1; glycoside hydrolase [Hymenopellis radicata]}	{NA}	{gtr:GLOTRDRAFT_55534; K01183 E3.2.1.14 chitinase 3.2.1.14 Metabolism; Carbohydrate metabolism; Amino sugar and nucleotide sugar metabolism [PATH:ko00520] Metabolism; Global and overview maps; Metabolic pathways [PATH:ko01100]}	{NA}	{NA}	{GO:0005975; carbohydrate metabolic process; biological_process GO:0004553; hydrolase activity, hydrolyzing O-glycosyl compounds; molecular_function}	{NA}	{NA}	{NA}	{NA}	{CDZ96766.1_; GH18 chitinase (EC 3.2.1.14); lysozyme (EC 3.2.1.17); endo-beta-N-acetylglucosaminidase (EC 3.2.1.96); peptidoglycan hydrolase with endo-beta-N-acetylglucosaminidase specificity (EC 3.2.1.-); Nod factor hydrolase (EC 3.2.1.-); xylanase inhibitor; concanavalin B; narbonin -}	{PF00704:Glycosyl hydrolases family 18}
evm.model.Chr10.154	{KAF8916485.1; arabinosidase [Mucidula mucida]}	{NA}	{mrr:Moror_3182; }	{NA}	{NA}	{GO:0005975; carbohydrate metabolic process; biological_process GO:0004553; hydrolase activity, hydrolyzing O-glycosyl compounds; molecular_function}	{NA}	{NA}	{NA}	{YES}	{CAJ18334.1_; GH43 beta-xylosidase (EC 3.2.1.37); alpha-L-arabinofuranosidase (EC 3.2.1.55); xylanase (EC 3.2.1.8); alpha-1,2-L-arabinofuranosidase (EC 3.2.1.-); exo-alpha-1,5-L-arabinofuranosidase (EC 3.2.1.-); [inverting] exo-alpha-1,5-L-arabinanase (EC 3.2.1.-); beta-1,3-xylosidase (EC 3.2.1.-); [inverting] exo-alpha-1,5-L-arabinanase (EC 3.2.1.-); [inverting] endo-alpha-1,5-L-arabinanase (EC …	{PF04616:Glycosyl hydrolases family 43}
evm.model.Chr10.221	{KAF9043502.1; hypothetical protein BDZ89DRAFT_943726 [Hymenopellis radicata]}	{NA}	{mrr:Moror_4475; }	{NA}	{NA}	{NA}	{NA}	{NA}	{NA}	{YES}	{QRV77601.1_; CBM13 Modules of approx. 150 residues which always appear as a threefold internal repeat. The only apparent exception to this, xylanase II of Actinomadura sp. FC7 (GenBank U08894), is in fact not completely sequenced. These modules were first identified in several plant lectins such as ricin or agglutinin of Ricinus communis which bind galactose residues. The three-dimensional struc…	{NA}
evm.model.Chr10.47	{KIY69876.1; glycoside hydrolase family 5 protein [Cylindrobasidium torrendii FP15055 ss-10]}	{NA}	{abp:AGABI1DRAFT114151; }	{NA}	{NA}	{GO:0005975; carbohydrate metabolic process; biological_process GO:0004553; hydrolase activity, hydrolyzing O-glycosyl compounds; molecular_function}	{NA}	{NA}	{NA}	{NA}	{AAW44208.1_; GH5 endo-beta-1,4-glucanase / cellulase (EC 3.2.1.4); endo-beta-1,4-xylanase (EC 3.2.1.8); beta-glucosidase (EC 3.2.1.21); beta-mannosidase (EC 3.2.1.25); beta-glucosylceramidase (EC 3.2.1.45); glucan beta-1,3-glucosidase (EC 3.2.1.58); exo-beta-1,4-glucanase / cellodextrinase (EC 3.2.1.74); glucan endo-1,6-beta-glucosidase (EC 3.2.1.75); mannan endo-beta-1,4-mannosidase (EC 3.2.1.7…	{PF00150:Cellulase (glycosyl hydrolase family 5)}
evm.model.Chr11.152	{KAF9010319.1; chondroitin AC/alginate lyase [Hymenopellis radicata]}	{NA}	{npa:UCRNP2_6129; }	{NA}	{NA}	{GO:0045135; poly(beta-D-mannuronate) lyase activity; molecular_function GO:0042597; periplasmic space; cellular_component GO:0042122; alginic acid catabolic process; biological_process}	{NA}	{NA}	{NA}	{NA}	{SBV25345.1_; CBM13 Modules of approx. 150 residues which always appear as a threefold internal repeat. The only apparent exception to this, xylanase II of Actinomadura sp. FC7 (GenBank U08894), is in fact not completely sequenced. These modules were first identified in several plant lectins such as ricin or agglutinin of Ricinus communis which bind galactose residues. The three-dimensional struc…	{PF05426:Alginate lyase}
evm.model.Chr11.163	{KAF9010319.1; chondroitin AC/alginate lyase [Hymenopellis radicata]}	{NA}	{npa:UCRNP2_6129; }	{NA}	{NA}	{GO:0042122; alginic acid catabolic process; biological_process GO:0045135; poly(beta-D-mannuronate) lyase activity; molecular_function GO:0042597; periplasmic space; cellular_component}	{NA}	{NA}	{NA}	{YES}	{SBV25345.1_; CBM13 Modules of approx. 150 residues which always appear as a threefold internal repeat. The only apparent exception to this, xylanase II of Actinomadura sp. FC7 (GenBank U08894), is in fact not completely sequenced. These modules were first identified in several plant lectins such as ricin or agglutinin of Ricinus communis which bind galactose residues. The three-dimensional struc…	{PF05426:Alginate lyase}
evm.model.Chr11.165	{KAF9010319.1; chondroitin AC/alginate lyase [Hymenopellis radicata]}	{NA}	{npa:UCRNP2_6129; }	{NA}	{NA}	{GO:0042122; alginic acid catabolic process; biological_process GO:0045135; poly(beta-D-mannuronate) lyase activity; molecular_function GO:0042597; periplasmic space; cellular_component}	{NA}	{NA}	{NA}	{YES}	{SBV25345.1_; CBM13 Modules of approx. 150 residues which always appear as a threefold internal repeat. The only apparent exception to this, xylanase II of Actinomadura sp. FC7 (GenBank U08894), is in fact not completely sequenced. These modules were first identified in several plant lectins such as ricin or agglutinin of Ricinus communis which bind galactose residues. The three-dimensional struc…	{PF05426:Alginate lyase}
evm.model.Chr11.188	{KAF8872328.1; endoglucanase family 5 glycoside hydrolase [Mucidula mucida]}	{W8QRE4; Beta-xylosidase }	{cci:CC1G_10582; }	{NA}	{NA}	{GO:0004553; hydrolase activity, hydrolyzing O-glycosyl compounds; molecular_function GO:0005975; carbohydrate metabolic process; biological_process}	{NA}	{NA}	{NA}	{NA}	{VWO98528.1_; GH5 endo-beta-1,4-glucanase / cellulase (EC 3.2.1.4); endo-beta-1,4-xylanase (EC 3.2.1.8); beta-glucosidase (EC 3.2.1.21); beta-mannosidase (EC 3.2.1.25); beta-glucosylceramidase (EC 3.2.1.45); glucan beta-1,3-glucosidase (EC 3.2.1.58); exo-beta-1,4-glucanase / cellodextrinase (EC 3.2.1.74); glucan endo-1,6-beta-glucosidase (EC 3.2.1.75); mannan endo-beta-1,4-mannosidase (EC 3.2.1.7…	{PF00150:Cellulase (glycosyl hydrolase family 5)}
evm.model.Chr11.343	{KAF7337152.1; Lipolytic enzyme [Mycena venus]}	{NA}	{mbe:MBM_01506; }	{NA}	{NA}	{GO:0005576; NA GO:0006629; lipid metabolic process; biological_process GO:0016788; hydrolase activity, acting on ester bonds; molecular_function GO:0030248; cellulose binding; molecular_function GO:0005975; carbohydrate metabolic process; biological_process GO:0004553; hydrolase activity, hydrolyzing O-glycosyl compounds; molecular_function}	{PHI:8606; A0A384JRT5 BcXyl1 40559 Botrytis cinerea Grey Mold Fungus Malus domestica (related: apple) Xylanase Gene deletion: full; gene complementation reduced virulence}	{NA}	{NA}	{YES}	{CCD55162.2_; CE3 acetyl xylan esterase (EC 3.1.1.72). -}	{PF00734:Fungal cellulose binding domain PF00657:GDSL-like Lipase/Acylhydrolase}
evm.model.Chr12.230	{KIY64068.1; carbohydrate-binding module family 13 protein [Cylindrobasidium torrendii FP15055 ss-10]}	{NA}	{mrr:Moror_958; }	{NA}	{NA}	{GO:0005634; nucleus; cellular_component GO:0042254; ribosome biogenesis; biological_process}	{NA}	{NA}	{NA}	{YES}	{QRV92416.1_; CBM13 Modules of approx. 150 residues which always appear as a threefold internal repeat. The only apparent exception to this, xylanase II of Actinomadura sp. FC7 (GenBank U08894), is in fact not completely sequenced. These modules were first identified in several plant lectins such as ricin or agglutinin of Ricinus communis which bind galactose residues. The three-dimensional struc…	{PF08142:AARP2CN (NUC121) domain}
evm.model.Chr2.117	{KAF9019645.1; hypothetical protein BDZ89DRAFT_1139198 [Hymenopellis radicata]}	{NA}	{scm:SCHCODRAFT_74660; }	{NA}	{NA}	{NA}	{NA}	{NA}	{NA}	{YES}	{QRV77601.1_; CBM13 Modules of approx. 150 residues which always appear as a threefold internal repeat. The only apparent exception to this, xylanase II of Actinomadura sp. FC7 (GenBank U08894), is in fact not completely sequenced. These modules were first identified in several plant lectins such as ricin or agglutinin of Ricinus communis which bind galactose residues. The three-dimensional struc…	{NA}
evm.model.Chr2.1276	{ESK97858.1; galactan -beta-galactosidase [Moniliophthora roreri MCA 2997]}	{NA}	{mrr:Moror_17287; }	{NA}	{NA}	{GO:0004553; hydrolase activity, hydrolyzing O-glycosyl compounds; molecular_function GO:0005975; carbohydrate metabolic process; biological_process}	{NA}	{NA}	{NA}	{YES}	{AEO55402.1_; CBM35 Modules of approx. 130 residues. A module that is conserved in three Cellvibrio xylan-degrading enzymes binds to xylan and the interaction is calcium dependent, while a module from a Cellvibrio mannanase binds to decorated soluble mannans and mannooligosaccharides. A module in a -; AEO55402.1_; GH43 beta-xylosidase (EC 3.2.1.37); alpha-L-arabinofuranosidase (EC 3.2.1.55); xyla…	{PF04616:Glycosyl hydrolases family 43}
evm.model.Chr2.1396	{KAF9028564.1; carbohydrate-binding module family 13 protein [Hymenopellis radicata]}	{NA}	{scm:SCHCODRAFT_81183; }	{NA}	{NA}	{GO:0016788; hydrolase activity, acting on ester bonds; molecular_function GO:0009058; biosynthetic process; biological_process GO:0006505; GPI anchor metabolic process; biological_process GO:0006886; intracellular protein transport; biological_process}	{NA}	{NA}	{NA}	{NA}	{QRV77601.1_; CBM13 Modules of approx. 150 residues which always appear as a threefold internal repeat. The only apparent exception to this, xylanase II of Actinomadura sp. FC7 (GenBank U08894), is in fact not completely sequenced. These modules were first identified in several plant lectins such as ricin or agglutinin of Ricinus communis which bind galactose residues. The three-dimensional struc…	{PF07819:PGAP1-like protein PF00975:Thioesterase domain}
evm.model.Chr2.207	{KAF9016038.1; glycoside hydrolase family 5 protein [Hymenopellis radicata]}	{H1AE13; Glucosylceramidase }	{mrr:Moror_4676; }	{NA}	{NA}	{GO:0005975; carbohydrate metabolic process; biological_process GO:0004553; hydrolase activity, hydrolyzing O-glycosyl compounds; molecular_function}	{NA}	{NA}	{NA}	{NA}	{VWO94529.1_; GH5 endo-beta-1,4-glucanase / cellulase (EC 3.2.1.4); endo-beta-1,4-xylanase (EC 3.2.1.8); beta-glucosidase (EC 3.2.1.21); beta-mannosidase (EC 3.2.1.25); beta-glucosylceramidase (EC 3.2.1.45); glucan beta-1,3-glucosidase (EC 3.2.1.58); exo-beta-1,4-glucanase / cellodextrinase (EC 3.2.1.74); glucan endo-1,6-beta-glucosidase (EC 3.2.1.75); mannan endo-beta-1,4-mannosidase (EC 3.2.1.7…	{PF00150:Cellulase (glycosyl hydrolase family 5)}
evm.model.Chr2.272	{KAF9023012.1; glycoside hydrolase family 5 protein [Hymenopellis radicata]}	{H1AE12; Glucosylceramidase }	{mrr:Moror_2933; }	{NA}	{NA}	{GO:0005975; carbohydrate metabolic process; biological_process GO:0004553; hydrolase activity, hydrolyzing O-glycosyl compounds; molecular_function}	{NA}	{NA}	{NA}	{NA}	{QRV86919.1_; GH5 endo-beta-1,4-glucanase / cellulase (EC 3.2.1.4); endo-beta-1,4-xylanase (EC 3.2.1.8); beta-glucosidase (EC 3.2.1.21); beta-mannosidase (EC 3.2.1.25); beta-glucosylceramidase (EC 3.2.1.45); glucan beta-1,3-glucosidase (EC 3.2.1.58); exo-beta-1,4-glucanase / cellodextrinase (EC 3.2.1.74); glucan endo-1,6-beta-glucosidase (EC 3.2.1.75); mannan endo-beta-1,4-mannosidase (EC 3.2.1.7…	{PF00150:Cellulase (glycosyl hydrolase family 5)}
evm.model.Chr2.318	{KAF9023890.1; family 10 xylanase [Hymenopellis radicata]}	{Q0H904; Endo-1,4-beta-xylanase C }	{scm:SCHCODRAFT_15936; K01181 E3.2.1.8, xynA endo-1,4-beta-xylanase 3.2.1.8 }	{NA}	{NA}	{GO:0005975; carbohydrate metabolic process; biological_process GO:0004553; hydrolase activity, hydrolyzing O-glycosyl compounds; molecular_function}	{PHI:569; O59937 XYL3 5507 Fusarium oxysporum Vascular Wilt Solanum lycopersicum (related: tomato) "Endo-beta-1,4-xylanase" gene disruption unaffected pathogenicity}	{O59937_FUSOX; XYL3 AAC06239.1 384 Fusarium oxysporum 59765 SIMILARITY: Belongs to the glycosyl hydrolase 10 (cellulase F) family. 10323234 Unknown {ID:PF00734; Description: CBM_1} {ID:PF00331; Description: CBM_1} Multiple genera in multiple families plants Blights, wilts, rots of various sorts Blight {ID:0005576; Method: IEA:InterPro; Description: C:extracellular region} {ID:0043169; Method: IEA…	{NA}	{NA}	{CDJ79824.1_; CBM1 Modules of approx. 40 residues found almost exclusively in fungi. The cellulose-binding function has been demonstrated in many cases, and appears to be mediated by three aromatic residues separated by about 10.4 angstrom and which form a flat surface. The only non-fungal occurence of CBM1 is in an algal non-hydrolytic polysaccharide-binding protein which is composed of four rep…	{PF00331:Glycosyl hydrolase family 10}
evm.model.Chr2.319	{KAF9459224.1; xylanase A [Lepista nuda]}	{A6YAP7; Endo-1,4-beta-xylanase 1 }	{mrr:Moror_8770; K01181 E3.2.1.8, xynA endo-1,4-beta-xylanase 3.2.1.8 }	{NA}	{NA}	{GO:0004553; hydrolase activity, hydrolyzing O-glycosyl compounds; molecular_function GO:0005975; carbohydrate metabolic process; biological_process}	{PHI:2214; G4NA54 "endo-1,4-beta-xylanase I [GH10 family]" 318829 Magnaporthe oryzae Rice Blast Triticum (related: wheat) "Endo-beta-1,4 xylanase" altered gene expression / gene regulation: silencing reduced virulence}	{Q2LMP0_BOTFU; XYN11A AAZ03776.1 227 Botryotinia fuckeliana 40559 CATALYTIC ACTIVITY: Endohydrolysis of (1->4)-beta-D-xylosidic linkages in xylans.; PATHWAY: Glycan degradation; xylan degradation.; SIMILARITY: Belongs to the glycosyl hydrolase 11 (cellulase G) family. 16404950 Unknown {ID:PF00457; Description: Glyco_hydro_11} Various plant families plants Grey mould. Parasite or saprophyte Gray M…	{NA}	{YES}	{CDS82538.1_; GH11 endo-beta-1,4-xylanase (EC 3.2.1.8); exo-1,4-beta-xylosidase (EC 3.2.1.-) -}	{PF00457:Glycosyl hydrolases family 11}
evm.model.Chr2.408	{KAF9049299.1; glycoside hydrolase [Hymenopellis radicata]}	{NA}	{cci:CC1G_05089; K01210 E3.2.1.58 glucan 1,3-beta-glucosidase 3.2.1.58 Metabolism; Carbohydrate metabolism; Starch and sucrose metabolism [PATH:ko00500]}	{NA}	{NA}	{GO:0005975; carbohydrate metabolic process; biological_process GO:0004553; hydrolase activity, hydrolyzing O-glycosyl compounds; molecular_function}	{NA}	{NA}	{NA}	{NA}	{VWO98693.1_; GH5 endo-beta-1,4-glucanase / cellulase (EC 3.2.1.4); endo-beta-1,4-xylanase (EC 3.2.1.8); beta-glucosidase (EC 3.2.1.21); beta-mannosidase (EC 3.2.1.25); beta-glucosylceramidase (EC 3.2.1.45); glucan beta-1,3-glucosidase (EC 3.2.1.58); exo-beta-1,4-glucanase / cellodextrinase (EC 3.2.1.74); glucan endo-1,6-beta-glucosidase (EC 3.2.1.75); mannan endo-beta-1,4-mannosidase (EC 3.2.1.7…	{PF00150:Cellulase (glycosyl hydrolase family 5)}
evm.model.Chr2.602.2	{KAF8919477.1; glycoside hydrolase family 18 and carbohydrate-binding module family 5 protein [Mucidula mucida]}	{P32470; Chitinase 1 }	{mrr:Moror_10133; K01183 E3.2.1.14 chitinase 3.2.1.14 Metabolism; Carbohydrate metabolism; Amino sugar and nucleotide sugar metabolism [PATH:ko00520] Metabolism; Global and overview maps; Metabolic pathways [PATH:ko01100]}	{NA}	{NA}	{GO:0030246; carbohydrate binding; molecular_function GO:0005576; NA GO:0005975; carbohydrate metabolic process; biological_process GO:0004553; hydrolase activity, hydrolyzing O-glycosyl compounds; molecular_function}	{PHI:144; O59928 CHT42 29875 Trichoderma virens Mycopathogen Rhizoctonia solani (no common name found) Chitinase gene deletion; altered gene expression / gene regulation: overexpression reduced virulence}	{O59928_HYPVI; NULL AAC05829.1 430 Hypocrea virens 29875 SIMILARITY: Belongs to the glycosyl hydrolase 18 family. 10022948 Unknown {ID:PF00704; Description: Glyco_hydro_18} humans vertebrata infection Infection {ID:0043169; Method: IEA:InterPro; Description: F:cation binding} {ID:0004568; Method: IEA:InterPro; Description: F:chitinase activity} {ID:0006032; Method: IEA:InterPro; Description: P:ch…	{NA}	{YES}	{QRW09862.1_; CBM5 Modules of approx. 60 residues found in bacterial enzymes. Chitin-binding described in several cases. Distantly related to the CBM12 family. -; QRW09862.1_; GH18 chitinase (EC 3.2.1.14); lysozyme (EC 3.2.1.17); endo-beta-N-acetylglucosaminidase (EC 3.2.1.96); peptidoglycan hydrolase with endo-beta-N-acetylglucosaminidase specificity (EC 3.2.1.-); Nod factor hydrolase (EC 3.2.1.…	{PF00704:Glycosyl hydrolases family 18 PF02839:Carbohydrate binding domain}
evm.model.Chr2.659	{KAF8994268.1; hypothetical protein BDZ89DRAFT_1150152 [Hymenopellis radicata]}	{NA}	{hir:HETIRDRAFT_53269; }	{NA}	{NA}	{GO:0030674; protein binding, bridging; molecular_function GO:0051015; actin filament binding; molecular_function}	{NA}	{NA}	{NA}	{NA}	{ATL73177.1_; CBM13 Modules of approx. 150 residues which always appear as a threefold internal repeat. The only apparent exception to this, xylanase II of Actinomadura sp. FC7 (GenBank U08894), is in fact not completely sequenced. These modules were first identified in several plant lectins such as ricin or agglutinin of Ricinus communis which bind galactose residues. The three-dimensional struc…	{PF06268:Fascin domain}
evm.model.Chr2.69	{KAF8920328.1; glycoside hydrolase family 5 protein [Mucidula mucida]}	{NA}	{psq:PUNSTDRAFT_107664; }	{NA}	{NA}	{GO:0004553; hydrolase activity, hydrolyzing O-glycosyl compounds; molecular_function GO:0005975; carbohydrate metabolic process; biological_process}	{NA}	{NA}	{NA}	{NA}	{VWO94777.1_; GH5 endo-beta-1,4-glucanase / cellulase (EC 3.2.1.4); endo-beta-1,4-xylanase (EC 3.2.1.8); beta-glucosidase (EC 3.2.1.21); beta-mannosidase (EC 3.2.1.25); beta-glucosylceramidase (EC 3.2.1.45); glucan beta-1,3-glucosidase (EC 3.2.1.58); exo-beta-1,4-glucanase / cellodextrinase (EC 3.2.1.74); glucan endo-1,6-beta-glucosidase (EC 3.2.1.75); mannan endo-beta-1,4-mannosidase (EC 3.2.1.7…	{PF00150:Cellulase (glycosyl hydrolase family 5)}
evm.model.Chr2.760	{KAF9050771.1; Nop domain-containing protein [Hymenopellis radicata]}	{P0CP27; Nucleolar protein 58 }	{gtr:GLOTRDRAFT_71297; K14565 NOP58 nucleolar protein 58 -- Genetic Information Processing; Translation; Ribosome biogenesis in eukaryotes [PATH:ko03008]}	{SPAC23G3.06; KOG2572 Ribosome biogenesis protein - Nop58p/Nop5p AJ RNA processing and modification ; Translation, ribosomal structure and biogenesis ;}	{NA}	{NA}	{NA}	{NA}	{NA}	{NA}	{QGI98299.1_; GH18 chitinase (EC 3.2.1.14); lysozyme (EC 3.2.1.17); endo-beta-N-acetylglucosaminidase (EC 3.2.1.96); peptidoglycan hydrolase with endo-beta-N-acetylglucosaminidase specificity (EC 3.2.1.-); Nod factor hydrolase (EC 3.2.1.-); xylanase inhibitor; concanavalin B; narbonin -}	{NA}
evm.model.Chr2.762	{KIY69599.1; Nop-domain-containing protein [Cylindrobasidium torrendii FP15055 ss-10]}	{O94514; Nucleolar protein 56 }	{mrr:Moror_5892; K14564 NOP56 nucleolar protein 56 -- Genetic Information Processing; Translation; Ribosome biogenesis in eukaryotes [PATH:ko03008]}	{SPBC646.10c; KOG2573 Ribosome biogenesis protein - Nop56p/Sik1p AJ RNA processing and modification ; Translation, ribosomal structure and biogenesis ;}	{NA}	{NA}	{NA}	{NA}	{NA}	{NA}	{QGI98299.1_; GH18 chitinase (EC 3.2.1.14); lysozyme (EC 3.2.1.17); endo-beta-N-acetylglucosaminidase (EC 3.2.1.96); peptidoglycan hydrolase with endo-beta-N-acetylglucosaminidase specificity (EC 3.2.1.-); Nod factor hydrolase (EC 3.2.1.-); xylanase inhibitor; concanavalin B; narbonin -}	{NA}
evm.model.Chr2.869	{KAF8921521.1; HEC/Ndc80p family-domain-containing protein [Mucidula mucida]}	{NA}	{mrr:Moror_17419; K11547 NDC80, HEC1, TID3 kinetochore protein NDC80 -- }	{NA}	{NA}	{GO:0016849; phosphorus-oxygen lyase activity; molecular_function GO:0005198; NA GO:0005882; intermediate filament; cellular_component GO:0004114; 3',5'-cyclic-nucleotide phosphodiesterase activity; molecular_function GO:0007165; signal transduction; biological_process GO:0009190; cyclic nucleotide biosynthetic process; biological_process GO:0046872; metal ion binding; molecular_function GO:00080…	{NA}	{NA}	{NA}	{NA}	{QRV72963.1_; GH43 beta-xylosidase (EC 3.2.1.37); alpha-L-arabinofuranosidase (EC 3.2.1.55); xylanase (EC 3.2.1.8); alpha-1,2-L-arabinofuranosidase (EC 3.2.1.-); exo-alpha-1,5-L-arabinofuranosidase (EC 3.2.1.-); [inverting] exo-alpha-1,5-L-arabinanase (EC 3.2.1.-); beta-1,3-xylosidase (EC 3.2.1.-); [inverting] exo-alpha-1,5-L-arabinanase (EC 3.2.1.-); [inverting] endo-alpha-1,5-L-arabinanase (EC …	{PF00038:Intermediate filament protein PF00211:Adenylate and Guanylate cyclase catalytic domain PF00233:3'5'-cyclic nucleotide phosphodiesterase PF01966:HD domain}
evm.model.Chr2.987	{KIY69969.1; Adaptor protein complex beta subunit [Cylindrobasidium torrendii FP15055 ss-10]}	{P63009; AP-2 complex subunit beta }	{mrr:Moror_6512; }	{7293642; KOG1061 Vesicle coat complex AP-1/AP-2/AP-4, beta subunit U Intracellular trafficking, secretion, and vesicular transport ;}	{gnl|TC-DB|P63010; 9.B.278.1.4 AP-2 complex subunit beta OS=Homo sapiens OX=9606 GN=AP2B1 PE=1 SV=1}	{GO:0005515; protein binding; molecular_function GO:0030117; membrane coat; cellular_component GO:0016192; vesicle-mediated transport; biological_process GO:0006886; intracellular protein transport; biological_process}	{PHI:9142; V6RQ48 FgAP2α (FGSG_09735) 5518 Fusarium graminearum Fusarium head blight Triticum aestivum (related: bread wheat) AP-2 complex subunit alpha Gene deletion: full; gene complementation reduced virulence}	{NA}	{NA}	{NA}	{QRW22692.1_; CBM5 Modules of approx. 60 residues found in bacterial enzymes. Chitin-binding described in several cases. Distantly related to the CBM12 family. -; QRW22692.1_; GH18 chitinase (EC 3.2.1.14); lysozyme (EC 3.2.1.17); endo-beta-N-acetylglucosaminidase (EC 3.2.1.96); peptidoglycan hydrolase with endo-beta-N-acetylglucosaminidase specificity (EC 3.2.1.-); Nod factor hydrolase (EC 3.2.1.…	{PF02985:HEAT repeat PF01602:Adaptin N terminal region PF00514:Armadillo/beta-catenin-like repeat}
evm.model.Chr3.1049	{KAF9020316.1; P-loop containing nucleoside triphosphate hydrolase protein [Hymenopellis radicata]}	{Q10190; Large subunit GTPase 1 }	{shs:STEHIDRAFT_89629; K14539 LSG1 large subunit GTPase 1 3.6.1.- Genetic Information Processing; Translation; Ribosome biogenesis in eukaryotes [PATH:ko03008]}	{SPAC3F10.16c; KOG1424 Predicted GTP-binding protein MMR1 R General function prediction only ;}	{NA}	{GO:0016021; integral to membrane; cellular_component GO:0003677; DNA binding; molecular_function GO:0015093; ferrous iron transmembrane transporter activity; molecular_function GO:0006351; transcription, DNA-dependent; biological_process GO:0003924; GTPase activity; molecular_function GO:0015684; ferrous iron transport; biological_process GO:0005525; GTP binding; molecular_function GO:0003887; D…	{NA}	{NA}	{NA}	{NA}	{VWO94258.1_; CBM1 Modules of approx. 40 residues found almost exclusively in fungi. The cellulose-binding function has been demonstrated in many cases, and appears to be mediated by three aromatic residues separated by about 10.4 angstrom and which form a flat surface. The only non-fungal occurence of CBM1 is in an algal non-hydrolytic polysaccharide-binding protein which is composed of four rep…	{PF02421:Ferrous iron transport protein B PF04548:AIG1 family PF01926:50S ribosome-binding GTPase PF04931:DNA polymerase phi PF00350:Dynamin family PF03193:RsgA GTPase}
evm.model.Chr3.1068	{ESK88956.1; glycosyl hydrolase family 43 protein [Moniliophthora roreri MCA 2997]}	{NA}	{mrr:Moror_13178; }	{NA}	{NA}	{GO:0004553; hydrolase activity, hydrolyzing O-glycosyl compounds; molecular_function GO:0005975; carbohydrate metabolic process; biological_process}	{NA}	{NA}	{NA}	{YES}	{XP_327147.1_; GH43 beta-xylosidase (EC 3.2.1.37); alpha-L-arabinofuranosidase (EC 3.2.1.55); xylanase (EC 3.2.1.8); alpha-1,2-L-arabinofuranosidase (EC 3.2.1.-); exo-alpha-1,5-L-arabinofuranosidase (EC 3.2.1.-); [inverting] exo-alpha-1,5-L-arabinanase (EC 3.2.1.-); beta-1,3-xylosidase (EC 3.2.1.-); [inverting] exo-alpha-1,5-L-arabinanase (EC 3.2.1.-); [inverting] endo-alpha-1,5-L-arabinanase (EC…	{PF04616:Glycosyl hydrolases family 43}
evm.model.Chr3.264	{ADX07317.1; putative exo-1,3-beta-glucanase precursor [Flammulina velutipes]}	{Q96V64; Glucan 1,3-beta-glucosidase }	{mrr:Moror_10981; K01210 E3.2.1.58 glucan 1,3-beta-glucosidase 3.2.1.58 Metabolism; Carbohydrate metabolism; Starch and sucrose metabolism [PATH:ko00500]}	{NA}	{NA}	{GO:0004553; hydrolase activity, hydrolyzing O-glycosyl compounds; molecular_function GO:0005975; carbohydrate metabolic process; biological_process}	{PHI:3859; B2W4L0 GLU1 45151 Pyrenophora tritici-repentis Tan Spot Triticum aestivum (related: bread wheat) glucanase gene altered gene expression / gene regulation: silencing reduced virulence}	{NA}	{NA}	{YES}	{ADX07317.1_; GH5 endo-beta-1,4-glucanase / cellulase (EC 3.2.1.4); endo-beta-1,4-xylanase (EC 3.2.1.8); beta-glucosidase (EC 3.2.1.21); beta-mannosidase (EC 3.2.1.25); beta-glucosylceramidase (EC 3.2.1.45); glucan beta-1,3-glucosidase (EC 3.2.1.58); exo-beta-1,4-glucanase / cellodextrinase (EC 3.2.1.74); glucan endo-1,6-beta-glucosidase (EC 3.2.1.75); mannan endo-beta-1,4-mannosidase (EC 3.2.1.7…	{PF00150:Cellulase (glycosyl hydrolase family 5)}
evm.model.Chr3.4	{KAF3034590.1; hypothetical protein E8E12_003300 [Didymella heteroderae]}	{P49943; Xylosidase/arabinosidase }	{pno:SNOG_06123; }	{NA}	{NA}	{GO:0005975; carbohydrate metabolic process; biological_process GO:0004553; hydrolase activity, hydrolyzing O-glycosyl compounds; molecular_function}	{NA}	{NA}	{NA}	{NA}	{QRC98751.1_; GH43 beta-xylosidase (EC 3.2.1.37); alpha-L-arabinofuranosidase (EC 3.2.1.55); xylanase (EC 3.2.1.8); alpha-1,2-L-arabinofuranosidase (EC 3.2.1.-); exo-alpha-1,5-L-arabinofuranosidase (EC 3.2.1.-); [inverting] exo-alpha-1,5-L-arabinanase (EC 3.2.1.-); beta-1,3-xylosidase (EC 3.2.1.-); [inverting] exo-alpha-1,5-L-arabinanase (EC 3.2.1.-); [inverting] endo-alpha-1,5-L-arabinanase (EC …	{PF04616:Glycosyl hydrolases family 43}
evm.model.Chr3.715	{TFK77024.1; glycoside hydrolase [Pluteus cervinus]}	{NA}	{dsq:DICSQDRAFT_176740; K19355 MAN mannan endo-1,4-beta-mannosidase 3.2.1.78 Metabolism; Carbohydrate metabolism; Fructose and mannose metabolism [PATH:ko00051]}	{NA}	{NA}	{GO:0009341; beta-galactosidase complex; cellular_component GO:0004553; hydrolase activity, hydrolyzing O-glycosyl compounds; molecular_function GO:0005975; carbohydrate metabolic process; biological_process GO:0004565; beta-galactosidase activity; molecular_function}	{NA}	{NA}	{NA}	{YES}	{CCA72034.1_; GH5 endo-beta-1,4-glucanase / cellulase (EC 3.2.1.4); endo-beta-1,4-xylanase (EC 3.2.1.8); beta-glucosidase (EC 3.2.1.21); beta-mannosidase (EC 3.2.1.25); beta-glucosylceramidase (EC 3.2.1.45); glucan beta-1,3-glucosidase (EC 3.2.1.58); exo-beta-1,4-glucanase / cellodextrinase (EC 3.2.1.74); glucan endo-1,6-beta-glucosidase (EC 3.2.1.75); mannan endo-beta-1,4-mannosidase (EC 3.2.1.7…	{PF02449:Beta-galactosidase PF00150:Cellulase (glycosyl hydrolase family 5)}
evm.model.Chr3.871	{KAF9022934.1; importin alpha protein [Hymenopellis radicata]}	{B6HJ92; Importin subunit alpha }	{scm:SCHCODRAFT_72999; }	{At1g09270; KOG0166 Karyopherin (importin) alpha U Intracellular trafficking, secretion, and vesicular transport ;}	{gnl|TC-DB|O15131; 1.I.1.1.3 Importin subunit alpha-6 OS=Homo sapiens GN=KPNA5 PE=1 SV=2}	{GO:0005737; cytoplasm; cellular_component GO:0008565; protein transporter activity; molecular_function GO:0030117; membrane coat; cellular_component GO:0005515; protein binding; molecular_function GO:0015991; ATP hydrolysis coupled proton transport; biological_process GO:0005634; nucleus; cellular_component GO:0000221; vacuolar proton-transporting V-type ATPase, V1 domain; cellular_component GO:…	{PHI:5016; G4ZAY8 Psimpa1 67593 Phytophthora sojae Soybean Stem And Root Rot Glycine max (related: soybean) Importin alpha subunit altered gene expression / gene regulation: silencing reduced virulence}	{NA}	{NA}	{NA}	{QRW19002.1_; CBM35 Modules of approx. 130 residues. A module that is conserved in three Cellvibrio xylan-degrading enzymes binds to xylan and the interaction is calcium dependent, while a module from a Cellvibrio mannanase binds to decorated soluble mannans and mannooligosaccharides. A module in a -; QRW19002.1_; GH43 beta-xylosidase (EC 3.2.1.37); alpha-L-arabinofuranosidase (EC 3.2.1.55); xyla…	{PF01749:Importin beta binding domain PF11698:V-ATPase subunit H PF00514:Armadillo/beta-catenin-like repeat PF03224:V-ATPase subunit H PF01602:Adaptin N terminal region PF02985:HEAT repeat}
evm.model.Chr4.1112	{KAF8915473.1; chitinase [Mucidula mucida]}	{NA}	{mrr:Moror_16462; K01183 E3.2.1.14 chitinase 3.2.1.14 Metabolism; Carbohydrate metabolism; Amino sugar and nucleotide sugar metabolism [PATH:ko00520] Metabolism; Global and overview maps; Metabolic pathways [PATH:ko01100]}	{NA}	{NA}	{GO:0005975; carbohydrate metabolic process; biological_process GO:0004553; hydrolase activity, hydrolyzing O-glycosyl compounds; molecular_function}	{PHI:7320; G4MQW5 GH18 318829 Magnaporthe oryzae Rice blast Oryza sativa (related: rice) Glycosidase hydrolase gene deletion: full unaffected pathogenicity}	{NA}	{NA}	{NA}	{ABB90389.1_; GH18 chitinase (EC 3.2.1.14); lysozyme (EC 3.2.1.17); endo-beta-N-acetylglucosaminidase (EC 3.2.1.96); peptidoglycan hydrolase with endo-beta-N-acetylglucosaminidase specificity (EC 3.2.1.-); Nod factor hydrolase (EC 3.2.1.-); xylanase inhibitor; concanavalin B; narbonin -}	{PF00704:Glycosyl hydrolases family 18}
evm.model.Chr4.319	{KAF9039540.1; glycoside hydrolase family 43 protein [Hymenopellis radicata]}	{NA}	{mrr:Moror_10672; }	{NA}	{NA}	{GO:0004553; hydrolase activity, hydrolyzing O-glycosyl compounds; molecular_function GO:0005975; carbohydrate metabolic process; biological_process}	{NA}	{NA}	{NA}	{YES}	{QRD87097.1_; GH43 beta-xylosidase (EC 3.2.1.37); alpha-L-arabinofuranosidase (EC 3.2.1.55); xylanase (EC 3.2.1.8); alpha-1,2-L-arabinofuranosidase (EC 3.2.1.-); exo-alpha-1,5-L-arabinofuranosidase (EC 3.2.1.-); [inverting] exo-alpha-1,5-L-arabinanase (EC 3.2.1.-); beta-1,3-xylosidase (EC 3.2.1.-); [inverting] exo-alpha-1,5-L-arabinanase (EC 3.2.1.-); [inverting] endo-alpha-1,5-L-arabinanase (EC …	{PF04616:Glycosyl hydrolases family 43}
evm.model.Chr4.377	{KAF9469516.1; CEL4a mannanase [Lepista nuda]}	{B0Y9E7; Probable mannan endo-1,4-beta-mannosidase F }	{abp:AGABI1DRAFT112644; K19355 MAN mannan endo-1,4-beta-mannosidase 3.2.1.78 Metabolism; Carbohydrate metabolism; Fructose and mannose metabolism [PATH:ko00051]}	{NA}	{NA}	{GO:0004565; beta-galactosidase activity; molecular_function GO:0030248; cellulose binding; molecular_function GO:0005975; carbohydrate metabolic process; biological_process GO:0004553; hydrolase activity, hydrolyzing O-glycosyl compounds; molecular_function GO:0005576; NA GO:0009341; beta-galactosidase complex; cellular_component}	{NA}	{NA}	{NA}	{YES}	{CAB76904.1_; CBM1 Modules of approx. 40 residues found almost exclusively in fungi. The cellulose-binding function has been demonstrated in many cases, and appears to be mediated by three aromatic residues separated by about 10.4 angstrom and which form a flat surface. The only non-fungal occurence of CBM1 is in an algal non-hydrolytic polysaccharide-binding protein which is composed of four rep…	{PF00150:Cellulase (glycosyl hydrolase family 5) PF00734:Fungal cellulose binding domain PF02449:Beta-galactosidase PF02836:Glycosyl hydrolases family 2, TIM barrel domain}
evm.model.Chr4.735	{KAF9051055.1; glycoside hydrolase [Hymenopellis radicata]}	{W8QRE4; Beta-xylosidase }	{mrr:Moror_2165; }	{NA}	{NA}	{GO:0003899; DNA-directed RNA polymerase activity; molecular_function GO:0005975; carbohydrate metabolic process; biological_process GO:0004553; hydrolase activity, hydrolyzing O-glycosyl compounds; molecular_function GO:0006351; transcription, DNA-dependent; biological_process GO:0003677; DNA binding; molecular_function}	{NA}	{NA}	{NA}	{NA}	{AHL69750.2_; GH5 endo-beta-1,4-glucanase / cellulase (EC 3.2.1.4); endo-beta-1,4-xylanase (EC 3.2.1.8); beta-glucosidase (EC 3.2.1.21); beta-mannosidase (EC 3.2.1.25); beta-glucosylceramidase (EC 3.2.1.45); glucan beta-1,3-glucosidase (EC 3.2.1.58); exo-beta-1,4-glucanase / cellodextrinase (EC 3.2.1.74); glucan endo-1,6-beta-glucosidase (EC 3.2.1.75); mannan endo-beta-1,4-mannosidase (EC 3.2.1.7…	{PF00150:Cellulase (glycosyl hydrolase family 5) PF03118:Bacterial RNA polymerase, alpha chain C terminal domain}
evm.model.Chr4.822	{KAE9401779.1; HD-domain/PDEase-like protein [Gymnopus androsaceus JB14]}	{NA}	{pco:PHACADRAFT_249122; K22544 SAMHD1 deoxynucleoside triphosphate triphosphohydrolase SAMHD1 3.1.5.- Human Diseases; Infectious diseases: Viral; Human immunodeficiency virus 1 infection [PATH:ko05170]}	{NA}	{NA}	{GO:0008081; phosphoric diester hydrolase activity; molecular_function GO:0007165; signal transduction; biological_process GO:0004114; 3',5'-cyclic-nucleotide phosphodiesterase activity; molecular_function GO:0046872; metal ion binding; molecular_function}	{NA}	{NA}	{NA}	{NA}	{QRW02008.1_; GH43 beta-xylosidase (EC 3.2.1.37); alpha-L-arabinofuranosidase (EC 3.2.1.55); xylanase (EC 3.2.1.8); alpha-1,2-L-arabinofuranosidase (EC 3.2.1.-); exo-alpha-1,5-L-arabinofuranosidase (EC 3.2.1.-); [inverting] exo-alpha-1,5-L-arabinanase (EC 3.2.1.-); beta-1,3-xylosidase (EC 3.2.1.-); [inverting] exo-alpha-1,5-L-arabinanase (EC 3.2.1.-); [inverting] endo-alpha-1,5-L-arabinanase (EC …	{PF00233:3'5'-cyclic nucleotide phosphodiesterase PF01966:HD domain}
evm.model.Chr5.21	{KEQ61179.1; putative xylosidase [Aureobasidium melanogenum CBS 110374]}	{P49943; Xylosidase/arabinosidase }	{fox:FOXG_03680; }	{NA}	{NA}	{GO:0005975; carbohydrate metabolic process; biological_process GO:0004553; hydrolase activity, hydrolyzing O-glycosyl compounds; molecular_function}	{NA}	{NA}	{NA}	{NA}	{ADM33794.1_; GH43 beta-xylosidase (EC 3.2.1.37); alpha-L-arabinofuranosidase (EC 3.2.1.55); xylanase (EC 3.2.1.8); alpha-1,2-L-arabinofuranosidase (EC 3.2.1.-); exo-alpha-1,5-L-arabinofuranosidase (EC 3.2.1.-); [inverting] exo-alpha-1,5-L-arabinanase (EC 3.2.1.-); beta-1,3-xylosidase (EC 3.2.1.-); [inverting] exo-alpha-1,5-L-arabinanase (EC 3.2.1.-); [inverting] endo-alpha-1,5-L-arabinanase (EC …	{PF04616:Glycosyl hydrolases family 43}
evm.model.Chr5.265	{KIY63585.1; glycoside hydrolase family 18 protein [Cylindrobasidium torrendii FP15055 ss-10]}	{NA}	{mrr:Moror_7018; }	{NA}	{NA}	{GO:0005975; carbohydrate metabolic process; biological_process GO:0004553; hydrolase activity, hydrolyzing O-glycosyl compounds; molecular_function}	{NA}	{NA}	{NA}	{NA}	{VWO96832.1_; GH18 chitinase (EC 3.2.1.14); lysozyme (EC 3.2.1.17); endo-beta-N-acetylglucosaminidase (EC 3.2.1.96); peptidoglycan hydrolase with endo-beta-N-acetylglucosaminidase specificity (EC 3.2.1.-); Nod factor hydrolase (EC 3.2.1.-); xylanase inhibitor; concanavalin B; narbonin -}	{PF00704:Glycosyl hydrolases family 18}
evm.model.Chr5.266	{KAF9047087.1; glycoside hydrolase [Hymenopellis radicata]}	{NA}	{mrr:Moror_7018; }	{NA}	{NA}	{GO:0004553; hydrolase activity, hydrolyzing O-glycosyl compounds; molecular_function GO:0005975; carbohydrate metabolic process; biological_process}	{NA}	{NA}	{NA}	{NA}	{VWO96832.1_; GH18 chitinase (EC 3.2.1.14); lysozyme (EC 3.2.1.17); endo-beta-N-acetylglucosaminidase (EC 3.2.1.96); peptidoglycan hydrolase with endo-beta-N-acetylglucosaminidase specificity (EC 3.2.1.-); Nod factor hydrolase (EC 3.2.1.-); xylanase inhibitor; concanavalin B; narbonin -}	{PF00704:Glycosyl hydrolases family 18}
evm.model.Chr5.283	{PBK99499.1; Arabinanase/levansucrase/invertase [Armillaria gallica]}	{NA}	{npa:UCRNP2_5664; }	{NA}	{NA}	{GO:0004553; hydrolase activity, hydrolyzing O-glycosyl compounds; molecular_function GO:0005975; carbohydrate metabolic process; biological_process}	{NA}	{NA}	{NA}	{NA}	{QRV82061.1_; GH43 beta-xylosidase (EC 3.2.1.37); alpha-L-arabinofuranosidase (EC 3.2.1.55); xylanase (EC 3.2.1.8); alpha-1,2-L-arabinofuranosidase (EC 3.2.1.-); exo-alpha-1,5-L-arabinofuranosidase (EC 3.2.1.-); [inverting] exo-alpha-1,5-L-arabinanase (EC 3.2.1.-); beta-1,3-xylosidase (EC 3.2.1.-); [inverting] exo-alpha-1,5-L-arabinanase (EC 3.2.1.-); [inverting] endo-alpha-1,5-L-arabinanase (EC …	{PF04616:Glycosyl hydrolases family 43}
evm.model.Chr5.305	{PBK92497.1; Adaptor protein complex beta subunit [Armillaria gallica]}	{O81742; Beta-adaptin-like protein C }	{mrr:Moror_6693; }	{At4g23460; KOG1061 Vesicle coat complex AP-1/AP-2/AP-4, beta subunit U Intracellular trafficking, secretion, and vesicular transport ;}	{gnl|TC-DB|Q10567; 9.B.278.1.1 AP-1 complex subunit beta-1 OS=Homo sapiens OX=9606 GN=AP1B1 PE=1 SV=2}	{GO:0055114; oxidation-reduction process; biological_process GO:0016491; oxidoreductase activity; molecular_function GO:0016706; oxidoreductase activity, acting on paired donors, with incorporation or reduction of molecular oxygen, 2-oxoglutarate as one donor, and incorporation of one atom each of oxygen into both donors; molecular_function GO:0006886; intracellular protein transport; biological_…	{PHI:9142; V6RQ48 FgAP2α (FGSG_09735) 5518 Fusarium graminearum Fusarium head blight Triticum aestivum (related: bread wheat) AP-2 complex subunit alpha Gene deletion: full; gene complementation reduced virulence}	{NA}	{NA}	{NA}	{QRW22692.1_; CBM5 Modules of approx. 60 residues found in bacterial enzymes. Chitin-binding described in several cases. Distantly related to the CBM12 family. -; QRW22692.1_; GH18 chitinase (EC 3.2.1.14); lysozyme (EC 3.2.1.17); endo-beta-N-acetylglucosaminidase (EC 3.2.1.96); peptidoglycan hydrolase with endo-beta-N-acetylglucosaminidase specificity (EC 3.2.1.-); Nod factor hydrolase (EC 3.2.1.…	{PF02985:HEAT repeat PF13640:2OG-Fe(II) oxygenase superfamily PF01602:Adaptin N terminal region}
evm.model.Chr5.307	{KAF9047180.1; glucan endo-1,6-beta-glucosidase [Hymenopellis radicata]}	{NA}	{mrr:Moror_6692; }	{NA}	{NA}	{GO:0006665; sphingolipid metabolic process; biological_process GO:0006683; galactosylceramide catabolic process; biological_process GO:0004336; galactosylceramidase activity; molecular_function GO:0004348; glucosylceramidase activity; molecular_function}	{NA}	{NA}	{NA}	{YES}	{BAK52530.1_; GH30 endo-beta-1,4-xylanase (EC 3.2.1.8); beta-glucosidase (3.2.1.21); beta-glucuronidase (EC 3.2.1.31); beta-xylosidase (EC 3.2.1.37); beta-fucosidase (EC 3.2.1.38); glucosylceramidase (EC 3.2.1.45); beta-1,6-glucanase (EC 3.2.1.75); glucuronoarabinoxylan endo-beta-1,4-xylanase (EC 3.2.1.136); endo-beta-1,6-galactanase (EC:3.2.1.164); [reducing end] beta-xylosidase (EC 3.2.1.-) -}	{PF02057:Glycosyl hydrolase family 59 PF02055:Glycosyl hydrolase family 30 TIM-barrel domain}
evm.model.Chr5.637	{ADX07338.1; putative ectomycorrhiza-upregulated exo-beta-1,3-glucanase GH5 [Flammulina velutipes]}	{NA}	{mrr:Moror_7904; }	{NA}	{NA}	{GO:0005975; carbohydrate metabolic process; biological_process GO:0004553; hydrolase activity, hydrolyzing O-glycosyl compounds; molecular_function GO:0019031; viral envelope; cellular_component}	{NA}	{NA}	{NA}	{NA}	{ADX07338.1_; GH5 endo-beta-1,4-glucanase / cellulase (EC 3.2.1.4); endo-beta-1,4-xylanase (EC 3.2.1.8); beta-glucosidase (EC 3.2.1.21); beta-mannosidase (EC 3.2.1.25); beta-glucosylceramidase (EC 3.2.1.45); glucan beta-1,3-glucosidase (EC 3.2.1.58); exo-beta-1,4-glucanase / cellodextrinase (EC 3.2.1.74); glucan endo-1,6-beta-glucosidase (EC 3.2.1.75); mannan endo-beta-1,4-mannosidase (EC 3.2.1.7…	{PF10717:Occlusion-derived virus envelope protein ODV-E18 PF00150:Cellulase (glycosyl hydrolase family 5)}
evm.model.Chr6.1009	{KAF8910855.1; hypothetical protein CPB85DRAFT_1221189 [Mucidula mucida]}	{NA}	{fme:FOMMEDRAFT_17578; }	{NA}	{NA}	{NA}	{NA}	{NA}	{NA}	{YES}	{QRV77601.1_; CBM13 Modules of approx. 150 residues which always appear as a threefold internal repeat. The only apparent exception to this, xylanase II of Actinomadura sp. FC7 (GenBank U08894), is in fact not completely sequenced. These modules were first identified in several plant lectins such as ricin or agglutinin of Ricinus communis which bind galactose residues. The three-dimensional struc…	{NA}
evm.model.Chr6.114	{ADX07305.1; putative cellulase/exo-1,3-beta-glucanase [Flammulina velutipes]}	{NA}	{scm:SCHCODRAFT_65215; K01210 E3.2.1.58 glucan 1,3-beta-glucosidase 3.2.1.58 Metabolism; Carbohydrate metabolism; Starch and sucrose metabolism [PATH:ko00500]}	{NA}	{NA}	{GO:0004553; hydrolase activity, hydrolyzing O-glycosyl compounds; molecular_function GO:0005975; carbohydrate metabolic process; biological_process}	{NA}	{NA}	{NA}	{NA}	{ADX07305.1_; GH5 endo-beta-1,4-glucanase / cellulase (EC 3.2.1.4); endo-beta-1,4-xylanase (EC 3.2.1.8); beta-glucosidase (EC 3.2.1.21); beta-mannosidase (EC 3.2.1.25); beta-glucosylceramidase (EC 3.2.1.45); glucan beta-1,3-glucosidase (EC 3.2.1.58); exo-beta-1,4-glucanase / cellodextrinase (EC 3.2.1.74); glucan endo-1,6-beta-glucosidase (EC 3.2.1.75); mannan endo-beta-1,4-mannosidase (EC 3.2.1.7…	{PF00150:Cellulase (glycosyl hydrolase family 5)}
evm.model.Chr6.24	{KAF8881174.1; endo-beta-N-acetylglucosaminidase [Mucidula mucida]}	{NA}	{scm:SCHCODRAFT_236684; }	{NA}	{NA}	{GO:0004553; hydrolase activity, hydrolyzing O-glycosyl compounds; molecular_function GO:0005975; carbohydrate metabolic process; biological_process}	{NA}	{NA}	{NA}	{NA}	{ACV60538.1_; GH18 chitinase (EC 3.2.1.14); lysozyme (EC 3.2.1.17); endo-beta-N-acetylglucosaminidase (EC 3.2.1.96); peptidoglycan hydrolase with endo-beta-N-acetylglucosaminidase specificity (EC 3.2.1.-); Nod factor hydrolase (EC 3.2.1.-); xylanase inhibitor; concanavalin B; narbonin -}	{PF00704:Glycosyl hydrolases family 18}
evm.model.Chr6.313	{KAF9024946.1; class III chitinase [Hymenopellis radicata]}	{P29027; Chitinase 2 }	{mrr:Moror_1230; K01183 E3.2.1.14 chitinase 3.2.1.14 Metabolism; Carbohydrate metabolism; Amino sugar and nucleotide sugar metabolism [PATH:ko00520] Metabolism; Global and overview maps; Metabolic pathways [PATH:ko01100]}	{YLR286c; KOG4701 Chitinase M Cell wall/membrane/envelope biogenesis ;}	{NA}	{GO:0030246; carbohydrate binding; molecular_function GO:0005576; NA GO:0004553; hydrolase activity, hydrolyzing O-glycosyl compounds; molecular_function GO:0005975; carbohydrate metabolic process; biological_process}	{NA}	{NA}	{NA}	{NA}	{QRV75888.1_; CBM5 Modules of approx. 60 residues found in bacterial enzymes. Chitin-binding described in several cases. Distantly related to the CBM12 family. -; QRV75888.1_; GH18 chitinase (EC 3.2.1.14); lysozyme (EC 3.2.1.17); endo-beta-N-acetylglucosaminidase (EC 3.2.1.96); peptidoglycan hydrolase with endo-beta-N-acetylglucosaminidase specificity (EC 3.2.1.-); Nod factor hydrolase (EC 3.2.1.…	{PF00704:Glycosyl hydrolases family 18 PF02839:Carbohydrate binding domain}
evm.model.Chr6.535	{KAF8920328.1; glycoside hydrolase family 5 protein [Mucidula mucida]}	{Q96V64; Glucan 1,3-beta-glucosidase }	{psq:PUNSTDRAFT_107664; }	{NA}	{NA}	{GO:0005975; carbohydrate metabolic process; biological_process GO:0004553; hydrolase activity, hydrolyzing O-glycosyl compounds; molecular_function}	{NA}	{NA}	{NA}	{NA}	{CCA71432.1_; GH5 endo-beta-1,4-glucanase / cellulase (EC 3.2.1.4); endo-beta-1,4-xylanase (EC 3.2.1.8); beta-glucosidase (EC 3.2.1.21); beta-mannosidase (EC 3.2.1.25); beta-glucosylceramidase (EC 3.2.1.45); glucan beta-1,3-glucosidase (EC 3.2.1.58); exo-beta-1,4-glucanase / cellodextrinase (EC 3.2.1.74); glucan endo-1,6-beta-glucosidase (EC 3.2.1.75); mannan endo-beta-1,4-mannosidase (EC 3.2.1.7…	{PF00150:Cellulase (glycosyl hydrolase family 5)}
evm.model.Chr7.198	{KIY73876.1; glycoside hydrolase family 43 protein [Cylindrobasidium torrendii FP15055 ss-10]}	{NA}	{psq:PUNSTDRAFT_98491; }	{NA}	{NA}	{GO:0005975; carbohydrate metabolic process; biological_process GO:0004553; hydrolase activity, hydrolyzing O-glycosyl compounds; molecular_function}	{NA}	{NA}	{NA}	{NA}	{EGX54176.1_; GH43 beta-xylosidase (EC 3.2.1.37); alpha-L-arabinofuranosidase (EC 3.2.1.55); xylanase (EC 3.2.1.8); alpha-1,2-L-arabinofuranosidase (EC 3.2.1.-); exo-alpha-1,5-L-arabinofuranosidase (EC 3.2.1.-); [inverting] exo-alpha-1,5-L-arabinanase (EC 3.2.1.-); beta-1,3-xylosidase (EC 3.2.1.-); [inverting] exo-alpha-1,5-L-arabinanase (EC 3.2.1.-); [inverting] endo-alpha-1,5-L-arabinanase (EC …	{PF04616:Glycosyl hydrolases family 43}
evm.model.Chr7.371	{ACV60538.1; endo-beta-N-acetylglucosaminidase [Flammulina velutipes]}	{NA}	{dsq:DICSQDRAFT_181187; }	{NA}	{NA}	{GO:0005975; carbohydrate metabolic process; biological_process GO:0004553; hydrolase activity, hydrolyzing O-glycosyl compounds; molecular_function}	{NA}	{NA}	{NA}	{NA}	{ACV60538.1_; GH18 chitinase (EC 3.2.1.14); lysozyme (EC 3.2.1.17); endo-beta-N-acetylglucosaminidase (EC 3.2.1.96); peptidoglycan hydrolase with endo-beta-N-acetylglucosaminidase specificity (EC 3.2.1.-); Nod factor hydrolase (EC 3.2.1.-); xylanase inhibitor; concanavalin B; narbonin -}	{PF00704:Glycosyl hydrolases family 18}
evm.model.Chr7.501	{ADX07321.1; putative ectomycorrhiza-upregulated exo-beta-1,3-glucanase GH5 [Flammulina velutipes]}	{NA}	{abv:AGABI2DRAFT205212; }	{NA}	{NA}	{GO:0006807; nitrogen compound metabolic process; biological_process GO:0004553; hydrolase activity, hydrolyzing O-glycosyl compounds; molecular_function GO:0005975; carbohydrate metabolic process; biological_process GO:0004356; glutamate-ammonia ligase activity; molecular_function}	{NA}	{NA}	{NA}	{NA}	{ADX07321.1_; GH5 endo-beta-1,4-glucanase / cellulase (EC 3.2.1.4); endo-beta-1,4-xylanase (EC 3.2.1.8); beta-glucosidase (EC 3.2.1.21); beta-mannosidase (EC 3.2.1.25); beta-glucosylceramidase (EC 3.2.1.45); glucan beta-1,3-glucosidase (EC 3.2.1.58); exo-beta-1,4-glucanase / cellodextrinase (EC 3.2.1.74); glucan endo-1,6-beta-glucosidase (EC 3.2.1.75); mannan endo-beta-1,4-mannosidase (EC 3.2.1.7…	{PF00150:Cellulase (glycosyl hydrolase family 5) PF00120:Glutamine synthetase, catalytic domain}
evm.model.Chr7.674.1	{KAF8889230.1; secreted arabinase [Mucidula mucida]}	{B8NDL1; Probable arabinan endo-1,5-alpha-L-arabinosidase A }	{scm:SCHCODRAFT_233313; K06113 abnA arabinan endo-1,5-alpha-L-arabinosidase 3.2.1.99 }	{NA}	{NA}	{GO:0004553; hydrolase activity, hydrolyzing O-glycosyl compounds; molecular_function GO:0005975; carbohydrate metabolic process; biological_process}	{NA}	{NA}	{NA}	{YES}	{CDJ79832.1_; GH43 beta-xylosidase (EC 3.2.1.37); alpha-L-arabinofuranosidase (EC 3.2.1.55); xylanase (EC 3.2.1.8); alpha-1,2-L-arabinofuranosidase (EC 3.2.1.-); exo-alpha-1,5-L-arabinofuranosidase (EC 3.2.1.-); [inverting] exo-alpha-1,5-L-arabinanase (EC 3.2.1.-); beta-1,3-xylosidase (EC 3.2.1.-); [inverting] exo-alpha-1,5-L-arabinanase (EC 3.2.1.-); [inverting] endo-alpha-1,5-L-arabinanase (EC …	{PF04616:Glycosyl hydrolases family 43}
evm.model.Chr7.717	{KAF7337152.1; Lipolytic enzyme [Mycena venus]}	{NA}	{cci:CC1G_08790; }	{NA}	{NA}	{GO:0006629; lipid metabolic process; biological_process GO:0005576; NA GO:0016788; hydrolase activity, acting on ester bonds; molecular_function GO:0030248; cellulose binding; molecular_function GO:0005975; carbohydrate metabolic process; biological_process GO:0004553; hydrolase activity, hydrolyzing O-glycosyl compounds; molecular_function}	{PHI:8606; A0A384JRT5 BcXyl1 40559 Botrytis cinerea Grey Mold Fungus Malus domestica (related: apple) Xylanase Gene deletion: full; gene complementation reduced virulence}	{NA}	{NA}	{YES}	{ALV31446.1_; CBM13 Modules of approx. 150 residues which always appear as a threefold internal repeat. The only apparent exception to this, xylanase II of Actinomadura sp. FC7 (GenBank U08894), is in fact not completely sequenced. These modules were first identified in several plant lectins such as ricin or agglutinin of Ricinus communis which bind galactose residues. The three-dimensional struc…	{PF00734:Fungal cellulose binding domain PF00657:GDSL-like Lipase/Acylhydrolase}
evm.model.Chr7.776	{KIY69340.1; hypothetical protein CYLTODRAFT_372950 [Cylindrobasidium torrendii FP15055 ss-10]}	{NA}	{scm:SCHCODRAFT_74660; }	{NA}	{NA}	{NA}	{NA}	{NA}	{NA}	{NA}	{QRV92416.1_; CBM13 Modules of approx. 150 residues which always appear as a threefold internal repeat. The only apparent exception to this, xylanase II of Actinomadura sp. FC7 (GenBank U08894), is in fact not completely sequenced. These modules were first identified in several plant lectins such as ricin or agglutinin of Ricinus communis which bind galactose residues. The three-dimensional struc…	{NA}
evm.model.Chr8.187	{KAF8876453.1; ricin B-like lectin [Mucidula mucida]}	{NA}	{mrr:Moror_11471; }	{NA}	{NA}	{NA}	{NA}	{NA}	{NA}	{NA}	{AEE98238.1_; CBM13 Modules of approx. 150 residues which always appear as a threefold internal repeat. The only apparent exception to this, xylanase II of Actinomadura sp. FC7 (GenBank U08894), is in fact not completely sequenced. These modules were first identified in several plant lectins such as ricin or agglutinin of Ricinus communis which bind galactose residues. The three-dimensional struc…	{NA}
evm.model.Chr8.257	{KAF9030602.1; putative GPI anchored protein [Hymenopellis radicata]}	{NA}	{shs:STEHIDRAFT_137862; }	{NA}	{NA}	{GO:0042122; alginic acid catabolic process; biological_process GO:0045135; poly(beta-D-mannuronate) lyase activity; molecular_function GO:0042597; periplasmic space; cellular_component}	{NA}	{NA}	{NA}	{YES}	{BAV06996.1_; CBM13 Modules of approx. 150 residues which always appear as a threefold internal repeat. The only apparent exception to this, xylanase II of Actinomadura sp. FC7 (GenBank U08894), is in fact not completely sequenced. These modules were first identified in several plant lectins such as ricin or agglutinin of Ricinus communis which bind galactose residues. The three-dimensional struc…	{PF05426:Alginate lyase}
evm.model.Chr8.617	{ADX07304.1; putative endoglucanase [Flammulina velutipes]}	{P07982; Endoglucanase EG-II }	{dsq:DICSQDRAFT_134446; K01179 E3.2.1.4 endoglucanase 3.2.1.4 Metabolism; Carbohydrate metabolism; Starch and sucrose metabolism [PATH:ko00500] Metabolism; Global and overview maps; Metabolic pathways [PATH:ko01100]}	{NA}	{NA}	{GO:0005576; NA GO:0055114; oxidation-reduction process; biological_process GO:0030248; cellulose binding; molecular_function GO:0020037; heme binding; molecular_function GO:0016705; oxidoreductase activity, acting on paired donors, with incorporation or reduction of molecular oxygen; molecular_function GO:0005506; iron ion binding; molecular_function GO:0004553; hydrolase activity, hydrolyzing O…	{NA}	{NA}	{g15534.t1; P450,CYP52 P450_209 http://p450.riceblast.snu.ac.kr/class.php?a=dv_sequence&id=47115&spe_id=394662&ref_id=61908}	{NA}	{ADX07304.1_; CBM1 Modules of approx. 40 residues found almost exclusively in fungi. The cellulose-binding function has been demonstrated in many cases, and appears to be mediated by three aromatic residues separated by about 10.4 angstrom and which form a flat surface. The only non-fungal occurence of CBM1 is in an algal non-hydrolytic polysaccharide-binding protein which is composed of four rep…	{PF00067:Cytochrome P450 PF00150:Cellulase (glycosyl hydrolase family 5) PF00734:Fungal cellulose binding domain}
evm.model.Chr8.619	{KAF8881174.1; endo-beta-N-acetylglucosaminidase [Mucidula mucida]}	{NA}	{dsq:DICSQDRAFT_181187; }	{NA}	{NA}	{GO:0005975; carbohydrate metabolic process; biological_process GO:0004553; hydrolase activity, hydrolyzing O-glycosyl compounds; molecular_function}	{NA}	{NA}	{NA}	{NA}	{ACV60538.1_; GH18 chitinase (EC 3.2.1.14); lysozyme (EC 3.2.1.17); endo-beta-N-acetylglucosaminidase (EC 3.2.1.96); peptidoglycan hydrolase with endo-beta-N-acetylglucosaminidase specificity (EC 3.2.1.-); Nod factor hydrolase (EC 3.2.1.-); xylanase inhibitor; concanavalin B; narbonin -}	{PF00704:Glycosyl hydrolases family 18}
evm.model.Chr8.660	{KAF8911750.1; glycoside hydrolase family 18 protein [Mucidula mucida]}	{G5EAZ3; Endochitinase B }	{mrr:Moror_17691; K01183 E3.2.1.14 chitinase 3.2.1.14 Metabolism; Carbohydrate metabolism; Amino sugar and nucleotide sugar metabolism [PATH:ko00520] Metabolism; Global and overview maps; Metabolic pathways [PATH:ko01100]}	{NA}	{NA}	{GO:0005975; carbohydrate metabolic process; biological_process GO:0004553; hydrolase activity, hydrolyzing O-glycosyl compounds; molecular_function}	{PHI:144; O59928 CHT42 29875 Trichoderma virens Mycopathogen Rhizoctonia solani (no common name found) Chitinase gene deletion; altered gene expression / gene regulation: overexpression reduced virulence}	{O59928_HYPVI; NULL AAC05829.1 430 Hypocrea virens 29875 SIMILARITY: Belongs to the glycosyl hydrolase 18 family. 10022948 Unknown {ID:PF00704; Description: Glyco_hydro_18} humans vertebrata infection Infection {ID:0043169; Method: IEA:InterPro; Description: F:cation binding} {ID:0004568; Method: IEA:InterPro; Description: F:chitinase activity} {ID:0006032; Method: IEA:InterPro; Description: P:ch…	{NA}	{NA}	{EGX45698.1_; GH18 chitinase (EC 3.2.1.14); lysozyme (EC 3.2.1.17); endo-beta-N-acetylglucosaminidase (EC 3.2.1.96); peptidoglycan hydrolase with endo-beta-N-acetylglucosaminidase specificity (EC 3.2.1.-); Nod factor hydrolase (EC 3.2.1.-); xylanase inhibitor; concanavalin B; narbonin -}	{PF00704:Glycosyl hydrolases family 18}
evm.model.Chr8.673	{KAF8911746.1; glycoside hydrolase superfamily [Mucidula mucida]}	{NA}	{scm:SCHCODRAFT_63557; K01183 E3.2.1.14 chitinase 3.2.1.14 Metabolism; Carbohydrate metabolism; Amino sugar and nucleotide sugar metabolism [PATH:ko00520] Metabolism; Global and overview maps; Metabolic pathways [PATH:ko01100]}	{NA}	{NA}	{GO:0005975; carbohydrate metabolic process; biological_process GO:0004553; hydrolase activity, hydrolyzing O-glycosyl compounds; molecular_function}	{PHI:7320; G4MQW5 GH18 318829 Magnaporthe oryzae Rice blast Oryza sativa (related: rice) Glycosidase hydrolase gene deletion: full unaffected pathogenicity}	{NA}	{NA}	{NA}	{QRV85311.1_; GH18 chitinase (EC 3.2.1.14); lysozyme (EC 3.2.1.17); endo-beta-N-acetylglucosaminidase (EC 3.2.1.96); peptidoglycan hydrolase with endo-beta-N-acetylglucosaminidase specificity (EC 3.2.1.-); Nod factor hydrolase (EC 3.2.1.-); xylanase inhibitor; concanavalin B; narbonin -}	{PF00704:Glycosyl hydrolases family 18}
evm.model.Chr8.675	{KAF8911746.1; glycoside hydrolase superfamily [Mucidula mucida]}	{NA}	{dsq:DICSQDRAFT_55312; }	{NA}	{NA}	{GO:0004553; hydrolase activity, hydrolyzing O-glycosyl compounds; molecular_function GO:0005975; carbohydrate metabolic process; biological_process}	{NA}	{NA}	{NA}	{YES}	{ABB90389.1_; GH18 chitinase (EC 3.2.1.14); lysozyme (EC 3.2.1.17); endo-beta-N-acetylglucosaminidase (EC 3.2.1.96); peptidoglycan hydrolase with endo-beta-N-acetylglucosaminidase specificity (EC 3.2.1.-); Nod factor hydrolase (EC 3.2.1.-); xylanase inhibitor; concanavalin B; narbonin -}	{PF00704:Glycosyl hydrolases family 18}
evm.model.Chr9.168	{KAF7339547.1; Importin subunit alpha [Mycena sanguinolenta]}	{Q9SLX0; Importin subunit alpha-1b }	{scm:SCHCODRAFT_72999; }	{At3g06720; KOG0166 Karyopherin (importin) alpha U Intracellular trafficking, secretion, and vesicular transport ;}	{gnl|TC-DB|O15131; 1.I.1.1.3 Importin subunit alpha-6 OS=Homo sapiens GN=KPNA5 PE=1 SV=2}	{GO:0005515; protein binding; molecular_function}	{PHI:5016; G4ZAY8 Psimpa1 67593 Phytophthora sojae Soybean Stem And Root Rot Glycine max (related: soybean) Importin alpha subunit altered gene expression / gene regulation: silencing reduced virulence}	{NA}	{NA}	{NA}	{QRW19002.1_; CBM35 Modules of approx. 130 residues. A module that is conserved in three Cellvibrio xylan-degrading enzymes binds to xylan and the interaction is calcium dependent, while a module from a Cellvibrio mannanase binds to decorated soluble mannans and mannooligosaccharides. A module in a -; QRW19002.1_; GH43 beta-xylosidase (EC 3.2.1.37); alpha-L-arabinofuranosidase (EC 3.2.1.55); xyla…	{PF00514:Armadillo/beta-catenin-like repeat PF02985:HEAT repeat}
evm.model.Chr9.187	{KAF9026234.1; hypothetical protein BDZ89DRAFT_1092450 [Hymenopellis radicata]}	{NA}	{tvs:TRAVEDRAFT_129575; }	{NA}	{NA}	{NA}	{NA}	{NA}	{NA}	{YES}	{QRD92195.1_; GH43 beta-xylosidase (EC 3.2.1.37); alpha-L-arabinofuranosidase (EC 3.2.1.55); xylanase (EC 3.2.1.8); alpha-1,2-L-arabinofuranosidase (EC 3.2.1.-); exo-alpha-1,5-L-arabinofuranosidase (EC 3.2.1.-); [inverting] exo-alpha-1,5-L-arabinanase (EC 3.2.1.-); beta-1,3-xylosidase (EC 3.2.1.-); [inverting] exo-alpha-1,5-L-arabinanase (EC 3.2.1.-); [inverting] endo-alpha-1,5-L-arabinanase (EC …	{NA}
evm.model.Chr9.672	{PBK69337.1; glycoside hydrolase family 18 protein [Armillaria solidipes]}	{NA}	{gtr:GLOTRDRAFT_82316; K01183 E3.2.1.14 chitinase 3.2.1.14 Metabolism; Carbohydrate metabolism; Amino sugar and nucleotide sugar metabolism [PATH:ko00520] Metabolism; Global and overview maps; Metabolic pathways [PATH:ko01100]}	{NA}	{NA}	{GO:0005975; carbohydrate metabolic process; biological_process GO:0004553; hydrolase activity, hydrolyzing O-glycosyl compounds; molecular_function GO:0035091; phosphatidylinositol binding; molecular_function}	{NA}	{NA}	{NA}	{NA}	{SJX66486.1_; GH18 chitinase (EC 3.2.1.14); lysozyme (EC 3.2.1.17); endo-beta-N-acetylglucosaminidase (EC 3.2.1.96); peptidoglycan hydrolase with endo-beta-N-acetylglucosaminidase specificity (EC 3.2.1.-); Nod factor hydrolase (EC 3.2.1.-); xylanase inhibitor; concanavalin B; narbonin -}	{PF00787:PX domain PF00704:Glycosyl hydrolases family 18}
evm.model.Contig61.7	{KAG0297481.1; translation elongation factor Tu [Linnemannia gamsii]}	{A1WCN6; Elongation factor Tu 2 }	{dac:Daci_0389; K02358 tuf, TUFM elongation factor Tu -- }	{At4g02930; KOG0460 Mitochondrial translation elongation factor Tu J Translation, ribosomal structure and biogenesis ;}	{NA}	{GO:0003924; GTPase activity; molecular_function GO:0005525; GTP binding; molecular_function}	{NA}	{NA}	{NA}	{NA}	{AIA01457.1_; CBM13 Modules of approx. 150 residues which always appear as a threefold internal repeat. The only apparent exception to this, xylanase II of Actinomadura sp. FC7 (GenBank U08894), is in fact not completely sequenced. These modules were first identified in several plant lectins such as ricin or agglutinin of Ricinus communis which bind galactose residues. The three-dimensional struc…	{PF03193:RsgA GTPase PF03143:Elongation factor Tu C-terminal domain PF00009:Elongation factor Tu GTP binding domain PF03144:Elongation factor Tu domain 2 PF01926:50S ribosome-binding GTPase}
Glucosidase
Gene_id	{nr}	{SwissProt}	{KEGG}	{KOG}	{TCDB}	{GO}	{PHI}	{DFVF}	{P450}	{Secretory_Protein}	{CAZy}	{Pfam}
evm.model.Chr1.1040	{ADX07338.1; putative ectomycorrhiza-upregulated exo-beta-1,3-glucanase GH5 [Flammulina velutipes]}	{NA}	{mrr:Moror_7904; }	{NA}	{NA}	{GO:0005975; carbohydrate metabolic process; biological_process GO:0004553; hydrolase activity, hydrolyzing O-glycosyl compounds; molecular_function}	{NA}	{NA}	{NA}	{NA}	{ADX07338.1_; GH5 endo-beta-1,4-glucanase / cellulase (EC 3.2.1.4); endo-beta-1,4-xylanase (EC 3.2.1.8); beta-glucosidase (EC 3.2.1.21); beta-mannosidase (EC 3.2.1.25); beta-glucosylceramidase (EC 3.2.1.45); glucan beta-1,3-glucosidase (EC 3.2.1.58); exo-beta-1,4-glucanase / cellodextrinase (EC 3.2.1.74); glucan endo-1,6-beta-glucosidase (EC 3.2.1.75); mannan endo-beta-1,4-mannosidase (EC 3.2.1.7…	{PF00150:Cellulase (glycosyl hydrolase family 5)}
evm.model.Chr1.109	{KAF8896813.1; alpha-glucosidase [Mucidula mucida]}	{Q5AW25; Alpha-xylosidase }	{pgu:PGUG_04872; K01811 xylS, yicI alpha-D-xyloside xylohydrolase 3.2.1.177 }	{NA}	{NA}	{GO:0004553; hydrolase activity, hydrolyzing O-glycosyl compounds; molecular_function GO:0005975; carbohydrate metabolic process; biological_process}	{NA}	{NA}	{NA}	{NA}	{QKX63225.1_; GH31 alpha-glucosidase (EC 3.2.1.20); alpha-galactosidase (EC 3.2.1.22); alpha-mannosidase (EC 3.2.1.24); alpha-1,3-glucosidase (EC 3.2.1.84); sucrase-isomaltase (EC 3.2.1.48) (EC 3.2.1.10); alpha-xylosidase (EC 3.2.1.177); alpha-glucan lyase (EC 4.2.2.13); isomaltosyltransferase (EC 2.4.1.-); oligosaccharide alpha-1,4-glucosyltransferase (EC 2.4.1.161); alpha-N-acetylgalactosaminid…	{PF01055:Glycosyl hydrolases family 31 }
evm.model.Chr1.1138	{KAF9045897.1; hypothetical protein BDZ89DRAFT_1007631 [Hymenopellis radicata]}	{NA}	{gtr:GLOTRDRAFT_119634; }	{NA}	{NA}	{NA}	{NA}	{NA}	{NA}	{YES}	{QRV75528.1_; GH128 beta-1,3-glucanase (EC 3.2.1.39); beta-1,3-glucosidase (EC 3.2.1.-) -}	{NA}
evm.model.Chr1.1200	{KIY72879.1; glycoside hydrolase family 5 protein [Cylindrobasidium torrendii FP15055 ss-10]}	{NA}	{scm:SCHCODRAFT_39597; }	{NA}	{NA}	{GO:0005975; carbohydrate metabolic process; biological_process GO:0004553; hydrolase activity, hydrolyzing O-glycosyl compounds; molecular_function}	{NA}	{NA}	{NA}	{NA}	{QRW19356.1_; GH5 endo-beta-1,4-glucanase / cellulase (EC 3.2.1.4); endo-beta-1,4-xylanase (EC 3.2.1.8); beta-glucosidase (EC 3.2.1.21); beta-mannosidase (EC 3.2.1.25); beta-glucosylceramidase (EC 3.2.1.45); glucan beta-1,3-glucosidase (EC 3.2.1.58); exo-beta-1,4-glucanase / cellodextrinase (EC 3.2.1.74); glucan endo-1,6-beta-glucosidase (EC 3.2.1.75); mannan endo-beta-1,4-mannosidase (EC 3.2.1.7…	{PF00150:Cellulase (glycosyl hydrolase family 5)}
evm.model.Chr1.278	{KAF9035355.1; glycoside hydrolase family 13 protein [Hymenopellis radicata]}	{Q9P6J3; Alpha-glucosidase }	{sla:SERLADRAFT_418437; K01182 IMA, malL oligo-1,6-glucosidase 3.2.1.10 Metabolism; Carbohydrate metabolism; Galactose metabolism [PATH:ko00052] Metabolism; Carbohydrate metabolism; Starch and sucrose metabolism [PATH:ko00500] Metabolism; Global and overview maps; Metabolic pathways [PATH:ko01100]}	{SPBC1683.07; KOG0471 Alpha-amylase G Carbohydrate transport and metabolism ;}	{NA}	{GO:0043169; cation binding; molecular_function GO:0006231; dTMP biosynthetic process; biological_process GO:0050660; flavin adenine dinucleotide binding; molecular_function GO:0005975; carbohydrate metabolic process; biological_process GO:0050797; thymidylate synthase (FAD) activity; molecular_function GO:0003824; NA}	{NA}	{NA}	{NA}	{NA}	{BAV92596.1_; GH13 alpha-amylase (EC 3.2.1.1); pullulanase (EC 3.2.1.41); cyclomaltodextrin glucanotransferase (EC 2.4.1.19); cyclomaltodextrinase (EC 3.2.1.54); trehalose-6-phosphate hydrolase (EC 3.2.1.93); oligo-alpha-glucosidase (EC 3.2.1.10); maltogenic amylase (EC 3.2.1.133); neopullulanase (EC 3.2.1.135); alpha-glucosidase (EC 3.2.1.20); maltotetraose-forming alpha-amylase (EC 3.2.1.60); i…	{PF02511:Thymidylate synthase complementing protein PF00128:Alpha amylase, catalytic domain}
evm.model.Chr1.314	{KAF9025904.1; glycoside hydrolase family 3 protein [Hymenopellis radicata]}	{NA}	{abv:AGABI2DRAFT217305; }	{NA}	{NA}	{GO:0005975; carbohydrate metabolic process; biological_process GO:0004553; hydrolase activity, hydrolyzing O-glycosyl compounds; molecular_function}	{NA}	{NA}	{NA}	{YES}	{CCA73462.1_; GH3 beta-glucosidase (EC 3.2.1.21); xylan 1,4-beta-xylosidase (EC 3.2.1.37); beta-glucosylceramidase (EC 3.2.1.45); beta-N-acetylhexosaminidase (EC 3.2.1.52); alpha-L-arabinofuranosidase (EC 3.2.1.55); glucan 1,4-beta-glucosidase (EC 3.2.1.74); isoprimeverose-producing oligoxyloglucan hydrolase (EC 3.2.1.120); coniferin beta-glucosidase (EC 3.2.1.126); exo-1,3-1,4-glucanase (EC 3.2.…	{PF00933:Glycosyl hydrolase family 3 N terminal domain PF01915:Glycosyl hydrolase family 3 C-terminal domain}
evm.model.Chr1.499	{KAF8915344.1; glycoside hydrolase superfamily [Mucidula mucida]}	{P0CN83; 1,4-alpha-glucan-branching enzyme }	{ppl:POSPLDRAFT_110441; K00700 GBE1, glgB 1,4-alpha-glucan branching enzyme 2.4.1.18 Metabolism; Carbohydrate metabolism; Starch and sucrose metabolism [PATH:ko00500] Metabolism; Global and overview maps; Metabolic pathways [PATH:ko01100] Metabolism; Global and overview maps; Biosynthesis of secondary metabolites [PATH:ko01110]}	{7303357_1; KOG0470 1,4-alpha-glucan branching enzyme/starch branching enzyme II G Carbohydrate transport and metabolism ;}	{NA}	{GO:0003824; NA GO:0004553; hydrolase activity, hydrolyzing O-glycosyl compounds; molecular_function GO:0005975; carbohydrate metabolic process; biological_process GO:0043169; cation binding; molecular_function}	{PHI:4725; A0A0D2YC96 gbe1 5507 Fusarium oxysporum Fusarium Wilt Galleria mellonella (related: greater wax moth) glycogen branching enzyme gene deletion: full unaffected pathogenicity}	{NA}	{NA}	{NA}	{QRV76272.1_; CBM48 Modules of approx. 100 residues with glycogen-binding function, appended to GH13 modules. Also found in the beta subunit (glycogen-binding) of AMP-activated protein kinases (AMPK) -; QRV76272.1_; GH13 alpha-amylase (EC 3.2.1.1); pullulanase (EC 3.2.1.41); cyclomaltodextrin glucanotransferase (EC 2.4.1.19); cyclomaltodextrinase (EC 3.2.1.54); trehalose-6-phosphate hydrolase (EC…	{PF02806:Alpha amylase, C-terminal all-beta domain PF00128:Alpha amylase, catalytic domain PF02922:Carbohydrate-binding module 48 (Isoamylase N-terminal domain)}
evm.model.Chr1.649	{KAF9055117.1; glycoside hydrolase family 2 protein [Hymenopellis radicata]}	{I2C092; Beta-mannosidase B }	{gtr:GLOTRDRAFT_70082; K01192 E3.2.1.25, MANBA, manB beta-mannosidase 3.2.1.25 Metabolism; Glycan biosynthesis and metabolism; Other glycan degradation [PATH:ko00511] Cellular Processes; Transport and catabolism; Lysosome [PATH:ko04142]}	{NA}	{NA}	{GO:0004553; hydrolase activity, hydrolyzing O-glycosyl compounds; molecular_function GO:0005975; carbohydrate metabolic process; biological_process}	{NA}	{NA}	{NA}	{NA}	{QRW05283.1_; GH2 beta-galactosidase (EC 3.2.1.23) ; beta-mannosidase (EC 3.2.1.25); beta-glucuronidase (EC 3.2.1.31); alpha-L-arabinofuranosidase (EC 3.2.1.55); mannosylglycoprotein endo-beta-mannosidase (EC 3.2.1.152); exo-beta-glucosaminidase (EC 3.2.1.165); alpha-L-arabinopyranosidase (EC 3.2.1.-); beta-galacturonidase (EC 3.2.1.-); beta-xylosidase (EC 3.2.1.37); beta-D-galactofuranosidase (E…	{PF00703:Glycosyl hydrolases family 2 PF02837:Glycosyl hydrolases family 2, sugar binding domain}
evm.model.Chr10.248	{KIY72640.1; glycoside hydrolase family 53 protein [Cylindrobasidium torrendii FP15055 ss-10]}	{A1D3T4; Probable arabinogalactan endo-beta-1,4-galactanase A }	{mrr:Moror_6827; K01224 E3.2.1.89 arabinogalactan endo-1,4-beta-galactosidase 3.2.1.89 }	{NA}	{NA}	{GO:0015926; glucosidase activity; molecular_function GO:0016311; dephosphorylation; biological_process GO:0016888; endodeoxyribonuclease activity, producing 5'-phosphomonoesters; molecular_function GO:0004553; hydrolase activity, hydrolyzing O-glycosyl compounds; molecular_function GO:0016791; phosphatase activity; molecular_function GO:0005975; carbohydrate metabolic process; biological_process}	{NA}	{NA}	{NA}	{NA}	{ADV30323.1_; GH53 endo-beta-1,4-galactanase (EC 3.2.1.89). -}	{PF00150:Cellulase (glycosyl hydrolase family 5) PF06602:Myotubularin-like phosphatase domain PF07745:Glycosyl hydrolase family 53 PF01026:TatD related DNase}
evm.model.Chr10.415	{ADX07318.1; putative beta-glucosidase [Flammulina velutipes]}	{Q2U8Y5; Probable beta-glucosidase I }	{mrr:Moror_2994; K05349 bglX beta-glucosidase 3.2.1.21 Metabolism; Metabolism of other amino acids; Cyanoamino acid metabolism [PATH:ko00460] Metabolism; Carbohydrate metabolism; Starch and sucrose metabolism [PATH:ko00500] Metabolism; Biosynthesis of other secondary metabolites; Phenylpropanoid biosynthesis [PATH:ko00940] Metabolism; Global and overview maps; Metabolic pathways [PATH:ko01100] Me…	{NA}	{NA}	{GO:0004553; hydrolase activity, hydrolyzing O-glycosyl compounds; molecular_function GO:0005975; carbohydrate metabolic process; biological_process}	{NA}	{NA}	{NA}	{NA}	{ADX07318.1_; GH3 beta-glucosidase (EC 3.2.1.21); xylan 1,4-beta-xylosidase (EC 3.2.1.37); beta-glucosylceramidase (EC 3.2.1.45); beta-N-acetylhexosaminidase (EC 3.2.1.52); alpha-L-arabinofuranosidase (EC 3.2.1.55); glucan 1,4-beta-glucosidase (EC 3.2.1.74); isoprimeverose-producing oligoxyloglucan hydrolase (EC 3.2.1.120); coniferin beta-glucosidase (EC 3.2.1.126); exo-1,3-1,4-glucanase (EC 3.2.…	{PF00933:Glycosyl hydrolase family 3 N terminal domain PF01915:Glycosyl hydrolase family 3 C-terminal domain}
evm.model.Chr10.47	{KIY69876.1; glycoside hydrolase family 5 protein [Cylindrobasidium torrendii FP15055 ss-10]}	{NA}	{abp:AGABI1DRAFT114151; }	{NA}	{NA}	{GO:0005975; carbohydrate metabolic process; biological_process GO:0004553; hydrolase activity, hydrolyzing O-glycosyl compounds; molecular_function}	{NA}	{NA}	{NA}	{NA}	{AAW44208.1_; GH5 endo-beta-1,4-glucanase / cellulase (EC 3.2.1.4); endo-beta-1,4-xylanase (EC 3.2.1.8); beta-glucosidase (EC 3.2.1.21); beta-mannosidase (EC 3.2.1.25); beta-glucosylceramidase (EC 3.2.1.45); glucan beta-1,3-glucosidase (EC 3.2.1.58); exo-beta-1,4-glucanase / cellodextrinase (EC 3.2.1.74); glucan endo-1,6-beta-glucosidase (EC 3.2.1.75); mannan endo-beta-1,4-mannosidase (EC 3.2.1.7…	{PF00150:Cellulase (glycosyl hydrolase family 5)}
evm.model.Chr10.505	{KAF9031640.1; hypothetical protein BDZ89DRAFT_1063779 [Hymenopellis radicata]}	{NA}	{scm:SCHCODRAFT_108327; K20372 TBC1D20, GYP8 TBC1 domain family member 20 -- }	{NA}	{NA}	{GO:0005097; Rab GTPase activator activity; molecular_function GO:0004564; beta-fructofuranosidase activity; molecular_function GO:0004575; sucrose alpha-glucosidase activity; molecular_function GO:0032313; regulation of Rab GTPase activity; biological_process}	{NA}	{NA}	{NA}	{NA}	{NA}	{PF11837:Domain of unknown function (DUF3357) PF00566:Rab-GTPase-TBC domain}
evm.model.Chr10.528	{KAF9038327.1; glycoside hydrolase family 2 protein [Hymenopellis radicata]}	{NA}	{scm:SCHCODRAFT_50445; }	{NA}	{NA}	{GO:0005975; carbohydrate metabolic process; biological_process GO:0004553; hydrolase activity, hydrolyzing O-glycosyl compounds; molecular_function}	{NA}	{NA}	{NA}	{YES}	{BCR88823.1_; GH2 beta-galactosidase (EC 3.2.1.23) ; beta-mannosidase (EC 3.2.1.25); beta-glucuronidase (EC 3.2.1.31); alpha-L-arabinofuranosidase (EC 3.2.1.55); mannosylglycoprotein endo-beta-mannosidase (EC 3.2.1.152); exo-beta-glucosaminidase (EC 3.2.1.165); alpha-L-arabinopyranosidase (EC 3.2.1.-); beta-galacturonidase (EC 3.2.1.-); beta-xylosidase (EC 3.2.1.37); beta-D-galactofuranosidase (E…	{PF00703:Glycosyl hydrolases family 2 PF02837:Glycosyl hydrolases family 2, sugar binding domain}
evm.model.Chr10.633	{XP_007867506.1; beta-xylosidase [Gloeophyllum trabeum ATCC 11539]}	{Q0CB82; Probable exo-1,4-beta-xylosidase bxlB }	{gtr:GLOTRDRAFT_122002; K15920 XYL4 xylan 1,4-beta-xylosidase 3.2.1.37 Metabolism; Carbohydrate metabolism; Amino sugar and nucleotide sugar metabolism [PATH:ko00520] Metabolism; Global and overview maps; Metabolic pathways [PATH:ko01100]}	{NA}	{NA}	{GO:0004553; hydrolase activity, hydrolyzing O-glycosyl compounds; molecular_function GO:0005975; carbohydrate metabolic process; biological_process}	{NA}	{NA}	{NA}	{NA}	{VWO95372.1_; GH3 beta-glucosidase (EC 3.2.1.21); xylan 1,4-beta-xylosidase (EC 3.2.1.37); beta-glucosylceramidase (EC 3.2.1.45); beta-N-acetylhexosaminidase (EC 3.2.1.52); alpha-L-arabinofuranosidase (EC 3.2.1.55); glucan 1,4-beta-glucosidase (EC 3.2.1.74); isoprimeverose-producing oligoxyloglucan hydrolase (EC 3.2.1.120); coniferin beta-glucosidase (EC 3.2.1.126); exo-1,3-1,4-glucanase (EC 3.2.…	{PF00933:Glycosyl hydrolase family 3 N terminal domain PF01915:Glycosyl hydrolase family 3 C-terminal domain}
evm.model.Chr10.634	{XP_007769870.1; glycoside hydrolase family 3 protein [Coniophora puteana RWD-64-598 SS2]}	{Q0CB82; Probable exo-1,4-beta-xylosidase bxlB }	{cput:CONPUDRAFT_125773; K15920 XYL4 xylan 1,4-beta-xylosidase 3.2.1.37 Metabolism; Carbohydrate metabolism; Amino sugar and nucleotide sugar metabolism [PATH:ko00520] Metabolism; Global and overview maps; Metabolic pathways [PATH:ko01100]}	{NA}	{NA}	{GO:0005975; carbohydrate metabolic process; biological_process GO:0004553; hydrolase activity, hydrolyzing O-glycosyl compounds; molecular_function}	{NA}	{NA}	{NA}	{NA}	{CUT08920.1_; GH3 beta-glucosidase (EC 3.2.1.21); xylan 1,4-beta-xylosidase (EC 3.2.1.37); beta-glucosylceramidase (EC 3.2.1.45); beta-N-acetylhexosaminidase (EC 3.2.1.52); alpha-L-arabinofuranosidase (EC 3.2.1.55); glucan 1,4-beta-glucosidase (EC 3.2.1.74); isoprimeverose-producing oligoxyloglucan hydrolase (EC 3.2.1.120); coniferin beta-glucosidase (EC 3.2.1.126); exo-1,3-1,4-glucanase (EC 3.2.…	{PF01915:Glycosyl hydrolase family 3 C-terminal domain}
evm.model.Chr11.188	{KAF8872328.1; endoglucanase family 5 glycoside hydrolase [Mucidula mucida]}	{W8QRE4; Beta-xylosidase }	{cci:CC1G_10582; }	{NA}	{NA}	{GO:0004553; hydrolase activity, hydrolyzing O-glycosyl compounds; molecular_function GO:0005975; carbohydrate metabolic process; biological_process}	{NA}	{NA}	{NA}	{NA}	{VWO98528.1_; GH5 endo-beta-1,4-glucanase / cellulase (EC 3.2.1.4); endo-beta-1,4-xylanase (EC 3.2.1.8); beta-glucosidase (EC 3.2.1.21); beta-mannosidase (EC 3.2.1.25); beta-glucosylceramidase (EC 3.2.1.45); glucan beta-1,3-glucosidase (EC 3.2.1.58); exo-beta-1,4-glucanase / cellodextrinase (EC 3.2.1.74); glucan endo-1,6-beta-glucosidase (EC 3.2.1.75); mannan endo-beta-1,4-mannosidase (EC 3.2.1.7…	{PF00150:Cellulase (glycosyl hydrolase family 5)}
evm.model.Chr12.479	{KAF9012877.1; hypothetical protein BDZ89DRAFT_1023817 [Hymenopellis radicata]}	{NA}	{adl:AURDEDRAFT_117041; }	{NA}	{NA}	{GO:0004575; sucrose alpha-glucosidase activity; molecular_function GO:0005234; extracellular-glutamate-gated ion channel activity; molecular_function GO:0004564; beta-fructofuranosidase activity; molecular_function GO:0004970; ionotropic glutamate receptor activity; molecular_function GO:0016020; membrane; cellular_component}	{NA}	{NA}	{NA}	{NA}	{NA}	{PF11837:Domain of unknown function (DUF3357) PF00060:Ligand-gated ion channel}
evm.model.Chr2.1030	{KAF8894175.1; glycoside hydrolase superfamily [Mucidula mucida]}	{NA}	{mrr:Moror_12302; }	{NA}	{NA}	{NA}	{NA}	{NA}	{NA}	{YES}	{AUB29462.1_; GH17 glucan endo-1,3-beta-glucosidase (EC 3.2.1.39); licheninase (EC 3.2.1.73); ABA-specific beta-glucosidase (EC 3.2.1.175); beta-1,3-glucanosyltransglycosylase (EC 2.4.1.-); beta-1,3-glucosidase (EC 3.2.1.-) -}	{NA}
evm.model.Chr2.1063	{KAF8921261.1; modular protein with glycoside hydrolase family 13 and glycosyltransferase family 5 domains [Mucidula mucida]}	{Q9USK8; Cell wall alpha-1,3-glucan synthase ags1 }	{lbc:LACBIDRAFT_187838; K00749 E2.4.1.183 alpha-1,3-glucan synthase 2.4.1.183 }	{NA}	{NA}	{GO:0043169; cation binding; molecular_function GO:0003824; NA GO:0005975; carbohydrate metabolic process; biological_process GO:0009058; biosynthetic process; biological_process}	{PHI:2504__PHI:3903; NA}	{NA}	{NA}	{NA}	{QDK64594.1_; GH13 alpha-amylase (EC 3.2.1.1); pullulanase (EC 3.2.1.41); cyclomaltodextrin glucanotransferase (EC 2.4.1.19); cyclomaltodextrinase (EC 3.2.1.54); trehalose-6-phosphate hydrolase (EC 3.2.1.93); oligo-alpha-glucosidase (EC 3.2.1.10); maltogenic amylase (EC 3.2.1.133); neopullulanase (EC 3.2.1.135); alpha-glucosidase (EC 3.2.1.20); maltotetraose-forming alpha-amylase (EC 3.2.1.60); i…	{PF00534:Glycosyl transferases group 1 PF00128:Alpha amylase, catalytic domain}
evm.model.Chr2.1241	{KAF9030810.1; Amidophosphoribosyltransferase [Hymenopellis radicata]}	{P41390; Amidophosphoribosyltransferase }	{mrr:Moror_10775; K00764 purF, PPAT amidophosphoribosyltransferase 2.4.2.14 Metabolism; Nucleotide metabolism; Purine metabolism [PATH:ko00230] Metabolism; Amino acid metabolism; Alanine, aspartate and glutamate metabolism [PATH:ko00250] Metabolism; Global and overview maps; Metabolic pathways [PATH:ko01100] Metabolism; Global and overview maps; Biosynthesis of secondary metabolites [PATH:ko01110…	{SPAC4D7.08c; KOG0572 Glutamine phosphoribosylpyrophosphate amidotransferase F Nucleotide transport and metabolism ;}	{NA}	{GO:0009116; nucleoside metabolic process; biological_process GO:0008152; NA GO:0016787; hydrolase activity; molecular_function}	{PHI:8573; E0SL85 purF (Dda3937_02099) 204038 Dickeya dadantii Soft rot disease Cichorium intybus (related: chicory) Amidophosphoribosyl transferase gene deletion: full reduced virulence}	{NA}	{NA}	{NA}	{QSL66577.1_; GH76 alpha-1,6-mannanase (EC 3.2.1.101); alpha-glucosidase (EC 3.2.1.20) -}	{PF00149:Calcineurin-like phosphoesterase PF00156:Phosphoribosyl transferase domain PF13537:Glutamine amidotransferase domain}
evm.model.Chr2.207	{KAF9016038.1; glycoside hydrolase family 5 protein [Hymenopellis radicata]}	{H1AE13; Glucosylceramidase }	{mrr:Moror_4676; }	{NA}	{NA}	{GO:0005975; carbohydrate metabolic process; biological_process GO:0004553; hydrolase activity, hydrolyzing O-glycosyl compounds; molecular_function}	{NA}	{NA}	{NA}	{NA}	{VWO94529.1_; GH5 endo-beta-1,4-glucanase / cellulase (EC 3.2.1.4); endo-beta-1,4-xylanase (EC 3.2.1.8); beta-glucosidase (EC 3.2.1.21); beta-mannosidase (EC 3.2.1.25); beta-glucosylceramidase (EC 3.2.1.45); glucan beta-1,3-glucosidase (EC 3.2.1.58); exo-beta-1,4-glucanase / cellodextrinase (EC 3.2.1.74); glucan endo-1,6-beta-glucosidase (EC 3.2.1.75); mannan endo-beta-1,4-mannosidase (EC 3.2.1.7…	{PF00150:Cellulase (glycosyl hydrolase family 5)}
evm.model.Chr2.272	{KAF9023012.1; glycoside hydrolase family 5 protein [Hymenopellis radicata]}	{H1AE12; Glucosylceramidase }	{mrr:Moror_2933; }	{NA}	{NA}	{GO:0005975; carbohydrate metabolic process; biological_process GO:0004553; hydrolase activity, hydrolyzing O-glycosyl compounds; molecular_function}	{NA}	{NA}	{NA}	{NA}	{QRV86919.1_; GH5 endo-beta-1,4-glucanase / cellulase (EC 3.2.1.4); endo-beta-1,4-xylanase (EC 3.2.1.8); beta-glucosidase (EC 3.2.1.21); beta-mannosidase (EC 3.2.1.25); beta-glucosylceramidase (EC 3.2.1.45); glucan beta-1,3-glucosidase (EC 3.2.1.58); exo-beta-1,4-glucanase / cellodextrinase (EC 3.2.1.74); glucan endo-1,6-beta-glucosidase (EC 3.2.1.75); mannan endo-beta-1,4-mannosidase (EC 3.2.1.7…	{PF00150:Cellulase (glycosyl hydrolase family 5)}
evm.model.Chr2.282	{SJL14428.1; related to beta-glucosidase [Armillaria ostoyae]}	{NA}	{hir:HETIRDRAFT_127478; K05349 bglX beta-glucosidase 3.2.1.21 Metabolism; Metabolism of other amino acids; Cyanoamino acid metabolism [PATH:ko00460] Metabolism; Carbohydrate metabolism; Starch and sucrose metabolism [PATH:ko00500] Metabolism; Biosynthesis of other secondary metabolites; Phenylpropanoid biosynthesis [PATH:ko00940] Metabolism; Global and overview maps; Metabolic pathways [PATH:ko01…	{NA}	{NA}	{GO:0005975; carbohydrate metabolic process; biological_process GO:0004553; hydrolase activity, hydrolyzing O-glycosyl compounds; molecular_function}	{NA}	{NA}	{NA}	{YES}	{QRW14954.1_; GH3 beta-glucosidase (EC 3.2.1.21); xylan 1,4-beta-xylosidase (EC 3.2.1.37); beta-glucosylceramidase (EC 3.2.1.45); beta-N-acetylhexosaminidase (EC 3.2.1.52); alpha-L-arabinofuranosidase (EC 3.2.1.55); glucan 1,4-beta-glucosidase (EC 3.2.1.74); isoprimeverose-producing oligoxyloglucan hydrolase (EC 3.2.1.120); coniferin beta-glucosidase (EC 3.2.1.126); exo-1,3-1,4-glucanase (EC 3.2.…	{PF01915:Glycosyl hydrolase family 3 C-terminal domain PF00933:Glycosyl hydrolase family 3 N terminal domain}
evm.model.Chr2.304	{SJL04714.1; related to Probable beta-glucosidase L [Armillaria ostoyae]}	{Q0CEF3; Probable beta-glucosidase L }	{lbc:LACBIDRAFT_178737; }	{NA}	{NA}	{GO:0004553; hydrolase activity, hydrolyzing O-glycosyl compounds; molecular_function GO:0005975; carbohydrate metabolic process; biological_process}	{PHI:191; Q99324 TOM1 39703 Septoria lycopersici Leaf Spot Solanum lycopersicum (related: tomato) Tomatinase gene disruption unaffected pathogenicity}	{Q99324_SEPLY; B2TOM AAB08445.1 803 Septoria lycopersici 39703 Unknown 8664505, 8664504 Unknown {ID:PF00933; Description: Glyco_hydro_3} {ID:PF01915; Description: Glyco_hydro_3} Primarily tomato, Lycopersicon esculentum, also Solanum spp. and other Solanaceae herb Leaf spot Leaf Spot {ID:0008422; Method: IEA:EC; Description: F:beta-glucosidase activity} {ID:0005975; Method: IEA:InterPro; Descript…	{NA}	{YES}	{QDK64605.1_; GH3 beta-glucosidase (EC 3.2.1.21); xylan 1,4-beta-xylosidase (EC 3.2.1.37); beta-glucosylceramidase (EC 3.2.1.45); beta-N-acetylhexosaminidase (EC 3.2.1.52); alpha-L-arabinofuranosidase (EC 3.2.1.55); glucan 1,4-beta-glucosidase (EC 3.2.1.74); isoprimeverose-producing oligoxyloglucan hydrolase (EC 3.2.1.120); coniferin beta-glucosidase (EC 3.2.1.126); exo-1,3-1,4-glucanase (EC 3.2.…	{PF01915:Glycosyl hydrolase family 3 C-terminal domain PF00933:Glycosyl hydrolase family 3 N terminal domain}
evm.model.Chr2.323	{KIY72192.1; glycoside hydrolase family 3 protein [Cylindrobasidium torrendii FP15055 ss-10]}	{Q0CEF3; Probable beta-glucosidase L }	{lbc:LACBIDRAFT_178737; }	{NA}	{NA}	{GO:0004553; hydrolase activity, hydrolyzing O-glycosyl compounds; molecular_function GO:0005975; carbohydrate metabolic process; biological_process}	{PHI:191; Q99324 TOM1 39703 Septoria lycopersici Leaf Spot Solanum lycopersicum (related: tomato) Tomatinase gene disruption unaffected pathogenicity}	{Q99324_SEPLY; B2TOM AAB08445.1 803 Septoria lycopersici 39703 Unknown 8664505, 8664504 Unknown {ID:PF00933; Description: Glyco_hydro_3} {ID:PF01915; Description: Glyco_hydro_3} Primarily tomato, Lycopersicon esculentum, also Solanum spp. and other Solanaceae herb Leaf spot Leaf Spot {ID:0008422; Method: IEA:EC; Description: F:beta-glucosidase activity} {ID:0005975; Method: IEA:InterPro; Descript…	{NA}	{YES}	{QDK64605.1_; GH3 beta-glucosidase (EC 3.2.1.21); xylan 1,4-beta-xylosidase (EC 3.2.1.37); beta-glucosylceramidase (EC 3.2.1.45); beta-N-acetylhexosaminidase (EC 3.2.1.52); alpha-L-arabinofuranosidase (EC 3.2.1.55); glucan 1,4-beta-glucosidase (EC 3.2.1.74); isoprimeverose-producing oligoxyloglucan hydrolase (EC 3.2.1.120); coniferin beta-glucosidase (EC 3.2.1.126); exo-1,3-1,4-glucanase (EC 3.2.…	{PF00933:Glycosyl hydrolase family 3 N terminal domain PF01915:Glycosyl hydrolase family 3 C-terminal domain}
evm.model.Chr2.339	{AUB29462.1; beta-1,6-glucan synthase [Flammulina velutipes]}	{NA}	{mrr:Moror_12302; }	{NA}	{NA}	{NA}	{NA}	{NA}	{NA}	{YES}	{AUB29462.1_; GH17 glucan endo-1,3-beta-glucosidase (EC 3.2.1.39); licheninase (EC 3.2.1.73); ABA-specific beta-glucosidase (EC 3.2.1.175); beta-1,3-glucanosyltransglycosylase (EC 2.4.1.-); beta-1,3-glucosidase (EC 3.2.1.-) -}	{NA}
evm.model.Chr2.351	{AYG88103.1; exo-beta-1,3-glucanase, partial [Flammulina velutipes]}	{D4B0V1; Probable glucan endo-1,3-beta-glucosidase ARB_02077 }	{abp:AGABI1DRAFT68739; }	{NA}	{NA}	{NA}	{NA}	{NA}	{NA}	{YES}	{AYG88103.1_; GH55 exo-beta-1,3-glucanase (EC 3.2.1.58); endo-beta-1,3-glucanase (EC 3.2.1.39) -}	{NA}
evm.model.Chr2.408	{KAF9049299.1; glycoside hydrolase [Hymenopellis radicata]}	{NA}	{cci:CC1G_05089; K01210 E3.2.1.58 glucan 1,3-beta-glucosidase 3.2.1.58 Metabolism; Carbohydrate metabolism; Starch and sucrose metabolism [PATH:ko00500]}	{NA}	{NA}	{GO:0005975; carbohydrate metabolic process; biological_process GO:0004553; hydrolase activity, hydrolyzing O-glycosyl compounds; molecular_function}	{NA}	{NA}	{NA}	{NA}	{VWO98693.1_; GH5 endo-beta-1,4-glucanase / cellulase (EC 3.2.1.4); endo-beta-1,4-xylanase (EC 3.2.1.8); beta-glucosidase (EC 3.2.1.21); beta-mannosidase (EC 3.2.1.25); beta-glucosylceramidase (EC 3.2.1.45); glucan beta-1,3-glucosidase (EC 3.2.1.58); exo-beta-1,4-glucanase / cellodextrinase (EC 3.2.1.74); glucan endo-1,6-beta-glucosidase (EC 3.2.1.75); mannan endo-beta-1,4-mannosidase (EC 3.2.1.7…	{PF00150:Cellulase (glycosyl hydrolase family 5)}
evm.model.Chr2.418	{AYG88101.1; exo-beta-1,3-glucanase [Flammulina velutipes]}	{D4B0V1; Probable glucan endo-1,3-beta-glucosidase ARB_02077 }	{abv:AGABI2DRAFT183321; }	{NA}	{NA}	{GO:0008080; N-acetyltransferase activity; molecular_function}	{NA}	{NA}	{NA}	{NA}	{AYG88101.1_; GH55 exo-beta-1,3-glucanase (EC 3.2.1.58); endo-beta-1,3-glucanase (EC 3.2.1.39) -}	{PF13673:Acetyltransferase (GNAT) domain PF00583:Acetyltransferase (GNAT) family PF13508:Acetyltransferase (GNAT) domain}
evm.model.Chr2.422	{KAF8919329.1; beta-1,3-glucanase [Mucidula mucida]}	{D4B0V1; Probable glucan endo-1,3-beta-glucosidase ARB_02077 }	{mrr:Moror_9052; }	{NA}	{NA}	{NA}	{NA}	{NA}	{NA}	{YES}	{AYG88102.1_; GH55 exo-beta-1,3-glucanase (EC 3.2.1.58); endo-beta-1,3-glucanase (EC 3.2.1.39) -}	{NA}
evm.model.Chr2.599	{AOC97456.1; alpha-amylase [Flammulina velutipes]}	{Q01117; Alpha-amylase 1 }	{lbc:LACBIDRAFT_247310; K01176 AMY, amyA, malS alpha-amylase 3.2.1.1 Metabolism; Carbohydrate metabolism; Starch and sucrose metabolism [PATH:ko00500] Metabolism; Global and overview maps; Metabolic pathways [PATH:ko01100] Organismal Systems; Digestive system; Carbohydrate digestion and absorption [PATH:ko04973]}	{SPCC11E10.09c; KOG0471 Alpha-amylase G Carbohydrate transport and metabolism ;}	{NA}	{GO:0009250; glucan biosynthetic process; biological_process GO:0043169; cation binding; molecular_function GO:0016052; carbohydrate catabolic process; biological_process GO:0005509; calcium ion binding; molecular_function GO:0046527; glucosyltransferase activity; molecular_function GO:0004556; alpha-amylase activity; molecular_function GO:0005975; carbohydrate metabolic process; biological_proce…	{NA}	{NA}	{NA}	{NA}	{AOC97456.1_; GH13 alpha-amylase (EC 3.2.1.1); pullulanase (EC 3.2.1.41); cyclomaltodextrin glucanotransferase (EC 2.4.1.19); cyclomaltodextrinase (EC 3.2.1.54); trehalose-6-phosphate hydrolase (EC 3.2.1.93); oligo-alpha-glucosidase (EC 3.2.1.10); maltogenic amylase (EC 3.2.1.133); neopullulanase (EC 3.2.1.135); alpha-glucosidase (EC 3.2.1.20); maltotetraose-forming alpha-amylase (EC 3.2.1.60); i…	{PF09260:Domain of unknown function (DUF1966) PF00128:Alpha amylase, catalytic domain PF02324:Glycosyl hydrolase family 70}
evm.model.Chr2.69	{KAF8920328.1; glycoside hydrolase family 5 protein [Mucidula mucida]}	{NA}	{psq:PUNSTDRAFT_107664; }	{NA}	{NA}	{GO:0004553; hydrolase activity, hydrolyzing O-glycosyl compounds; molecular_function GO:0005975; carbohydrate metabolic process; biological_process}	{NA}	{NA}	{NA}	{NA}	{VWO94777.1_; GH5 endo-beta-1,4-glucanase / cellulase (EC 3.2.1.4); endo-beta-1,4-xylanase (EC 3.2.1.8); beta-glucosidase (EC 3.2.1.21); beta-mannosidase (EC 3.2.1.25); beta-glucosylceramidase (EC 3.2.1.45); glucan beta-1,3-glucosidase (EC 3.2.1.58); exo-beta-1,4-glucanase / cellodextrinase (EC 3.2.1.74); glucan endo-1,6-beta-glucosidase (EC 3.2.1.75); mannan endo-beta-1,4-mannosidase (EC 3.2.1.7…	{PF00150:Cellulase (glycosyl hydrolase family 5)}
evm.model.Chr2.720	{KAF8921546.1; glycosyl hydrolases family 31-domain-containing protein [Mucidula mucida]}	{P31434; Alpha-xylosidase }	{mrr:Moror_2317; }	{NA}	{NA}	{GO:0005975; carbohydrate metabolic process; biological_process GO:0004553; hydrolase activity, hydrolyzing O-glycosyl compounds; molecular_function}	{NA}	{NA}	{NA}	{NA}	{VWO98814.1_; GH31 alpha-glucosidase (EC 3.2.1.20); alpha-galactosidase (EC 3.2.1.22); alpha-mannosidase (EC 3.2.1.24); alpha-1,3-glucosidase (EC 3.2.1.84); sucrase-isomaltase (EC 3.2.1.48) (EC 3.2.1.10); alpha-xylosidase (EC 3.2.1.177); alpha-glucan lyase (EC 4.2.2.13); isomaltosyltransferase (EC 2.4.1.-); oligosaccharide alpha-1,4-glucosyltransferase (EC 2.4.1.161); alpha-N-acetylgalactosaminid…	{PF01055:Glycosyl hydrolases family 31 }
evm.model.Chr2.784	{KAF8919430.1; glycoside hydrolase family 3 protein [Mucidula mucida]}	{A1CA51; Probable beta-glucosidase I }	{tvs:TRAVEDRAFT_71035; K05349 bglX beta-glucosidase 3.2.1.21 Metabolism; Metabolism of other amino acids; Cyanoamino acid metabolism [PATH:ko00460] Metabolism; Carbohydrate metabolism; Starch and sucrose metabolism [PATH:ko00500] Metabolism; Biosynthesis of other secondary metabolites; Phenylpropanoid biosynthesis [PATH:ko00940] Metabolism; Global and overview maps; Metabolic pathways [PATH:ko011…	{NA}	{NA}	{GO:0004553; hydrolase activity, hydrolyzing O-glycosyl compounds; molecular_function GO:0005975; carbohydrate metabolic process; biological_process}	{NA}	{NA}	{NA}	{NA}	{VWO99100.1_; GH3 beta-glucosidase (EC 3.2.1.21); xylan 1,4-beta-xylosidase (EC 3.2.1.37); beta-glucosylceramidase (EC 3.2.1.45); beta-N-acetylhexosaminidase (EC 3.2.1.52); alpha-L-arabinofuranosidase (EC 3.2.1.55); glucan 1,4-beta-glucosidase (EC 3.2.1.74); isoprimeverose-producing oligoxyloglucan hydrolase (EC 3.2.1.120); coniferin beta-glucosidase (EC 3.2.1.126); exo-1,3-1,4-glucanase (EC 3.2.…	{PF01915:Glycosyl hydrolase family 3 C-terminal domain PF00933:Glycosyl hydrolase family 3 N terminal domain}
evm.model.Chr2.831	{KAF8921533.1; glycoside hydrolase [Mucidula mucida]}	{O14255; Probable mannosyl-oligosaccharide glucosidase }	{mrr:Moror_2306; K01228 GCS1 mannosyl-oligosaccharide glucosidase 3.2.1.106 Metabolism; Glycan biosynthesis and metabolism; N-Glycan biosynthesis [PATH:ko00510] Metabolism; Global and overview maps; Metabolic pathways [PATH:ko01100] Genetic Information Processing; Folding, sorting and degradation; Protein processing in endoplasmic reticulum [PATH:ko04141]}	{SPAC6G10.09; KOG2161 Glucosidase I G Carbohydrate transport and metabolism ;}	{NA}	{GO:0009311; oligosaccharide metabolic process; biological_process GO:0005980; glycogen catabolic process; biological_process GO:0004135; amylo-alpha-1,6-glucosidase activity; molecular_function GO:0005991; trehalose metabolic process; biological_process GO:0004555; alpha,alpha-trehalase activity; molecular_function GO:0004134; 4-alpha-glucanotransferase activity; molecular_function GO:0004573; m…	{NA}	{NA}	{NA}	{NA}	{VWO98679.1_; GH63 processing alpha-glucosidase (EC 3.2.1.106); alpha-1,3-glucosidase (EC 3.2.1.84); alpha-glucosidase (EC 3.2.1.20); mannosylglycerate alpha-mannosidase / mannosylglycerate hydrolase (EC 3.2.1.170); glucosylglycerate hydrolase (EC 3.2.1.208) -}	{PF03200:Glycosyl hydrolase family 63 C-terminal domain PF01204:Trehalase PF06202:Amylo-alpha-1,6-glucosidase }
evm.model.Chr3.1049	{KAF9020316.1; P-loop containing nucleoside triphosphate hydrolase protein [Hymenopellis radicata]}	{Q10190; Large subunit GTPase 1 }	{shs:STEHIDRAFT_89629; K14539 LSG1 large subunit GTPase 1 3.6.1.- Genetic Information Processing; Translation; Ribosome biogenesis in eukaryotes [PATH:ko03008]}	{SPAC3F10.16c; KOG1424 Predicted GTP-binding protein MMR1 R General function prediction only ;}	{NA}	{GO:0016021; integral to membrane; cellular_component GO:0003677; DNA binding; molecular_function GO:0015093; ferrous iron transmembrane transporter activity; molecular_function GO:0006351; transcription, DNA-dependent; biological_process GO:0003924; GTPase activity; molecular_function GO:0015684; ferrous iron transport; biological_process GO:0005525; GTP binding; molecular_function GO:0003887; D…	{NA}	{NA}	{NA}	{NA}	{VWO94258.1_; CBM1 Modules of approx. 40 residues found almost exclusively in fungi. The cellulose-binding function has been demonstrated in many cases, and appears to be mediated by three aromatic residues separated by about 10.4 angstrom and which form a flat surface. The only non-fungal occurence of CBM1 is in an algal non-hydrolytic polysaccharide-binding protein which is composed of four rep…	{PF02421:Ferrous iron transport protein B PF04548:AIG1 family PF01926:50S ribosome-binding GTPase PF04931:DNA polymerase phi PF00350:Dynamin family PF03193:RsgA GTPase}
evm.model.Chr3.1273	{TBU25348.1; beta-xylosidase [Dichomitus squalens]}	{B8NYD8; Probable exo-1,4-beta-xylosidase bxlB }	{dsq:DICSQDRAFT_158716; K15920 XYL4 xylan 1,4-beta-xylosidase 3.2.1.37 Metabolism; Carbohydrate metabolism; Amino sugar and nucleotide sugar metabolism [PATH:ko00520] Metabolism; Global and overview maps; Metabolic pathways [PATH:ko01100]}	{NA}	{NA}	{GO:0005975; carbohydrate metabolic process; biological_process GO:0004553; hydrolase activity, hydrolyzing O-glycosyl compounds; molecular_function}	{NA}	{NA}	{NA}	{YES}	{VWO95372.1_; GH3 beta-glucosidase (EC 3.2.1.21); xylan 1,4-beta-xylosidase (EC 3.2.1.37); beta-glucosylceramidase (EC 3.2.1.45); beta-N-acetylhexosaminidase (EC 3.2.1.52); alpha-L-arabinofuranosidase (EC 3.2.1.55); glucan 1,4-beta-glucosidase (EC 3.2.1.74); isoprimeverose-producing oligoxyloglucan hydrolase (EC 3.2.1.120); coniferin beta-glucosidase (EC 3.2.1.126); exo-1,3-1,4-glucanase (EC 3.2.…	{PF01915:Glycosyl hydrolase family 3 C-terminal domain PF00933:Glycosyl hydrolase family 3 N terminal domain}
evm.model.Chr3.264	{ADX07317.1; putative exo-1,3-beta-glucanase precursor [Flammulina velutipes]}	{Q96V64; Glucan 1,3-beta-glucosidase }	{mrr:Moror_10981; K01210 E3.2.1.58 glucan 1,3-beta-glucosidase 3.2.1.58 Metabolism; Carbohydrate metabolism; Starch and sucrose metabolism [PATH:ko00500]}	{NA}	{NA}	{GO:0004553; hydrolase activity, hydrolyzing O-glycosyl compounds; molecular_function GO:0005975; carbohydrate metabolic process; biological_process}	{PHI:3859; B2W4L0 GLU1 45151 Pyrenophora tritici-repentis Tan Spot Triticum aestivum (related: bread wheat) glucanase gene altered gene expression / gene regulation: silencing reduced virulence}	{NA}	{NA}	{YES}	{ADX07317.1_; GH5 endo-beta-1,4-glucanase / cellulase (EC 3.2.1.4); endo-beta-1,4-xylanase (EC 3.2.1.8); beta-glucosidase (EC 3.2.1.21); beta-mannosidase (EC 3.2.1.25); beta-glucosylceramidase (EC 3.2.1.45); glucan beta-1,3-glucosidase (EC 3.2.1.58); exo-beta-1,4-glucanase / cellodextrinase (EC 3.2.1.74); glucan endo-1,6-beta-glucosidase (EC 3.2.1.75); mannan endo-beta-1,4-mannosidase (EC 3.2.1.7…	{PF00150:Cellulase (glycosyl hydrolase family 5)}
evm.model.Chr3.660	{KAF9030970.1; glycoside hydrolase family 3 protein [Hymenopellis radicata]}	{NA}	{mrr:Moror_5548; }	{NA}	{NA}	{GO:0016020; membrane; cellular_component GO:0005975; carbohydrate metabolic process; biological_process GO:0004553; hydrolase activity, hydrolyzing O-glycosyl compounds; molecular_function}	{NA}	{NA}	{NA}	{NA}	{QKX64544.1_; GH3 beta-glucosidase (EC 3.2.1.21); xylan 1,4-beta-xylosidase (EC 3.2.1.37); beta-glucosylceramidase (EC 3.2.1.45); beta-N-acetylhexosaminidase (EC 3.2.1.52); alpha-L-arabinofuranosidase (EC 3.2.1.55); glucan 1,4-beta-glucosidase (EC 3.2.1.74); isoprimeverose-producing oligoxyloglucan hydrolase (EC 3.2.1.120); coniferin beta-glucosidase (EC 3.2.1.126); exo-1,3-1,4-glucanase (EC 3.2.…	{PF01915:Glycosyl hydrolase family 3 C-terminal domain PF00892:EamA-like transporter family PF00933:Glycosyl hydrolase family 3 N terminal domain}
evm.model.Chr3.715	{TFK77024.1; glycoside hydrolase [Pluteus cervinus]}	{NA}	{dsq:DICSQDRAFT_176740; K19355 MAN mannan endo-1,4-beta-mannosidase 3.2.1.78 Metabolism; Carbohydrate metabolism; Fructose and mannose metabolism [PATH:ko00051]}	{NA}	{NA}	{GO:0009341; beta-galactosidase complex; cellular_component GO:0004553; hydrolase activity, hydrolyzing O-glycosyl compounds; molecular_function GO:0005975; carbohydrate metabolic process; biological_process GO:0004565; beta-galactosidase activity; molecular_function}	{NA}	{NA}	{NA}	{YES}	{CCA72034.1_; GH5 endo-beta-1,4-glucanase / cellulase (EC 3.2.1.4); endo-beta-1,4-xylanase (EC 3.2.1.8); beta-glucosidase (EC 3.2.1.21); beta-mannosidase (EC 3.2.1.25); beta-glucosylceramidase (EC 3.2.1.45); glucan beta-1,3-glucosidase (EC 3.2.1.58); exo-beta-1,4-glucanase / cellodextrinase (EC 3.2.1.74); glucan endo-1,6-beta-glucosidase (EC 3.2.1.75); mannan endo-beta-1,4-mannosidase (EC 3.2.1.7…	{PF02449:Beta-galactosidase PF00150:Cellulase (glycosyl hydrolase family 5)}
evm.model.Chr4.137	{PBK86970.1; glycoside hydrolase family 71 protein [Armillaria gallica]}	{NA}	{gtr:GLOTRDRAFT_105972; K08254 E3.2.1.59 glucan endo-1,3-alpha-glucosidase 3.2.1.59 }	{NA}	{NA}	{GO:0019028; viral capsid; cellular_component}	{NA}	{NA}	{NA}	{NA}	{NA}	{PF07267:Nucleopolyhedrovirus capsid protein P87}
evm.model.Chr4.377	{KAF9469516.1; CEL4a mannanase [Lepista nuda]}	{B0Y9E7; Probable mannan endo-1,4-beta-mannosidase F }	{abp:AGABI1DRAFT112644; K19355 MAN mannan endo-1,4-beta-mannosidase 3.2.1.78 Metabolism; Carbohydrate metabolism; Fructose and mannose metabolism [PATH:ko00051]}	{NA}	{NA}	{GO:0004565; beta-galactosidase activity; molecular_function GO:0030248; cellulose binding; molecular_function GO:0005975; carbohydrate metabolic process; biological_process GO:0004553; hydrolase activity, hydrolyzing O-glycosyl compounds; molecular_function GO:0005576; NA GO:0009341; beta-galactosidase complex; cellular_component}	{NA}	{NA}	{NA}	{YES}	{CAB76904.1_; CBM1 Modules of approx. 40 residues found almost exclusively in fungi. The cellulose-binding function has been demonstrated in many cases, and appears to be mediated by three aromatic residues separated by about 10.4 angstrom and which form a flat surface. The only non-fungal occurence of CBM1 is in an algal non-hydrolytic polysaccharide-binding protein which is composed of four rep…	{PF00150:Cellulase (glycosyl hydrolase family 5) PF00734:Fungal cellulose binding domain PF02449:Beta-galactosidase PF02836:Glycosyl hydrolases family 2, TIM barrel domain}
evm.model.Chr4.735	{KAF9051055.1; glycoside hydrolase [Hymenopellis radicata]}	{W8QRE4; Beta-xylosidase }	{mrr:Moror_2165; }	{NA}	{NA}	{GO:0003899; DNA-directed RNA polymerase activity; molecular_function GO:0005975; carbohydrate metabolic process; biological_process GO:0004553; hydrolase activity, hydrolyzing O-glycosyl compounds; molecular_function GO:0006351; transcription, DNA-dependent; biological_process GO:0003677; DNA binding; molecular_function}	{NA}	{NA}	{NA}	{NA}	{AHL69750.2_; GH5 endo-beta-1,4-glucanase / cellulase (EC 3.2.1.4); endo-beta-1,4-xylanase (EC 3.2.1.8); beta-glucosidase (EC 3.2.1.21); beta-mannosidase (EC 3.2.1.25); beta-glucosylceramidase (EC 3.2.1.45); glucan beta-1,3-glucosidase (EC 3.2.1.58); exo-beta-1,4-glucanase / cellodextrinase (EC 3.2.1.74); glucan endo-1,6-beta-glucosidase (EC 3.2.1.75); mannan endo-beta-1,4-mannosidase (EC 3.2.1.7…	{PF00150:Cellulase (glycosyl hydrolase family 5) PF03118:Bacterial RNA polymerase, alpha chain C terminal domain}
evm.model.Chr4.841	{KAF9046954.1; 6-phosphofructokinase [Hymenopellis radicata]}	{O42938; ATP-dependent 6-phosphofructokinase }	{mrr:Moror_17123; K00850 pfkA, PFK 6-phosphofructokinase 1 2.7.1.11 Metabolism; Carbohydrate metabolism; Glycolysis / Gluconeogenesis [PATH:ko00010] Metabolism; Carbohydrate metabolism; Pentose phosphate pathway [PATH:ko00030] Metabolism; Carbohydrate metabolism; Fructose and mannose metabolism [PATH:ko00051] Metabolism; Carbohydrate metabolism; Galactose metabolism [PATH:ko00052] Metabolism; Ene…	{SPBC16H5.02; KOG2440 Pyrophosphate-dependent phosphofructo-1-kinase G Carbohydrate transport and metabolism ;}	{NA}	{GO:0003872; 6-phosphofructokinase activity; molecular_function GO:0004143; diacylglycerol kinase activity; molecular_function GO:0005945; 6-phosphofructokinase complex; cellular_component GO:0006096; glycolysis; biological_process GO:0007205; activation of protein kinase C activity by G-protein coupled receptor protein signaling pathway; biological_process}	{NA}	{NA}	{NA}	{NA}	{QKX60254.1_; GH76 alpha-1,6-mannanase (EC 3.2.1.101); alpha-glucosidase (EC 3.2.1.20) -}	{PF00781:Diacylglycerol kinase catalytic domain PF00365:Phosphofructokinase}
evm.model.Chr4.929	{KAF8902649.1; Six-hairpin glycosidase-like protein [Mucidula mucida]}	{Q04336; Uncharacterized protein YMR196W }	{mrr:Moror_17724; }	{YMR196w; KOG2161 Glucosidase I G Carbohydrate transport and metabolism ;}	{NA}	{GO:0009311; oligosaccharide metabolic process; biological_process GO:0004573; mannosyl-oligosaccharide glucosidase activity; molecular_function}	{NA}	{NA}	{NA}	{NA}	{VWO98350.1_; GH0 Glycoside hydrolases not yet assigned to a family. -}	{PF03200:Glycosyl hydrolase family 63 C-terminal domain}
evm.model.Chr5.236	{KAF8916008.1; alpha-glucosidase [Mucidula mucida]}	{B0XNL6; Probable alpha/beta-glucosidase agdC }	{pco:PHACADRAFT_257164; K01187 malZ alpha-glucosidase 3.2.1.20 Metabolism; Carbohydrate metabolism; Galactose metabolism [PATH:ko00052] Metabolism; Carbohydrate metabolism; Starch and sucrose metabolism [PATH:ko00500] Metabolism; Global and overview maps; Metabolic pathways [PATH:ko01100]}	{NA}	{NA}	{GO:0055114; oxidation-reduction process; biological_process GO:0020037; heme binding; molecular_function GO:0005515; protein binding; molecular_function GO:0004553; hydrolase activity, hydrolyzing O-glycosyl compounds; molecular_function GO:0005975; carbohydrate metabolic process; biological_process GO:0016705; oxidoreductase activity, acting on paired donors, with incorporation or reduction of …	{NA}	{NA}	{NA}	{NA}	{CCA73687.1_; GH31 alpha-glucosidase (EC 3.2.1.20); alpha-galactosidase (EC 3.2.1.22); alpha-mannosidase (EC 3.2.1.24); alpha-1,3-glucosidase (EC 3.2.1.84); sucrase-isomaltase (EC 3.2.1.48) (EC 3.2.1.10); alpha-xylosidase (EC 3.2.1.177); alpha-glucan lyase (EC 4.2.2.13); isomaltosyltransferase (EC 2.4.1.-); oligosaccharide alpha-1,4-glucosyltransferase (EC 2.4.1.161); alpha-N-acetylgalactosaminid…	{PF13606:Ankyrin repeat PF00023:Ankyrin repeat PF01055:Glycosyl hydrolases family 31 PF00067:Cytochrome P450}
evm.model.Chr5.303	{KAF8904918.1; alpha-glucosidase [Mucidula mucida]}	{Q9US55; Glucosidase 2 subunit alpha }	{mrr:Moror_16188; K05546 GANAB mannosyl-oligosaccharide alpha-1,3-glucosidase 3.2.1.207 Metabolism; Glycan biosynthesis and metabolism; N-Glycan biosynthesis [PATH:ko00510] Metabolism; Global and overview maps; Metabolic pathways [PATH:ko01100] Genetic Information Processing; Folding, sorting and degradation; Protein processing in endoplasmic reticulum [PATH:ko04141]}	{SPAC1002.03c; KOG1066 Glucosidase II catalytic (alpha) subunit and related enzymes, glycosyl hydrolase family 31 GMO Carbohydrate transport and metabolism ; Cell wall/membrane/envelope biogenesis ; Posttranslational modification, protein turnover, chaperones ;}	{NA}	{GO:0008378; galactosyltransferase activity; molecular_function GO:0005795; Golgi stack; cellular_component GO:0005975; carbohydrate metabolic process; biological_process GO:0004553; hydrolase activity, hydrolyzing O-glycosyl compounds; molecular_function}	{PHI:526__PHI:1071; NA}	{Q705V7_USTMD; GAS1 CAF05793.1 1061 Ustilago maydis 5270 Unknown 16272431 Unknown {ID:PF01055; Description: Glyco_hydro_31} Euchlaena spp., Zea spp. (Poaceae) herb Smut. Corn smut Smut {ID:0030246; Method: IEA:InterPro; Description: F:carbohydrate binding} {ID:0032450; Method: IEA:EC; Description: F:maltose alpha-glucosidase activity} {ID:0005975; Method: IEA:InterPro; Description: P:carbohydrate…	{NA}	{NA}	{QRV98044.1_; GH31 alpha-glucosidase (EC 3.2.1.20); alpha-galactosidase (EC 3.2.1.22); alpha-mannosidase (EC 3.2.1.24); alpha-1,3-glucosidase (EC 3.2.1.84); sucrase-isomaltase (EC 3.2.1.48) (EC 3.2.1.10); alpha-xylosidase (EC 3.2.1.177); alpha-glucan lyase (EC 4.2.2.13); isomaltosyltransferase (EC 2.4.1.-); oligosaccharide alpha-1,4-glucosyltransferase (EC 2.4.1.161); alpha-N-acetylgalactosaminid…	{PF01055:Glycosyl hydrolases family 31 PF04572:Alpha 1,4-glycosyltransferase conserved region}
evm.model.Chr5.307	{KAF9047180.1; glucan endo-1,6-beta-glucosidase [Hymenopellis radicata]}	{NA}	{mrr:Moror_6692; }	{NA}	{NA}	{GO:0006665; sphingolipid metabolic process; biological_process GO:0006683; galactosylceramide catabolic process; biological_process GO:0004336; galactosylceramidase activity; molecular_function GO:0004348; glucosylceramidase activity; molecular_function}	{NA}	{NA}	{NA}	{YES}	{BAK52530.1_; GH30 endo-beta-1,4-xylanase (EC 3.2.1.8); beta-glucosidase (3.2.1.21); beta-glucuronidase (EC 3.2.1.31); beta-xylosidase (EC 3.2.1.37); beta-fucosidase (EC 3.2.1.38); glucosylceramidase (EC 3.2.1.45); beta-1,6-glucanase (EC 3.2.1.75); glucuronoarabinoxylan endo-beta-1,4-xylanase (EC 3.2.1.136); endo-beta-1,6-galactanase (EC:3.2.1.164); [reducing end] beta-xylosidase (EC 3.2.1.-) -}	{PF02057:Glycosyl hydrolase family 59 PF02055:Glycosyl hydrolase family 30 TIM-barrel domain}
evm.model.Chr5.371	{KIY68913.1; glycoside hydrolase family 71 protein [Cylindrobasidium torrendii FP15055 ss-10]}	{NA}	{gtr:GLOTRDRAFT_48902; K08254 E3.2.1.59 glucan endo-1,3-alpha-glucosidase 3.2.1.59 }	{NA}	{NA}	{NA}	{NA}	{NA}	{NA}	{YES}	{CCA70335.1_; GH71 alpha-1,3-glucanase (EC 3.2.1.59). -}	{NA}
evm.model.Chr5.452	{KAF9048189.1; GH13 alpha-amylase precursor [Hymenopellis radicata]}	{Q01117; Alpha-amylase 1 }	{tvs:TRAVEDRAFT_30260; K01176 AMY, amyA, malS alpha-amylase 3.2.1.1 Metabolism; Carbohydrate metabolism; Starch and sucrose metabolism [PATH:ko00500] Metabolism; Global and overview maps; Metabolic pathways [PATH:ko01100] Organismal Systems; Digestive system; Carbohydrate digestion and absorption [PATH:ko04973]}	{NA}	{NA}	{GO:0043169; cation binding; molecular_function GO:0003824; NA GO:0005975; carbohydrate metabolic process; biological_process}	{NA}	{NA}	{NA}	{YES}	{BBV24519.1_; CBM20 The granular starch-binding function has been demonstrated in several cases. Interact strongly with cyclodextrins. Often designated as starch-binding domains (SBD). -; BBV24519.1_; GH13 alpha-amylase (EC 3.2.1.1); pullulanase (EC 3.2.1.41); cyclomaltodextrin glucanotransferase (EC 2.4.1.19); cyclomaltodextrinase (EC 3.2.1.54); trehalose-6-phosphate hydrolase (EC 3.2.1.93); oli…	{PF00128:Alpha amylase, catalytic domain}
evm.model.Chr5.634	{KAF8920601.1; glycoside hydrolase family 13 protein [Mucidula mucida]}	{Q06625; Glycogen debranching enzyme }	{mrr:Moror_6922; K01196 AGL glycogen debranching enzyme 2.4.1.25 3.2.1.33 Metabolism; Carbohydrate metabolism; Starch and sucrose metabolism [PATH:ko00500] Metabolism; Global and overview maps; Metabolic pathways [PATH:ko01100] Metabolism; Global and overview maps; Biosynthesis of secondary metabolites [PATH:ko01110]}	{YPR184w; KOG3625 Alpha amylase G Carbohydrate transport and metabolism ;}	{NA}	{GO:0004134; 4-alpha-glucanotransferase activity; molecular_function GO:0005980; glycogen catabolic process; biological_process GO:0004135; amylo-alpha-1,6-glucosidase activity; molecular_function}	{PHI:4727; A0A0D2XWJ8 gdb1 5507 Fusarium oxysporum Fusarium Wilt Galleria mellonella (related: greater wax moth) glycogen de-branching enzyme gene deletion: full unaffected pathogenicity}	{NA}	{NA}	{NA}	{CCM02450.1_; GH13 alpha-amylase (EC 3.2.1.1); pullulanase (EC 3.2.1.41); cyclomaltodextrin glucanotransferase (EC 2.4.1.19); cyclomaltodextrinase (EC 3.2.1.54); trehalose-6-phosphate hydrolase (EC 3.2.1.93); oligo-alpha-glucosidase (EC 3.2.1.10); maltogenic amylase (EC 3.2.1.133); neopullulanase (EC 3.2.1.135); alpha-glucosidase (EC 3.2.1.20); maltotetraose-forming alpha-amylase (EC 3.2.1.60); i…	{PF06202:Amylo-alpha-1,6-glucosidase }
evm.model.Chr5.637	{ADX07338.1; putative ectomycorrhiza-upregulated exo-beta-1,3-glucanase GH5 [Flammulina velutipes]}	{NA}	{mrr:Moror_7904; }	{NA}	{NA}	{GO:0005975; carbohydrate metabolic process; biological_process GO:0004553; hydrolase activity, hydrolyzing O-glycosyl compounds; molecular_function GO:0019031; viral envelope; cellular_component}	{NA}	{NA}	{NA}	{NA}	{ADX07338.1_; GH5 endo-beta-1,4-glucanase / cellulase (EC 3.2.1.4); endo-beta-1,4-xylanase (EC 3.2.1.8); beta-glucosidase (EC 3.2.1.21); beta-mannosidase (EC 3.2.1.25); beta-glucosylceramidase (EC 3.2.1.45); glucan beta-1,3-glucosidase (EC 3.2.1.58); exo-beta-1,4-glucanase / cellodextrinase (EC 3.2.1.74); glucan endo-1,6-beta-glucosidase (EC 3.2.1.75); mannan endo-beta-1,4-mannosidase (EC 3.2.1.7…	{PF10717:Occlusion-derived virus envelope protein ODV-E18 PF00150:Cellulase (glycosyl hydrolase family 5)}
evm.model.Chr5.673	{KAF8920631.1; glycoside hydrolase [Mucidula mucida]}	{P27350; Alpha-amylase }	{abv:AGABI2DRAFT211295; }	{7302899; KOG2212 Alpha-amylase G Carbohydrate transport and metabolism ;}	{NA}	{GO:0005975; carbohydrate metabolic process; biological_process GO:0003824; NA GO:0043169; cation binding; molecular_function}	{NA}	{NA}	{NA}	{NA}	{QRW03447.1_; CBM20 The granular starch-binding function has been demonstrated in several cases. Interact strongly with cyclodextrins. Often designated as starch-binding domains (SBD). -; QRW03447.1_; GH13 alpha-amylase (EC 3.2.1.1); pullulanase (EC 3.2.1.41); cyclomaltodextrin glucanotransferase (EC 2.4.1.19); cyclomaltodextrinase (EC 3.2.1.54); trehalose-6-phosphate hydrolase (EC 3.2.1.93); oli…	{PF00128:Alpha amylase, catalytic domain}
evm.model.Chr5.831	{KIY62723.1; glycoside hydrolase family 71 protein [Cylindrobasidium torrendii FP15055 ss-10]}	{NA}	{tvs:TRAVEDRAFT_125375; K08254 E3.2.1.59 glucan endo-1,3-alpha-glucosidase 3.2.1.59 }	{NA}	{NA}	{NA}	{NA}	{NA}	{NA}	{YES}	{QKX59904.1_; GH71 alpha-1,3-glucanase (EC 3.2.1.59). -}	{NA}
evm.model.Chr5.919	{ADX07284.1; putative GH13 alpha-amylase [Flammulina velutipes]}	{Q02905; Alpha-amylase A }	{lbc:LACBIDRAFT_395881; K01176 AMY, amyA, malS alpha-amylase 3.2.1.1 Metabolism; Carbohydrate metabolism; Starch and sucrose metabolism [PATH:ko00500] Metabolism; Global and overview maps; Metabolic pathways [PATH:ko01100] Organismal Systems; Digestive system; Carbohydrate digestion and absorption [PATH:ko04973]}	{NA}	{NA}	{GO:0004556; alpha-amylase activity; molecular_function GO:0043169; cation binding; molecular_function GO:0005509; calcium ion binding; molecular_function GO:0003824; NA GO:0016052; carbohydrate catabolic process; biological_process GO:0005975; carbohydrate metabolic process; biological_process}	{NA}	{NA}	{NA}	{YES}	{ADX07284.1_; GH13 alpha-amylase (EC 3.2.1.1); pullulanase (EC 3.2.1.41); cyclomaltodextrin glucanotransferase (EC 2.4.1.19); cyclomaltodextrinase (EC 3.2.1.54); trehalose-6-phosphate hydrolase (EC 3.2.1.93); oligo-alpha-glucosidase (EC 3.2.1.10); maltogenic amylase (EC 3.2.1.133); neopullulanase (EC 3.2.1.135); alpha-glucosidase (EC 3.2.1.20); maltotetraose-forming alpha-amylase (EC 3.2.1.60); i…	{PF09260:Domain of unknown function (DUF1966) PF00128:Alpha amylase, catalytic domain}
evm.model.Chr6.114	{ADX07305.1; putative cellulase/exo-1,3-beta-glucanase [Flammulina velutipes]}	{NA}	{scm:SCHCODRAFT_65215; K01210 E3.2.1.58 glucan 1,3-beta-glucosidase 3.2.1.58 Metabolism; Carbohydrate metabolism; Starch and sucrose metabolism [PATH:ko00500]}	{NA}	{NA}	{GO:0004553; hydrolase activity, hydrolyzing O-glycosyl compounds; molecular_function GO:0005975; carbohydrate metabolic process; biological_process}	{NA}	{NA}	{NA}	{NA}	{ADX07305.1_; GH5 endo-beta-1,4-glucanase / cellulase (EC 3.2.1.4); endo-beta-1,4-xylanase (EC 3.2.1.8); beta-glucosidase (EC 3.2.1.21); beta-mannosidase (EC 3.2.1.25); beta-glucosylceramidase (EC 3.2.1.45); glucan beta-1,3-glucosidase (EC 3.2.1.58); exo-beta-1,4-glucanase / cellodextrinase (EC 3.2.1.74); glucan endo-1,6-beta-glucosidase (EC 3.2.1.75); mannan endo-beta-1,4-mannosidase (EC 3.2.1.7…	{PF00150:Cellulase (glycosyl hydrolase family 5)}
evm.model.Chr6.535	{KAF8920328.1; glycoside hydrolase family 5 protein [Mucidula mucida]}	{Q96V64; Glucan 1,3-beta-glucosidase }	{psq:PUNSTDRAFT_107664; }	{NA}	{NA}	{GO:0005975; carbohydrate metabolic process; biological_process GO:0004553; hydrolase activity, hydrolyzing O-glycosyl compounds; molecular_function}	{NA}	{NA}	{NA}	{NA}	{CCA71432.1_; GH5 endo-beta-1,4-glucanase / cellulase (EC 3.2.1.4); endo-beta-1,4-xylanase (EC 3.2.1.8); beta-glucosidase (EC 3.2.1.21); beta-mannosidase (EC 3.2.1.25); beta-glucosylceramidase (EC 3.2.1.45); glucan beta-1,3-glucosidase (EC 3.2.1.58); exo-beta-1,4-glucanase / cellodextrinase (EC 3.2.1.74); glucan endo-1,6-beta-glucosidase (EC 3.2.1.75); mannan endo-beta-1,4-mannosidase (EC 3.2.1.7…	{PF00150:Cellulase (glycosyl hydrolase family 5)}
evm.model.Chr6.550	{AOC97453.1; alpha-amylase [Flammulina velutipes]}	{NA}	{lbc:LACBIDRAFT_297021; K01176 AMY, amyA, malS alpha-amylase 3.2.1.1 Metabolism; Carbohydrate metabolism; Starch and sucrose metabolism [PATH:ko00500] Metabolism; Global and overview maps; Metabolic pathways [PATH:ko01100] Organismal Systems; Digestive system; Carbohydrate digestion and absorption [PATH:ko04973]}	{NA}	{NA}	{GO:0043169; cation binding; molecular_function GO:0046527; glucosyltransferase activity; molecular_function GO:0004553; hydrolase activity, hydrolyzing O-glycosyl compounds; molecular_function GO:0003824; NA GO:0005975; carbohydrate metabolic process; biological_process GO:0009250; glucan biosynthetic process; biological_process}	{NA}	{NA}	{NA}	{NA}	{AOC97453.1_; GH13 alpha-amylase (EC 3.2.1.1); pullulanase (EC 3.2.1.41); cyclomaltodextrin glucanotransferase (EC 2.4.1.19); cyclomaltodextrinase (EC 3.2.1.54); trehalose-6-phosphate hydrolase (EC 3.2.1.93); oligo-alpha-glucosidase (EC 3.2.1.10); maltogenic amylase (EC 3.2.1.133); neopullulanase (EC 3.2.1.135); alpha-glucosidase (EC 3.2.1.20); maltotetraose-forming alpha-amylase (EC 3.2.1.60); i…	{PF09154:Domain of unknown function (DUF1939) PF02324:Glycosyl hydrolase family 70 PF00128:Alpha amylase, catalytic domain}
evm.model.Chr6.784	{GAW00181.1; hypothetical protein LENED_001681 [Lentinula edodes]}	{Q09912; Protein psi1 }	{tvs:TRAVEDRAFT_72421; K09510 DNAJB4 DnaJ homolog subfamily B member 4 -- }	{At2g20560; KOG0714 Molecular chaperone (DnaJ superfamily) O Posttranslational modification, protein turnover, chaperones ;}	{NA}	{GO:0005212; structural constituent of eye lens; molecular_function}	{NA}	{NA}	{NA}	{NA}	{QRW03916.1_; GH17 glucan endo-1,3-beta-glucosidase (EC 3.2.1.39); licheninase (EC 3.2.1.73); ABA-specific beta-glucosidase (EC 3.2.1.175); beta-1,3-glucanosyltransglycosylase (EC 2.4.1.-); beta-1,3-glucosidase (EC 3.2.1.-) -}	{PF00525:Alpha crystallin A chain, N terminal}
evm.model.Chr7.267	{KAF8915330.1; glycoside hydrolase family 17 protein [Mucidula mucida]}	{NA}	{abv:AGABI2DRAFT191760; }	{NA}	{NA}	{GO:0005975; carbohydrate metabolic process; biological_process GO:0004553; hydrolase activity, hydrolyzing O-glycosyl compounds; molecular_function GO:0030145; manganese ion binding; molecular_function GO:0004177; aminopeptidase activity; molecular_function}	{NA}	{NA}	{NA}	{NA}	{QRW20708.1_; GH17 glucan endo-1,3-beta-glucosidase (EC 3.2.1.39); licheninase (EC 3.2.1.73); ABA-specific beta-glucosidase (EC 3.2.1.175); beta-1,3-glucanosyltransglycosylase (EC 2.4.1.-); beta-1,3-glucosidase (EC 3.2.1.-) -}	{PF00332:Glycosyl hydrolases family 17 PF05195:Aminopeptidase P, N-terminal domain}
evm.model.Chr7.287	{AOC97457.1; alpha-amylase [Flammulina velutipes]}	{Q02905; Alpha-amylase A }	{tvs:TRAVEDRAFT_30260; K01176 AMY, amyA, malS alpha-amylase 3.2.1.1 Metabolism; Carbohydrate metabolism; Starch and sucrose metabolism [PATH:ko00500] Metabolism; Global and overview maps; Metabolic pathways [PATH:ko01100] Organismal Systems; Digestive system; Carbohydrate digestion and absorption [PATH:ko04973]}	{SPCC63.02c; KOG0471 Alpha-amylase G Carbohydrate transport and metabolism ;}	{NA}	{GO:0043169; cation binding; molecular_function GO:0004556; alpha-amylase activity; molecular_function GO:0003824; NA GO:0005509; calcium ion binding; molecular_function GO:0005975; carbohydrate metabolic process; biological_process GO:0016052; carbohydrate catabolic process; biological_process}	{NA}	{NA}	{NA}	{YES}	{AOC97457.1_; GH13 alpha-amylase (EC 3.2.1.1); pullulanase (EC 3.2.1.41); cyclomaltodextrin glucanotransferase (EC 2.4.1.19); cyclomaltodextrinase (EC 3.2.1.54); trehalose-6-phosphate hydrolase (EC 3.2.1.93); oligo-alpha-glucosidase (EC 3.2.1.10); maltogenic amylase (EC 3.2.1.133); neopullulanase (EC 3.2.1.135); alpha-glucosidase (EC 3.2.1.20); maltotetraose-forming alpha-amylase (EC 3.2.1.60); i…	{PF09260:Domain of unknown function (DUF1966) PF00128:Alpha amylase, catalytic domain}
evm.model.Chr7.460	{KAF8914936.1; glycosyl hydrolase family 71-domain-containing protein [Mucidula mucida]}	{NA}	{lbc:LACBIDRAFT_309139; K08254 E3.2.1.59 glucan endo-1,3-alpha-glucosidase 3.2.1.59 }	{NA}	{NA}	{NA}	{NA}	{NA}	{NA}	{NA}	{VWP00414.1_; GH71 alpha-1,3-glucanase (EC 3.2.1.59). -}	{NA}
evm.model.Chr7.501	{ADX07321.1; putative ectomycorrhiza-upregulated exo-beta-1,3-glucanase GH5 [Flammulina velutipes]}	{NA}	{abv:AGABI2DRAFT205212; }	{NA}	{NA}	{GO:0006807; nitrogen compound metabolic process; biological_process GO:0004553; hydrolase activity, hydrolyzing O-glycosyl compounds; molecular_function GO:0005975; carbohydrate metabolic process; biological_process GO:0004356; glutamate-ammonia ligase activity; molecular_function}	{NA}	{NA}	{NA}	{NA}	{ADX07321.1_; GH5 endo-beta-1,4-glucanase / cellulase (EC 3.2.1.4); endo-beta-1,4-xylanase (EC 3.2.1.8); beta-glucosidase (EC 3.2.1.21); beta-mannosidase (EC 3.2.1.25); beta-glucosylceramidase (EC 3.2.1.45); glucan beta-1,3-glucosidase (EC 3.2.1.58); exo-beta-1,4-glucanase / cellodextrinase (EC 3.2.1.74); glucan endo-1,6-beta-glucosidase (EC 3.2.1.75); mannan endo-beta-1,4-mannosidase (EC 3.2.1.7…	{PF00150:Cellulase (glycosyl hydrolase family 5) PF00120:Glutamine synthetase, catalytic domain}
evm.model.Chr7.563	{KAF8919072.1; glycosyl hydrolase catalytic core-domain-containing protein [Mucidula mucida]}	{NA}	{mrr:Moror_12455; }	{NA}	{NA}	{NA}	{NA}	{NA}	{NA}	{YES}	{QRV81692.1_; GH128 beta-1,3-glucanase (EC 3.2.1.39); beta-1,3-glucosidase (EC 3.2.1.-) -}	{NA}
evm.model.Chr7.591	{ADX07306.1; putative beta-glucosidase [Flammulina velutipes]}	{A1CA51; Probable beta-glucosidase I }	{mrr:Moror_2994; K05349 bglX beta-glucosidase 3.2.1.21 Metabolism; Metabolism of other amino acids; Cyanoamino acid metabolism [PATH:ko00460] Metabolism; Carbohydrate metabolism; Starch and sucrose metabolism [PATH:ko00500] Metabolism; Biosynthesis of other secondary metabolites; Phenylpropanoid biosynthesis [PATH:ko00940] Metabolism; Global and overview maps; Metabolic pathways [PATH:ko01100] Me…	{NA}	{NA}	{GO:0004553; hydrolase activity, hydrolyzing O-glycosyl compounds; molecular_function GO:0005975; carbohydrate metabolic process; biological_process}	{NA}	{NA}	{NA}	{NA}	{ADX07306.1_; GH3 beta-glucosidase (EC 3.2.1.21); xylan 1,4-beta-xylosidase (EC 3.2.1.37); beta-glucosylceramidase (EC 3.2.1.45); beta-N-acetylhexosaminidase (EC 3.2.1.52); alpha-L-arabinofuranosidase (EC 3.2.1.55); glucan 1,4-beta-glucosidase (EC 3.2.1.74); isoprimeverose-producing oligoxyloglucan hydrolase (EC 3.2.1.120); coniferin beta-glucosidase (EC 3.2.1.126); exo-1,3-1,4-glucanase (EC 3.2.…	{PF01915:Glycosyl hydrolase family 3 C-terminal domain PF00933:Glycosyl hydrolase family 3 N terminal domain}
evm.model.Chr7.594	{KAF8920529.1; glycoside hydrolase superfamily [Mucidula mucida]}	{NA}	{scm:SCHCODRAFT_66384; K01192 E3.2.1.25, MANBA, manB beta-mannosidase 3.2.1.25 Metabolism; Glycan biosynthesis and metabolism; Other glycan degradation [PATH:ko00511] Cellular Processes; Transport and catabolism; Lysosome [PATH:ko04142]}	{NA}	{NA}	{GO:0004553; hydrolase activity, hydrolyzing O-glycosyl compounds; molecular_function GO:0005975; carbohydrate metabolic process; biological_process}	{NA}	{NA}	{NA}	{NA}	{QRV98035.1_; GH2 beta-galactosidase (EC 3.2.1.23) ; beta-mannosidase (EC 3.2.1.25); beta-glucuronidase (EC 3.2.1.31); alpha-L-arabinofuranosidase (EC 3.2.1.55); mannosylglycoprotein endo-beta-mannosidase (EC 3.2.1.152); exo-beta-glucosaminidase (EC 3.2.1.165); alpha-L-arabinopyranosidase (EC 3.2.1.-); beta-galacturonidase (EC 3.2.1.-); beta-xylosidase (EC 3.2.1.37); beta-D-galactofuranosidase (E…	{PF02836:Glycosyl hydrolases family 2, TIM barrel domain PF00703:Glycosyl hydrolases family 2}
evm.model.Chr8.298	{KAF8916650.1; hypothetical protein CPB85DRAFT_1431970 [Mucidula mucida]}	{NA}	{sla:SERLADRAFT_417129; }	{NA}	{NA}	{GO:0003677; DNA binding; molecular_function}	{NA}	{NA}	{NA}	{YES}	{QRV96128.1_; GH128 beta-1,3-glucanase (EC 3.2.1.39); beta-1,3-glucosidase (EC 3.2.1.-) -}	{PF10405:Rad4 beta-hairpin domain 3}
evm.model.Chr8.617	{ADX07304.1; putative endoglucanase [Flammulina velutipes]}	{P07982; Endoglucanase EG-II }	{dsq:DICSQDRAFT_134446; K01179 E3.2.1.4 endoglucanase 3.2.1.4 Metabolism; Carbohydrate metabolism; Starch and sucrose metabolism [PATH:ko00500] Metabolism; Global and overview maps; Metabolic pathways [PATH:ko01100]}	{NA}	{NA}	{GO:0005576; NA GO:0055114; oxidation-reduction process; biological_process GO:0030248; cellulose binding; molecular_function GO:0020037; heme binding; molecular_function GO:0016705; oxidoreductase activity, acting on paired donors, with incorporation or reduction of molecular oxygen; molecular_function GO:0005506; iron ion binding; molecular_function GO:0004553; hydrolase activity, hydrolyzing O…	{NA}	{NA}	{g15534.t1; P450,CYP52 P450_209 http://p450.riceblast.snu.ac.kr/class.php?a=dv_sequence&id=47115&spe_id=394662&ref_id=61908}	{NA}	{ADX07304.1_; CBM1 Modules of approx. 40 residues found almost exclusively in fungi. The cellulose-binding function has been demonstrated in many cases, and appears to be mediated by three aromatic residues separated by about 10.4 angstrom and which form a flat surface. The only non-fungal occurence of CBM1 is in an algal non-hydrolytic polysaccharide-binding protein which is composed of four rep…	{PF00067:Cytochrome P450 PF00150:Cellulase (glycosyl hydrolase family 5) PF00734:Fungal cellulose binding domain}
evm.model.Chr8.766	{KAF9016156.1; hypothetical protein BDZ89DRAFT_1075850 [Hymenopellis radicata]}	{NA}	{scm:SCHCODRAFT_79042; K08254 E3.2.1.59 glucan endo-1,3-alpha-glucosidase 3.2.1.59 }	{NA}	{NA}	{NA}	{NA}	{NA}	{NA}	{YES}	{NA}	{NA}
Subtilase
Gene_id	{nr}	{SwissProt}	{KEGG}	{KOG}	{TCDB}	{GO}	{PHI}	{DFVF}	{P450}	{Secretory_Protein}	{CAZy}	{Pfam}
evm.model.Chr1.1068	{CUX90926.1; serine peptidase S08 [Flammulina velutipes]}	{NA}	{hir:HETIRDRAFT_61954; }	{NA}	{NA}	{GO:0016020; membrane; cellular_component GO:0005618; cell wall; cellular_component GO:0006508; proteolysis; biological_process GO:0004252; serine-type endopeptidase activity; molecular_function}	{NA}	{NA}	{NA}	{NA}	{NA}	{PF00082:Subtilase family PF06280:Fn3-like domain}
evm.model.Chr1.1413	{CUX90926.1; serine peptidase S08 [Flammulina velutipes]}	{NA}	{hir:HETIRDRAFT_61954; }	{NA}	{NA}	{GO:0004252; serine-type endopeptidase activity; molecular_function GO:0006508; proteolysis; biological_process}	{NA}	{NA}	{NA}	{NA}	{NA}	{PF00082:Subtilase family}
evm.model.Chr1.1422	{CUX90926.1; serine peptidase S08 [Flammulina velutipes]}	{NA}	{hir:HETIRDRAFT_61954; }	{NA}	{NA}	{GO:0006508; proteolysis; biological_process GO:0016020; membrane; cellular_component GO:0005618; cell wall; cellular_component GO:0004252; serine-type endopeptidase activity; molecular_function}	{NA}	{NA}	{NA}	{NA}	{NA}	{PF00082:Subtilase family PF06280:Fn3-like domain}
evm.model.Chr1.1431	{CUX90926.1; serine peptidase S08 [Flammulina velutipes]}	{NA}	{hir:HETIRDRAFT_61954; }	{NA}	{NA}	{GO:0004252; serine-type endopeptidase activity; molecular_function GO:0005618; cell wall; cellular_component GO:0016020; membrane; cellular_component GO:0006508; proteolysis; biological_process}	{NA}	{NA}	{NA}	{YES}	{NA}	{PF06280:Fn3-like domain PF00082:Subtilase family}
evm.model.Chr1.484	{KAF9021533.1; tripeptidyl peptidase A [Hymenopellis radicata]}	{C5FBW2; Tripeptidyl-peptidase SED2 }	{mrr:Moror_13848; K01279 TPP1, CLN2 tripeptidyl-peptidase I 3.4.14.9 Cellular Processes; Transport and catabolism; Lysosome [PATH:ko04142]}	{NA}	{NA}	{GO:0008236; serine-type peptidase activity; molecular_function GO:0006508; proteolysis; biological_process GO:0005515; protein binding; molecular_function GO:0004252; serine-type endopeptidase activity; molecular_function}	{NA}	{SED2_ARTOC; SED2 EEQ27296.1 596 Arthroderma otae 554155 FUNCTION: Secreted tripeptidyl-peptidase which degrades proteins at acidic pHs and is involved in virulence (By similarity).; CATALYTIC ACTIVITY: Release of an N-terminal tripeptide from a polypeptide.; COFACTOR: Binds 1 calcium ion per subunit (By similarity).; SUBCELLULAR LOCATION: Secreted, extracellular space (By similarity).; SIMILARIT…	{NA}	{NA}	{NA}	{PF00082:Subtilase family PF09286:Pro-kumamolisin, activation domain PF01399:PCI domain}
evm.model.Chr10.564	{KAF9030688.1; hypothetical protein BDZ89DRAFT_1064471 [Hymenopellis radicata]}	{P13134; Kexin }	{fme:FOMMEDRAFT_110361; K01341 KEX2 kexin 3.4.21.61 }	{YNL238w; KOG3525 Subtilisin-like proprotein convertase O Posttranslational modification, protein turnover, chaperones ;}	{NA}	{GO:0006508; proteolysis; biological_process GO:0004252; serine-type endopeptidase activity; molecular_function}	{NA}	{NA}	{NA}	{NA}	{NA}	{PF00082:Subtilase family PF01483:Proprotein convertase P-domain}
evm.model.Chr11.540	{KAF9030688.1; hypothetical protein BDZ89DRAFT_1064471 [Hymenopellis radicata]}	{NA}	{fme:FOMMEDRAFT_110361; K01341 KEX2 kexin 3.4.21.61 }	{NA}	{NA}	{GO:0004252; serine-type endopeptidase activity; molecular_function GO:0006508; proteolysis; biological_process}	{NA}	{NA}	{NA}	{YES}	{NA}	{PF01483:Proprotein convertase P-domain PF00082:Subtilase family}
evm.model.Chr12.500	{KAF9030688.1; hypothetical protein BDZ89DRAFT_1064471 [Hymenopellis radicata]}	{NA}	{cci:CC1G_12012; K01341 KEX2 kexin 3.4.21.61 }	{NA}	{NA}	{GO:0004252; serine-type endopeptidase activity; molecular_function GO:0006508; proteolysis; biological_process}	{NA}	{NA}	{NA}	{YES}	{NA}	{PF00082:Subtilase family PF01483:Proprotein convertase P-domain}
evm.model.Chr2.1278	{KIY70711.1; hypothetical protein CYLTODRAFT_370605 [Cylindrobasidium torrendii FP15055 ss-10]}	{P9WEW6; Subtilisin-like serine protease EN45_078720 }	{gtr:GLOTRDRAFT_93802; K01336 E3.4.21.48 cerevisin 3.4.21.48 Cellular Processes; Transport and catabolism; Autophagy - yeast [PATH:ko04138]}	{YEL060c; KOG1153 Subtilisin-related protease/Vacuolar protease B O Posttranslational modification, protein turnover, chaperones ;}	{NA}	{GO:0006508; proteolysis; biological_process GO:0042802; identical protein binding; molecular_function GO:0004252; serine-type endopeptidase activity; molecular_function GO:0043086; negative regulation of catalytic activity; biological_process}	{PHI:2117; P58371 SPM1 318829 Magnaporthe oryzae Rice Blast Hordeum vulgare (related: barley) Protease activity gene deletion: full; gene complementation reduced virulence}	{SUB8_COCP7; CPC735_031240 EER27788.1 497 Coccidioides posadasii 222929 FUNCTION: Secreted subtilisin-like serine protease with keratinolytic activity that contributes to pathogenicity (By similarity).; SUBCELLULAR LOCATION: Secreted (By similarity).; SIMILARITY: Belongs to the peptidase S8 family.; SIMILARITY: Contains 1 peptidase S8 domain. 19717792 XP_003069933.1, XM_003069887.1 {ID:PF05922; D…	{NA}	{YES}	{QRW20161.1_; CE8 pectin methylesterase (EC 3.1.1.11). -}	{PF05922:Peptidase inhibitor I9 PF00082:Subtilase family}
evm.model.Chr2.1332	{KAF9030688.1; hypothetical protein BDZ89DRAFT_1064471 [Hymenopellis radicata]}	{P13134; Kexin }	{mrr:Moror_8398; K01341 KEX2 kexin 3.4.21.61 }	{YNL238w; KOG3525 Subtilisin-like proprotein convertase O Posttranslational modification, protein turnover, chaperones ;}	{NA}	{GO:0006508; proteolysis; biological_process GO:0004252; serine-type endopeptidase activity; molecular_function}	{PHI:4603; Q4WQI8 KexB 746128 Aspergillus fumigatus Invasive Pulmonary Aspergillosis Mus musculus (related: house mouse) Kexin-like endoprotease gene deletion: full; gene complementation reduced virulence}	{Q5APK9_CANAL; KEX2 EAL04548.1 936 Candida albicans 5476 CAUTION: The sequence shown here is derived from an EMBL/GenBank/DDBJ whole genome shotgun (WGS) entry which is preliminary data. 15123810 XP_723252.1, XM_718159.1, XP_723441.1, XM_718348.1 {ID:PF01483; Description: P_proprotein} {ID:PF00082; Description: P_proprotein} Isolated from a wide variety of substrates including humans animals inva…	{NA}	{NA}	{NA}	{PF01483:Proprotein convertase P-domain PF00082:Subtilase family}
evm.model.Chr2.664	{KIY73175.1; kex protein [Cylindrobasidium torrendii FP15055 ss-10]}	{P09231; Protease KEX1 }	{cci:CC1G_12012; K01341 KEX2 kexin 3.4.21.61 }	{YNL238w; KOG3525 Subtilisin-like proprotein convertase O Posttranslational modification, protein turnover, chaperones ;}	{NA}	{GO:0006310; DNA recombination; biological_process GO:0006508; proteolysis; biological_process GO:0004252; serine-type endopeptidase activity; molecular_function GO:0006281; DNA repair; biological_process}	{NA}	{NA}	{NA}	{YES}	{NA}	{PF00082:Subtilase family PF01483:Proprotein convertase P-domain PF04098:Rad52/22 family double-strand break repair protein}
evm.model.Chr2.665	{KAF9030688.1; hypothetical protein BDZ89DRAFT_1064471 [Hymenopellis radicata]}	{P09231; Protease KEX1 }	{cci:CC1G_12012; K01341 KEX2 kexin 3.4.21.61 }	{YNL238w; KOG3525 Subtilisin-like proprotein convertase O Posttranslational modification, protein turnover, chaperones ;}	{NA}	{GO:0006281; DNA repair; biological_process GO:0004252; serine-type endopeptidase activity; molecular_function GO:0006508; proteolysis; biological_process GO:0006310; DNA recombination; biological_process}	{NA}	{NA}	{NA}	{NA}	{NA}	{PF00082:Subtilase family PF01483:Proprotein convertase P-domain PF04098:Rad52/22 family double-strand break repair protein}
evm.model.Chr4.933	{CUX90926.1; serine peptidase S08 [Flammulina velutipes]}	{NA}	{hir:HETIRDRAFT_61954; }	{NA}	{NA}	{GO:0006508; proteolysis; biological_process GO:0004252; serine-type endopeptidase activity; molecular_function}	{NA}	{NA}	{NA}	{YES}	{NA}	{PF00082:Subtilase family}
evm.model.Chr5.868	{KAF8912455.1; peptidase S8/S53 domain-containing protein [Mucidula mucida]}	{D4DBH6; Probable tripeptidyl-peptidase SED2 }	{tvs:TRAVEDRAFT_147958; K01279 TPP1, CLN2 tripeptidyl-peptidase I 3.4.14.9 Cellular Processes; Transport and catabolism; Lysosome [PATH:ko04142]}	{NA}	{NA}	{GO:0004252; serine-type endopeptidase activity; molecular_function GO:0006508; proteolysis; biological_process GO:0008236; serine-type peptidase activity; molecular_function}	{NA}	{SED2_TRIVH; SED2 EFE40784.1 596 Trichophyton verrucosum 663202 FUNCTION: Secreted tripeptidyl-peptidase which degrades proteins at acidic pHs and is involved in virulence (By similarity).; CATALYTIC ACTIVITY: Release of an N-terminal tripeptide from a polypeptide.; COFACTOR: Binds 1 calcium ion per subunit (By similarity).; SUBCELLULAR LOCATION: Secreted, extracellular space (By similarity).; SI…	{NA}	{YES}	{NA}	{PF00082:Subtilase family PF09286:Pro-kumamolisin, activation domain }
evm.model.Chr5.915	{KNZ78483.1; KEX1 protease [Termitomyces sp. J132]}	{P13134; Kexin }	{lbc:LACBIDRAFT_248825; K01341 KEX2 kexin 3.4.21.61 }	{YNL238w; KOG3525 Subtilisin-like proprotein convertase O Posttranslational modification, protein turnover, chaperones ;}	{NA}	{GO:0004252; serine-type endopeptidase activity; molecular_function GO:0006508; proteolysis; biological_process}	{PHI:4603; Q4WQI8 KexB 746128 Aspergillus fumigatus Invasive Pulmonary Aspergillosis Mus musculus (related: house mouse) Kexin-like endoprotease gene deletion: full; gene complementation reduced virulence}	{Q5APK9_CANAL; KEX2 EAL04548.1 936 Candida albicans 5476 CAUTION: The sequence shown here is derived from an EMBL/GenBank/DDBJ whole genome shotgun (WGS) entry which is preliminary data. 15123810 XP_723252.1, XM_718159.1, XP_723441.1, XM_718348.1 {ID:PF01483; Description: P_proprotein} {ID:PF00082; Description: P_proprotein} Isolated from a wide variety of substrates including humans animals inva…	{NA}	{NA}	{NA}	{PF01483:Proprotein convertase P-domain PF00082:Subtilase family}
evm.model.Chr5.918	{KAF9030688.1; hypothetical protein BDZ89DRAFT_1064471 [Hymenopellis radicata]}	{P09231; Protease KEX1 }	{cci:CC1G_12012; K01341 KEX2 kexin 3.4.21.61 }	{YNL238w; KOG3525 Subtilisin-like proprotein convertase O Posttranslational modification, protein turnover, chaperones ;}	{NA}	{GO:0004252; serine-type endopeptidase activity; molecular_function GO:0006508; proteolysis; biological_process}	{NA}	{NA}	{NA}	{YES}	{NA}	{PF00082:Subtilase family PF01483:Proprotein convertase P-domain}
evm.model.Chr6.409	{KAF9030688.1; hypothetical protein BDZ89DRAFT_1064471 [Hymenopellis radicata]}	{NA}	{mrr:Moror_8398; K01341 KEX2 kexin 3.4.21.61 }	{NA}	{NA}	{GO:0006508; proteolysis; biological_process GO:0004252; serine-type endopeptidase activity; molecular_function}	{NA}	{NA}	{NA}	{YES}	{NA}	{PF01483:Proprotein convertase P-domain PF00082:Subtilase family}
evm.model.Chr6.708	{NA}	{NA}	{NA}	{NA}	{NA}	{GO:0003824; NA GO:0004252; serine-type endopeptidase activity; molecular_function GO:0006508; proteolysis; biological_process}	{NA}	{NA}	{NA}	{NA}	{NA}	{PF00481:Protein phosphatase 2C PF01483:Proprotein convertase P-domain PF00082:Subtilase family}
evm.model.Chr6.836	{NA}	{NA}	{NA}	{NA}	{NA}	{GO:0006508; proteolysis; biological_process GO:0004252; serine-type endopeptidase activity; molecular_function}	{NA}	{NA}	{NA}	{NA}	{NA}	{PF00082:Subtilase family}
evm.model.Chr6.853	{NA}	{NA}	{NA}	{NA}	{NA}	{GO:0004252; serine-type endopeptidase activity; molecular_function GO:0006508; proteolysis; biological_process}	{NA}	{NA}	{NA}	{NA}	{NA}	{PF00082:Subtilase family}
evm.model.Chr6.854	{PBK92925.1; hypothetical protein ARMGADRAFT_992541 [Armillaria gallica]}	{NA}	{lbc:LACBIDRAFT_248825; K01341 KEX2 kexin 3.4.21.61 }	{NA}	{NA}	{GO:0004252; serine-type endopeptidase activity; molecular_function GO:0006508; proteolysis; biological_process}	{NA}	{NA}	{NA}	{YES}	{NA}	{PF01483:Proprotein convertase P-domain PF00082:Subtilase family}
evm.model.Chr7.211	{KAF9030688.1; hypothetical protein BDZ89DRAFT_1064471 [Hymenopellis radicata]}	{P09231; Protease KEX1 }	{lbc:LACBIDRAFT_248825; K01341 KEX2 kexin 3.4.21.61 }	{YNL238w; KOG3525 Subtilisin-like proprotein convertase O Posttranslational modification, protein turnover, chaperones ;}	{NA}	{GO:0004252; serine-type endopeptidase activity; molecular_function GO:0006508; proteolysis; biological_process}	{PHI:4603; Q4WQI8 KexB 746128 Aspergillus fumigatus Invasive Pulmonary Aspergillosis Mus musculus (related: house mouse) Kexin-like endoprotease gene deletion: full; gene complementation reduced virulence}	{NA}	{NA}	{YES}	{NA}	{PF01483:Proprotein convertase P-domain PF00082:Subtilase family}
evm.model.Chr7.400	{KNZ78483.1; KEX1 protease [Termitomyces sp. J132]}	{P13134; Kexin }	{lbc:LACBIDRAFT_248825; K01341 KEX2 kexin 3.4.21.61 }	{YNL238w; KOG3525 Subtilisin-like proprotein convertase O Posttranslational modification, protein turnover, chaperones ;}	{NA}	{GO:0004252; serine-type endopeptidase activity; molecular_function GO:0006508; proteolysis; biological_process}	{PHI:4603; Q4WQI8 KexB 746128 Aspergillus fumigatus Invasive Pulmonary Aspergillosis Mus musculus (related: house mouse) Kexin-like endoprotease gene deletion: full; gene complementation reduced virulence}	{Q5APK9_CANAL; KEX2 EAL04548.1 936 Candida albicans 5476 CAUTION: The sequence shown here is derived from an EMBL/GenBank/DDBJ whole genome shotgun (WGS) entry which is preliminary data. 15123810 XP_723252.1, XM_718159.1, XP_723441.1, XM_718348.1 {ID:PF01483; Description: P_proprotein} {ID:PF00082; Description: P_proprotein} Isolated from a wide variety of substrates including humans animals inva…	{NA}	{NA}	{NA}	{PF01483:Proprotein convertase P-domain PF00082:Subtilase family}
evm.model.Chr7.493	{NA}	{NA}	{NA}	{NA}	{NA}	{GO:0006508; proteolysis; biological_process GO:0004252; serine-type endopeptidase activity; molecular_function}	{NA}	{NA}	{NA}	{NA}	{NA}	{PF00082:Subtilase family PF01483:Proprotein convertase P-domain}
evm.model.Chr7.512.1	{KIY73175.1; kex protein [Cylindrobasidium torrendii FP15055 ss-10]}	{Q09175; Dibasic-processing endoprotease }	{cci:CC1G_12012; K01341 KEX2 kexin 3.4.21.61 }	{SPAC22E12.09c; KOG3525 Subtilisin-like proprotein convertase O Posttranslational modification, protein turnover, chaperones ;}	{NA}	{GO:0018149; peptide cross-linking; biological_process GO:0006508; proteolysis; biological_process GO:0004252; serine-type endopeptidase activity; molecular_function}	{NA}	{NA}	{NA}	{YES}	{NA}	{PF00082:Subtilase family PF00868:Transglutaminase family PF01483:Proprotein convertase P-domain}
evm.model.Chr7.585	{KAF9030688.1; hypothetical protein BDZ89DRAFT_1064471 [Hymenopellis radicata]}	{NA}	{fme:FOMMEDRAFT_110361; K01341 KEX2 kexin 3.4.21.61 }	{NA}	{NA}	{GO:0006508; proteolysis; biological_process GO:0004252; serine-type endopeptidase activity; molecular_function}	{NA}	{NA}	{NA}	{YES}	{NA}	{PF00082:Subtilase family PF01483:Proprotein convertase P-domain}
evm.model.Chr7.689	{KAF9030688.1; hypothetical protein BDZ89DRAFT_1064471 [Hymenopellis radicata]}	{NA}	{cci:CC1G_12012; K01341 KEX2 kexin 3.4.21.61 }	{NA}	{NA}	{GO:0004252; serine-type endopeptidase activity; molecular_function GO:0006508; proteolysis; biological_process}	{NA}	{NA}	{NA}	{NA}	{NA}	{PF00082:Subtilase family PF01483:Proprotein convertase P-domain}
evm.model.Chr7.691	{KAF9030688.1; hypothetical protein BDZ89DRAFT_1064471 [Hymenopellis radicata]}	{NA}	{mrr:Moror_8398; K01341 KEX2 kexin 3.4.21.61 }	{NA}	{NA}	{GO:0004252; serine-type endopeptidase activity; molecular_function GO:0006508; proteolysis; biological_process}	{NA}	{NA}	{NA}	{YES}	{NA}	{PF01483:Proprotein convertase P-domain PF00082:Subtilase family}
evm.model.Chr7.698	{KAF9030688.1; hypothetical protein BDZ89DRAFT_1064471 [Hymenopellis radicata]}	{P09231; Protease KEX1 }	{fme:FOMMEDRAFT_110361; K01341 KEX2 kexin 3.4.21.61 }	{NA}	{NA}	{GO:0006508; proteolysis; biological_process GO:0004252; serine-type endopeptidase activity; molecular_function}	{NA}	{NA}	{NA}	{YES}	{NA}	{PF00082:Subtilase family PF01483:Proprotein convertase P-domain}
evm.model.Chr7.714	{NA}	{NA}	{NA}	{NA}	{NA}	{GO:0006508; proteolysis; biological_process GO:0004252; serine-type endopeptidase activity; molecular_function}	{NA}	{NA}	{NA}	{NA}	{NA}	{PF00082:Subtilase family PF01483:Proprotein convertase P-domain}
evm.model.Chr7.718	{KAF9030688.1; hypothetical protein BDZ89DRAFT_1064471 [Hymenopellis radicata]}	{NA}	{mrr:Moror_8398; K01341 KEX2 kexin 3.4.21.61 }	{NA}	{NA}	{GO:0006508; proteolysis; biological_process GO:0004252; serine-type endopeptidase activity; molecular_function}	{NA}	{NA}	{NA}	{YES}	{NA}	{PF00082:Subtilase family PF01483:Proprotein convertase P-domain}
evm.model.Chr7.739	{KAF9030688.1; hypothetical protein BDZ89DRAFT_1064471 [Hymenopellis radicata]}	{NA}	{cci:CC1G_12012; K01341 KEX2 kexin 3.4.21.61 }	{NA}	{NA}	{GO:0006508; proteolysis; biological_process GO:0004252; serine-type endopeptidase activity; molecular_function}	{PHI:4603; Q4WQI8 KexB 746128 Aspergillus fumigatus Invasive Pulmonary Aspergillosis Mus musculus (related: house mouse) Kexin-like endoprotease gene deletion: full; gene complementation reduced virulence}	{NA}	{NA}	{NA}	{NA}	{PF00082:Subtilase family PF01483:Proprotein convertase P-domain}
evm.model.Chr7.762	{KAF9030688.1; hypothetical protein BDZ89DRAFT_1064471 [Hymenopellis radicata]}	{NA}	{lbc:LACBIDRAFT_322240; K01341 KEX2 kexin 3.4.21.61 }	{NA}	{NA}	{GO:0004252; serine-type endopeptidase activity; molecular_function GO:0006508; proteolysis; biological_process}	{NA}	{NA}	{NA}	{NA}	{NA}	{PF01483:Proprotein convertase P-domain PF00082:Subtilase family}
evm.model.Chr7.797	{PBK78535.1; hypothetical protein ARMSODRAFT_873426 [Armillaria solidipes]}	{NA}	{lbc:LACBIDRAFT_248825; K01341 KEX2 kexin 3.4.21.61 }	{NA}	{NA}	{GO:0031640; killing of cells of other organism; biological_process GO:0005576; NA GO:0006508; proteolysis; biological_process GO:0004252; serine-type endopeptidase activity; molecular_function GO:0008233; peptidase activity; molecular_function}	{NA}	{NA}	{NA}	{NA}	{NA}	{PF15291:Dermcidin, antibiotic peptide PF01483:Proprotein convertase P-domain PF00082:Subtilase family}
evm.model.Chr7.909	{PBK78535.1; hypothetical protein ARMSODRAFT_873426 [Armillaria solidipes]}	{NA}	{cci:CC1G_12012; K01341 KEX2 kexin 3.4.21.61 }	{NA}	{NA}	{GO:0006508; proteolysis; biological_process GO:0004252; serine-type endopeptidase activity; molecular_function}	{NA}	{NA}	{NA}	{YES}	{NA}	{PF00082:Subtilase family PF01483:Proprotein convertase P-domain}
evm.model.Chr8.555	{PBK78535.1; hypothetical protein ARMSODRAFT_873426 [Armillaria solidipes]}	{NA}	{fme:FOMMEDRAFT_110361; K01341 KEX2 kexin 3.4.21.61 }	{NA}	{NA}	{GO:0004252; serine-type endopeptidase activity; molecular_function GO:0006508; proteolysis; biological_process}	{NA}	{NA}	{NA}	{NA}	{NA}	{PF01483:Proprotein convertase P-domain PF00082:Subtilase family}
evm.model.Chr8.99	{KAF8903996.1; peptidase S8/S53 domain-containing protein [Mucidula mucida]}	{NA}	{gtr:GLOTRDRAFT_48672; K01279 TPP1, CLN2 tripeptidyl-peptidase I 3.4.14.9 Cellular Processes; Transport and catabolism; Lysosome [PATH:ko04142]}	{NA}	{NA}	{GO:0006508; proteolysis; biological_process GO:0008236; serine-type peptidase activity; molecular_function GO:0004252; serine-type endopeptidase activity; molecular_function}	{NA}	{NA}	{NA}	{YES}	{NA}	{PF09286:Pro-kumamolisin, activation domain PF00082:Subtilase family}
Chitinase
Gene_id	{nr}	{SwissProt}	{KEGG}	{KOG}	{TCDB}	{GO}	{PHI}	{DFVF}	{P450}	{Secretory_Protein}	{CAZy}	{Pfam}
evm.model.Chr1.113	{KAF9019243.1; glycoside hydrolase [Hymenopellis radicata]}	{NA}	{gtr:GLOTRDRAFT_55534; K01183 E3.2.1.14 chitinase 3.2.1.14 Metabolism; Carbohydrate metabolism; Amino sugar and nucleotide sugar metabolism [PATH:ko00520] Metabolism; Global and overview maps; Metabolic pathways [PATH:ko01100]}	{NA}	{NA}	{GO:0004553; hydrolase activity, hydrolyzing O-glycosyl compounds; molecular_function GO:0005975; carbohydrate metabolic process; biological_process}	{NA}	{NA}	{NA}	{NA}	{ADX07298.1_; GH18 chitinase (EC 3.2.1.14); lysozyme (EC 3.2.1.17); endo-beta-N-acetylglucosaminidase (EC 3.2.1.96); peptidoglycan hydrolase with endo-beta-N-acetylglucosaminidase specificity (EC 3.2.1.-); Nod factor hydrolase (EC 3.2.1.-); xylanase inhibitor; concanavalin B; narbonin -}	{PF00704:Glycosyl hydrolases family 18}
evm.model.Chr1.114	{KAF9019243.1; glycoside hydrolase [Hymenopellis radicata]}	{NA}	{gtr:GLOTRDRAFT_55534; K01183 E3.2.1.14 chitinase 3.2.1.14 Metabolism; Carbohydrate metabolism; Amino sugar and nucleotide sugar metabolism [PATH:ko00520] Metabolism; Global and overview maps; Metabolic pathways [PATH:ko01100]}	{NA}	{NA}	{GO:0004553; hydrolase activity, hydrolyzing O-glycosyl compounds; molecular_function GO:0005975; carbohydrate metabolic process; biological_process}	{NA}	{NA}	{NA}	{YES}	{ADX07298.1_; GH18 chitinase (EC 3.2.1.14); lysozyme (EC 3.2.1.17); endo-beta-N-acetylglucosaminidase (EC 3.2.1.96); peptidoglycan hydrolase with endo-beta-N-acetylglucosaminidase specificity (EC 3.2.1.-); Nod factor hydrolase (EC 3.2.1.-); xylanase inhibitor; concanavalin B; narbonin -}	{PF00704:Glycosyl hydrolases family 18}
evm.model.Chr1.402	{KAF8915263.1; glycoside hydrolase family 18 protein [Mucidula mucida]}	{NA}	{abv:AGABI2DRAFT211936; K01183 E3.2.1.14 chitinase 3.2.1.14 Metabolism; Carbohydrate metabolism; Amino sugar and nucleotide sugar metabolism [PATH:ko00520] Metabolism; Global and overview maps; Metabolic pathways [PATH:ko01100]}	{NA}	{NA}	{GO:0004553; hydrolase activity, hydrolyzing O-glycosyl compounds; molecular_function GO:0005975; carbohydrate metabolic process; biological_process}	{PHI:7320; G4MQW5 GH18 318829 Magnaporthe oryzae Rice blast Oryza sativa (related: rice) Glycosidase hydrolase gene deletion: full unaffected pathogenicity}	{NA}	{NA}	{YES}	{CAQ51152.1_; GH184 }	{PF00704:Glycosyl hydrolases family 18}
evm.model.Chr1.943	{ADX07298.1; putative chitinase [Flammulina velutipes]}	{NA}	{scm:SCHCODRAFT_46198; K01183 E3.2.1.14 chitinase 3.2.1.14 Metabolism; Carbohydrate metabolism; Amino sugar and nucleotide sugar metabolism [PATH:ko00520] Metabolism; Global and overview maps; Metabolic pathways [PATH:ko01100]}	{NA}	{NA}	{GO:0004553; hydrolase activity, hydrolyzing O-glycosyl compounds; molecular_function GO:0005975; carbohydrate metabolic process; biological_process}	{NA}	{NA}	{NA}	{YES}	{ADX07298.1_; GH18 chitinase (EC 3.2.1.14); lysozyme (EC 3.2.1.17); endo-beta-N-acetylglucosaminidase (EC 3.2.1.96); peptidoglycan hydrolase with endo-beta-N-acetylglucosaminidase specificity (EC 3.2.1.-); Nod factor hydrolase (EC 3.2.1.-); xylanase inhibitor; concanavalin B; narbonin -}	{PF00704:Glycosyl hydrolases family 18}
evm.model.Chr1.946	{KAF9019229.1; glycoside hydrolase [Hymenopellis radicata]}	{NA}	{gtr:GLOTRDRAFT_55534; K01183 E3.2.1.14 chitinase 3.2.1.14 Metabolism; Carbohydrate metabolism; Amino sugar and nucleotide sugar metabolism [PATH:ko00520] Metabolism; Global and overview maps; Metabolic pathways [PATH:ko01100]}	{NA}	{NA}	{GO:0005975; carbohydrate metabolic process; biological_process GO:0004553; hydrolase activity, hydrolyzing O-glycosyl compounds; molecular_function}	{NA}	{NA}	{NA}	{NA}	{CDZ96766.1_; GH18 chitinase (EC 3.2.1.14); lysozyme (EC 3.2.1.17); endo-beta-N-acetylglucosaminidase (EC 3.2.1.96); peptidoglycan hydrolase with endo-beta-N-acetylglucosaminidase specificity (EC 3.2.1.-); Nod factor hydrolase (EC 3.2.1.-); xylanase inhibitor; concanavalin B; narbonin -}	{PF00704:Glycosyl hydrolases family 18}
evm.model.Chr12.293	{KAF9010959.1; hypothetical protein BDZ89DRAFT_1024395 [Hymenopellis radicata]}	{NA}	{shs:STEHIDRAFT_82762; }	{NA}	{NA}	{GO:0003735; structural constituent of ribosome; molecular_function GO:0005840; ribosome; cellular_component GO:0006414; translational elongation; biological_process GO:0005622; intracellular; cellular_component GO:0016998; cell wall macromolecule catabolic process; biological_process}	{NA}	{NA}	{NA}	{YES}	{VWO96649.1_; CBM50 Modules of approx. 50 residues found attached to various enzymes from families GH18, GH19, GH23, GH24, GH25 and GH73, i.e. enzymes cleaving either chitin or peptidoglycan. Binding to chitopentaose demonstrated in the case of Pteris ryukyuensis chitinase A [Ohnuma T et al. (2008) J. Biol. Chem. 283:5178-87 (PMID: 18083709)]. CBM50 modules are also found in a multitude of other …	{PF01476:LysM domain PF00428:60s Acidic ribosomal protein}
evm.model.Chr2.602.2	{KAF8919477.1; glycoside hydrolase family 18 and carbohydrate-binding module family 5 protein [Mucidula mucida]}	{P32470; Chitinase 1 }	{mrr:Moror_10133; K01183 E3.2.1.14 chitinase 3.2.1.14 Metabolism; Carbohydrate metabolism; Amino sugar and nucleotide sugar metabolism [PATH:ko00520] Metabolism; Global and overview maps; Metabolic pathways [PATH:ko01100]}	{NA}	{NA}	{GO:0030246; carbohydrate binding; molecular_function GO:0005576; NA GO:0005975; carbohydrate metabolic process; biological_process GO:0004553; hydrolase activity, hydrolyzing O-glycosyl compounds; molecular_function}	{PHI:144; O59928 CHT42 29875 Trichoderma virens Mycopathogen Rhizoctonia solani (no common name found) Chitinase gene deletion; altered gene expression / gene regulation: overexpression reduced virulence}	{O59928_HYPVI; NULL AAC05829.1 430 Hypocrea virens 29875 SIMILARITY: Belongs to the glycosyl hydrolase 18 family. 10022948 Unknown {ID:PF00704; Description: Glyco_hydro_18} humans vertebrata infection Infection {ID:0043169; Method: IEA:InterPro; Description: F:cation binding} {ID:0004568; Method: IEA:InterPro; Description: F:chitinase activity} {ID:0006032; Method: IEA:InterPro; Description: P:ch…	{NA}	{YES}	{QRW09862.1_; CBM5 Modules of approx. 60 residues found in bacterial enzymes. Chitin-binding described in several cases. Distantly related to the CBM12 family. -; QRW09862.1_; GH18 chitinase (EC 3.2.1.14); lysozyme (EC 3.2.1.17); endo-beta-N-acetylglucosaminidase (EC 3.2.1.96); peptidoglycan hydrolase with endo-beta-N-acetylglucosaminidase specificity (EC 3.2.1.-); Nod factor hydrolase (EC 3.2.1.…	{PF00704:Glycosyl hydrolases family 18 PF02839:Carbohydrate binding domain}
evm.model.Chr2.760	{KAF9050771.1; Nop domain-containing protein [Hymenopellis radicata]}	{P0CP27; Nucleolar protein 58 }	{gtr:GLOTRDRAFT_71297; K14565 NOP58 nucleolar protein 58 -- Genetic Information Processing; Translation; Ribosome biogenesis in eukaryotes [PATH:ko03008]}	{SPAC23G3.06; KOG2572 Ribosome biogenesis protein - Nop58p/Nop5p AJ RNA processing and modification ; Translation, ribosomal structure and biogenesis ;}	{NA}	{NA}	{NA}	{NA}	{NA}	{NA}	{QGI98299.1_; GH18 chitinase (EC 3.2.1.14); lysozyme (EC 3.2.1.17); endo-beta-N-acetylglucosaminidase (EC 3.2.1.96); peptidoglycan hydrolase with endo-beta-N-acetylglucosaminidase specificity (EC 3.2.1.-); Nod factor hydrolase (EC 3.2.1.-); xylanase inhibitor; concanavalin B; narbonin -}	{NA}
evm.model.Chr2.762	{KIY69599.1; Nop-domain-containing protein [Cylindrobasidium torrendii FP15055 ss-10]}	{O94514; Nucleolar protein 56 }	{mrr:Moror_5892; K14564 NOP56 nucleolar protein 56 -- Genetic Information Processing; Translation; Ribosome biogenesis in eukaryotes [PATH:ko03008]}	{SPBC646.10c; KOG2573 Ribosome biogenesis protein - Nop56p/Sik1p AJ RNA processing and modification ; Translation, ribosomal structure and biogenesis ;}	{NA}	{NA}	{NA}	{NA}	{NA}	{NA}	{QGI98299.1_; GH18 chitinase (EC 3.2.1.14); lysozyme (EC 3.2.1.17); endo-beta-N-acetylglucosaminidase (EC 3.2.1.96); peptidoglycan hydrolase with endo-beta-N-acetylglucosaminidase specificity (EC 3.2.1.-); Nod factor hydrolase (EC 3.2.1.-); xylanase inhibitor; concanavalin B; narbonin -}	{NA}
evm.model.Chr2.987	{KIY69969.1; Adaptor protein complex beta subunit [Cylindrobasidium torrendii FP15055 ss-10]}	{P63009; AP-2 complex subunit beta }	{mrr:Moror_6512; }	{7293642; KOG1061 Vesicle coat complex AP-1/AP-2/AP-4, beta subunit U Intracellular trafficking, secretion, and vesicular transport ;}	{gnl|TC-DB|P63010; 9.B.278.1.4 AP-2 complex subunit beta OS=Homo sapiens OX=9606 GN=AP2B1 PE=1 SV=1}	{GO:0005515; protein binding; molecular_function GO:0030117; membrane coat; cellular_component GO:0016192; vesicle-mediated transport; biological_process GO:0006886; intracellular protein transport; biological_process}	{PHI:9142; V6RQ48 FgAP2α (FGSG_09735) 5518 Fusarium graminearum Fusarium head blight Triticum aestivum (related: bread wheat) AP-2 complex subunit alpha Gene deletion: full; gene complementation reduced virulence}	{NA}	{NA}	{NA}	{QRW22692.1_; CBM5 Modules of approx. 60 residues found in bacterial enzymes. Chitin-binding described in several cases. Distantly related to the CBM12 family. -; QRW22692.1_; GH18 chitinase (EC 3.2.1.14); lysozyme (EC 3.2.1.17); endo-beta-N-acetylglucosaminidase (EC 3.2.1.96); peptidoglycan hydrolase with endo-beta-N-acetylglucosaminidase specificity (EC 3.2.1.-); Nod factor hydrolase (EC 3.2.1.…	{PF02985:HEAT repeat PF01602:Adaptin N terminal region PF00514:Armadillo/beta-catenin-like repeat}
evm.model.Chr3.1099	{KAF8900403.1; heterokaryon incompatibility protein Het-C-domain-containing protein [Mucidula mucida]}	{NA}	{mrr:Moror_10367; }	{NA}	{NA}	{GO:0005634; nucleus; cellular_component}	{NA}	{NA}	{NA}	{NA}	{QDS74481.1_; CBM12 Modules of approx. 40-60 residues. The majority of these modules is found among chitinases where the function is chitin-binding. Distantly related to the CBM5 family. -}	{PF12422:Condensin II non structural maintenance of chromosomes subunit}
evm.model.Chr3.3	{KAF9011031.1; hypothetical protein BDZ89DRAFT_495681 [Hymenopellis radicata]}	{NA}	{shs:STEHIDRAFT_170450; }	{NA}	{NA}	{GO:0005576; NA GO:0009405; pathogenesis; biological_process GO:0016998; cell wall macromolecule catabolic process; biological_process}	{NA}	{NA}	{NA}	{YES}	{VWO96649.1_; CBM50 Modules of approx. 50 residues found attached to various enzymes from families GH18, GH19, GH23, GH24, GH25 and GH73, i.e. enzymes cleaving either chitin or peptidoglycan. Binding to chitopentaose demonstrated in the case of Pteris ryukyuensis chitinase A [Ohnuma T et al. (2008) J. Biol. Chem. 283:5178-87 (PMID: 18083709)]. CBM50 modules are also found in a multitude of other …	{PF01476:LysM domain PF05294:Scorpion short toxin}
evm.model.Chr3.34	{SJL13449.1; probable RPL40A-Ubiquitin [Armillaria ostoyae]}	{P40909; Ubiquitin-60S ribosomal protein L40 }	{mrr:Moror_571; K02927 RP-L40e, RPL40 large subunit ribosomal protein L40e -- Genetic Information Processing; Translation; Ribosome [PATH:ko03010]}	{YIL148w; KOG0003 Ubiquitin/60s ribosomal protein L40 fusion J Translation, ribosomal structure and biogenesis ;}	{NA}	{GO:0016998; cell wall macromolecule catabolic process; biological_process GO:0006412; translation; biological_process GO:0003735; structural constituent of ribosome; molecular_function GO:0005840; ribosome; cellular_component GO:0005515; protein binding; molecular_function}	{NA}	{NA}	{NA}	{NA}	{ATY60260.1_; CBM50 Modules of approx. 50 residues found attached to various enzymes from families GH18, GH19, GH23, GH24, GH25 and GH73, i.e. enzymes cleaving either chitin or peptidoglycan. Binding to chitopentaose demonstrated in the case of Pteris ryukyuensis chitinase A [Ohnuma T et al. (2008) J. Biol. Chem. 283:5178-87 (PMID: 18083709)]. CBM50 modules are also found in a multitude of other …	{PF01020:Ribosomal L40e family PF01476:LysM domain PF00240:Ubiquitin family}
evm.model.Chr4.1112	{KAF8915473.1; chitinase [Mucidula mucida]}	{NA}	{mrr:Moror_16462; K01183 E3.2.1.14 chitinase 3.2.1.14 Metabolism; Carbohydrate metabolism; Amino sugar and nucleotide sugar metabolism [PATH:ko00520] Metabolism; Global and overview maps; Metabolic pathways [PATH:ko01100]}	{NA}	{NA}	{GO:0005975; carbohydrate metabolic process; biological_process GO:0004553; hydrolase activity, hydrolyzing O-glycosyl compounds; molecular_function}	{PHI:7320; G4MQW5 GH18 318829 Magnaporthe oryzae Rice blast Oryza sativa (related: rice) Glycosidase hydrolase gene deletion: full unaffected pathogenicity}	{NA}	{NA}	{NA}	{ABB90389.1_; GH18 chitinase (EC 3.2.1.14); lysozyme (EC 3.2.1.17); endo-beta-N-acetylglucosaminidase (EC 3.2.1.96); peptidoglycan hydrolase with endo-beta-N-acetylglucosaminidase specificity (EC 3.2.1.-); Nod factor hydrolase (EC 3.2.1.-); xylanase inhibitor; concanavalin B; narbonin -}	{PF00704:Glycosyl hydrolases family 18}
evm.model.Chr4.1212	{CUX90930.1; metallopeptidase M36 [Flammulina velutipes]}	{A4QWP8; Extracellular metalloproteinase MEP }	{gtr:GLOTRDRAFT_100742; K01417 MEP extracellular elastinolytic metalloproteinase 3.4.24.- }	{NA}	{NA}	{GO:0005615; extracellular space; cellular_component GO:0004222; metalloendopeptidase activity; molecular_function GO:0008270; zinc ion binding; molecular_function}	{PHI:4972; Q6WIH3 MEP3 523103 Trichophyton mentagrophytes Ringworm Cavia porcellus (related: domestic guinea pig) Metalloprotease gene disruption unaffected pathogenicity}	{MEP2_ARTOC; MEP2 EEQ29349.1 632 Arthroderma otae 554155 FUNCTION: Secreted metalloproteinase probably acting as a virulence factor (By similarity).; COFACTOR: Binds 1 zinc ion per subunit (By similarity).; SUBCELLULAR LOCATION: Secreted (By similarity).; SIMILARITY: Belongs to the peptidase M36 family. Unknown XP_002849234.1, XM_002849188.1 {ID:PF07504; Description: FTP} {ID:PF02128; Description…	{NA}	{YES}	{CCA68306.1_; CBM50 Modules of approx. 50 residues found attached to various enzymes from families GH18, GH19, GH23, GH24, GH25 and GH73, i.e. enzymes cleaving either chitin or peptidoglycan. Binding to chitopentaose demonstrated in the case of Pteris ryukyuensis chitinase A [Ohnuma T et al. (2008) J. Biol. Chem. 283:5178-87 (PMID: 18083709)]. CBM50 modules are also found in a multitude of other …	{PF02128:Fungalysin metallopeptidase (M36)}
evm.model.Chr4.416	{KAF8918651.1; glycoside hydrolase family 16 protein [Mucidula mucida]}	{NA}	{mrr:Moror_8615; }	{NA}	{NA}	{GO:0008061; chitin binding; molecular_function GO:0004553; hydrolase activity, hydrolyzing O-glycosyl compounds; molecular_function GO:0005975; carbohydrate metabolic process; biological_process}	{NA}	{NA}	{NA}	{YES}	{QRW19139.1_; CBM18 Modules of approx. 40 residues. The chitin-binding function has been demonstrated in many cases. These modules are found attached to a number of chitinase catalytic domains, but also in non-catalytic proteins either in isolation or as multiple repeats. -; QRW19139.1_; GH16 xyloglucan:xyloglucosyltransferase (EC 2.4.1.207); keratan-sulfate endo-1,4-beta-galactosidase (EC 3.2.1.…	{PF00187:Chitin recognition protein PF00722:Glycosyl hydrolases family 16}
evm.model.Chr4.662	{KAF9051129.1; lysozyme-like protein [Hymenopellis radicata]}	{NA}	{hir:HETIRDRAFT_33452; }	{NA}	{NA}	{NA}	{NA}	{NA}	{NA}	{YES}	{VWO97195.1_; GH23 lysozyme type G (EC 3.2.1.17); peptidoglycan lyase (EC 4.2.2.n1) also known in the literature as peptidoglycan lytic transglycosylase; chitinase (EC 3.2.1.14) -}	{NA}
evm.model.Chr4.754	{KAF8919965.1; ribosomal protein S5, N-terminal domain-containing protein [Mucidula mucida]}	{O74892; 40S ribosomal protein S2 }	{mrr:Moror_12162; K02981 RP-S2e, RPS2 small subunit ribosomal protein S2e -- Genetic Information Processing; Translation; Ribosome [PATH:ko03010]}	{SPCC576.08c; KOG0877 40S ribosomal protein S2/30S ribosomal protein S5 J Translation, ribosomal structure and biogenesis ;}	{NA}	{GO:0006412; translation; biological_process GO:0003723; RNA binding; molecular_function GO:0005840; ribosome; cellular_component GO:0003735; structural constituent of ribosome; molecular_function}	{NA}	{NA}	{NA}	{NA}	{QHG77622.1_; CBM50 Modules of approx. 50 residues found attached to various enzymes from families GH18, GH19, GH23, GH24, GH25 and GH73, i.e. enzymes cleaving either chitin or peptidoglycan. Binding to chitopentaose demonstrated in the case of Pteris ryukyuensis chitinase A [Ohnuma T et al. (2008) J. Biol. Chem. 283:5178-87 (PMID: 18083709)]. CBM50 modules are also found in a multitude of other …	{PF00333:Ribosomal protein S5, N-terminal domain PF03719:Ribosomal protein S5, C-terminal domain}
evm.model.Chr4.875	{KAF9038365.1; carbohydrate-binding module family 12 protein [Hymenopellis radicata]}	{NA}	{scm:SCHCODRAFT_69750; }	{NA}	{NA}	{NA}	{NA}	{NA}	{NA}	{NA}	{QRV82614.1_; CBM12 Modules of approx. 40-60 residues. The majority of these modules is found among chitinases where the function is chitin-binding. Distantly related to the CBM5 family. -}	{NA}
evm.model.Chr5.19	{KAF9011031.1; hypothetical protein BDZ89DRAFT_495681 [Hymenopellis radicata]}	{NA}	{shs:STEHIDRAFT_170450; }	{NA}	{NA}	{GO:0016998; cell wall macromolecule catabolic process; biological_process}	{NA}	{NA}	{NA}	{YES}	{QRW20673.1_; CBM50 Modules of approx. 50 residues found attached to various enzymes from families GH18, GH19, GH23, GH24, GH25 and GH73, i.e. enzymes cleaving either chitin or peptidoglycan. Binding to chitopentaose demonstrated in the case of Pteris ryukyuensis chitinase A [Ohnuma T et al. (2008) J. Biol. Chem. 283:5178-87 (PMID: 18083709)]. CBM50 modules are also found in a multitude of other …	{PF01476:LysM domain}
evm.model.Chr5.265	{KIY63585.1; glycoside hydrolase family 18 protein [Cylindrobasidium torrendii FP15055 ss-10]}	{NA}	{mrr:Moror_7018; }	{NA}	{NA}	{GO:0005975; carbohydrate metabolic process; biological_process GO:0004553; hydrolase activity, hydrolyzing O-glycosyl compounds; molecular_function}	{NA}	{NA}	{NA}	{NA}	{VWO96832.1_; GH18 chitinase (EC 3.2.1.14); lysozyme (EC 3.2.1.17); endo-beta-N-acetylglucosaminidase (EC 3.2.1.96); peptidoglycan hydrolase with endo-beta-N-acetylglucosaminidase specificity (EC 3.2.1.-); Nod factor hydrolase (EC 3.2.1.-); xylanase inhibitor; concanavalin B; narbonin -}	{PF00704:Glycosyl hydrolases family 18}
evm.model.Chr5.266	{KAF9047087.1; glycoside hydrolase [Hymenopellis radicata]}	{NA}	{mrr:Moror_7018; }	{NA}	{NA}	{GO:0004553; hydrolase activity, hydrolyzing O-glycosyl compounds; molecular_function GO:0005975; carbohydrate metabolic process; biological_process}	{NA}	{NA}	{NA}	{NA}	{VWO96832.1_; GH18 chitinase (EC 3.2.1.14); lysozyme (EC 3.2.1.17); endo-beta-N-acetylglucosaminidase (EC 3.2.1.96); peptidoglycan hydrolase with endo-beta-N-acetylglucosaminidase specificity (EC 3.2.1.-); Nod factor hydrolase (EC 3.2.1.-); xylanase inhibitor; concanavalin B; narbonin -}	{PF00704:Glycosyl hydrolases family 18}
evm.model.Chr5.305	{PBK92497.1; Adaptor protein complex beta subunit [Armillaria gallica]}	{O81742; Beta-adaptin-like protein C }	{mrr:Moror_6693; }	{At4g23460; KOG1061 Vesicle coat complex AP-1/AP-2/AP-4, beta subunit U Intracellular trafficking, secretion, and vesicular transport ;}	{gnl|TC-DB|Q10567; 9.B.278.1.1 AP-1 complex subunit beta-1 OS=Homo sapiens OX=9606 GN=AP1B1 PE=1 SV=2}	{GO:0055114; oxidation-reduction process; biological_process GO:0016491; oxidoreductase activity; molecular_function GO:0016706; oxidoreductase activity, acting on paired donors, with incorporation or reduction of molecular oxygen, 2-oxoglutarate as one donor, and incorporation of one atom each of oxygen into both donors; molecular_function GO:0006886; intracellular protein transport; biological_…	{PHI:9142; V6RQ48 FgAP2α (FGSG_09735) 5518 Fusarium graminearum Fusarium head blight Triticum aestivum (related: bread wheat) AP-2 complex subunit alpha Gene deletion: full; gene complementation reduced virulence}	{NA}	{NA}	{NA}	{QRW22692.1_; CBM5 Modules of approx. 60 residues found in bacterial enzymes. Chitin-binding described in several cases. Distantly related to the CBM12 family. -; QRW22692.1_; GH18 chitinase (EC 3.2.1.14); lysozyme (EC 3.2.1.17); endo-beta-N-acetylglucosaminidase (EC 3.2.1.96); peptidoglycan hydrolase with endo-beta-N-acetylglucosaminidase specificity (EC 3.2.1.-); Nod factor hydrolase (EC 3.2.1.…	{PF02985:HEAT repeat PF13640:2OG-Fe(II) oxygenase superfamily PF01602:Adaptin N terminal region}
evm.model.Chr6.103	{CUX90929.1; metallo peptidase M36 [Flammulina velutipes]}	{NA}	{scm:SCHCODRAFT_256344; K01417 MEP extracellular elastinolytic metalloproteinase 3.4.24.- }	{NA}	{NA}	{GO:0008270; zinc ion binding; molecular_function GO:0004222; metalloendopeptidase activity; molecular_function GO:0005615; extracellular space; cellular_component}	{NA}	{NA}	{NA}	{YES}	{CCA68306.1_; CBM50 Modules of approx. 50 residues found attached to various enzymes from families GH18, GH19, GH23, GH24, GH25 and GH73, i.e. enzymes cleaving either chitin or peptidoglycan. Binding to chitopentaose demonstrated in the case of Pteris ryukyuensis chitinase A [Ohnuma T et al. (2008) J. Biol. Chem. 283:5178-87 (PMID: 18083709)]. CBM50 modules are also found in a multitude of other …	{PF02128:Fungalysin metallopeptidase (M36)}
evm.model.Chr6.111	{CUX90929.1; metallo peptidase M36 [Flammulina velutipes]}	{NA}	{mrr:Moror_1911; K01417 MEP extracellular elastinolytic metalloproteinase 3.4.24.- }	{NA}	{NA}	{GO:0008270; zinc ion binding; molecular_function GO:0005615; extracellular space; cellular_component GO:0004222; metalloendopeptidase activity; molecular_function}	{NA}	{NA}	{NA}	{YES}	{CCA68306.1_; CBM50 Modules of approx. 50 residues found attached to various enzymes from families GH18, GH19, GH23, GH24, GH25 and GH73, i.e. enzymes cleaving either chitin or peptidoglycan. Binding to chitopentaose demonstrated in the case of Pteris ryukyuensis chitinase A [Ohnuma T et al. (2008) J. Biol. Chem. 283:5178-87 (PMID: 18083709)]. CBM50 modules are also found in a multitude of other …	{PF02868:Thermolysin metallopeptidase, alpha-helical domain PF01447:Thermolysin metallopeptidase, catalytic domain PF02128:Fungalysin metallopeptidase (M36)}
evm.model.Chr6.24	{KAF8881174.1; endo-beta-N-acetylglucosaminidase [Mucidula mucida]}	{NA}	{scm:SCHCODRAFT_236684; }	{NA}	{NA}	{GO:0004553; hydrolase activity, hydrolyzing O-glycosyl compounds; molecular_function GO:0005975; carbohydrate metabolic process; biological_process}	{NA}	{NA}	{NA}	{NA}	{ACV60538.1_; GH18 chitinase (EC 3.2.1.14); lysozyme (EC 3.2.1.17); endo-beta-N-acetylglucosaminidase (EC 3.2.1.96); peptidoglycan hydrolase with endo-beta-N-acetylglucosaminidase specificity (EC 3.2.1.-); Nod factor hydrolase (EC 3.2.1.-); xylanase inhibitor; concanavalin B; narbonin -}	{PF00704:Glycosyl hydrolases family 18}
evm.model.Chr6.313	{KAF9024946.1; class III chitinase [Hymenopellis radicata]}	{P29027; Chitinase 2 }	{mrr:Moror_1230; K01183 E3.2.1.14 chitinase 3.2.1.14 Metabolism; Carbohydrate metabolism; Amino sugar and nucleotide sugar metabolism [PATH:ko00520] Metabolism; Global and overview maps; Metabolic pathways [PATH:ko01100]}	{YLR286c; KOG4701 Chitinase M Cell wall/membrane/envelope biogenesis ;}	{NA}	{GO:0030246; carbohydrate binding; molecular_function GO:0005576; NA GO:0004553; hydrolase activity, hydrolyzing O-glycosyl compounds; molecular_function GO:0005975; carbohydrate metabolic process; biological_process}	{NA}	{NA}	{NA}	{NA}	{QRV75888.1_; CBM5 Modules of approx. 60 residues found in bacterial enzymes. Chitin-binding described in several cases. Distantly related to the CBM12 family. -; QRV75888.1_; GH18 chitinase (EC 3.2.1.14); lysozyme (EC 3.2.1.17); endo-beta-N-acetylglucosaminidase (EC 3.2.1.96); peptidoglycan hydrolase with endo-beta-N-acetylglucosaminidase specificity (EC 3.2.1.-); Nod factor hydrolase (EC 3.2.1.…	{PF00704:Glycosyl hydrolases family 18 PF02839:Carbohydrate binding domain}
evm.model.Chr7.371	{ACV60538.1; endo-beta-N-acetylglucosaminidase [Flammulina velutipes]}	{NA}	{dsq:DICSQDRAFT_181187; }	{NA}	{NA}	{GO:0005975; carbohydrate metabolic process; biological_process GO:0004553; hydrolase activity, hydrolyzing O-glycosyl compounds; molecular_function}	{NA}	{NA}	{NA}	{NA}	{ACV60538.1_; GH18 chitinase (EC 3.2.1.14); lysozyme (EC 3.2.1.17); endo-beta-N-acetylglucosaminidase (EC 3.2.1.96); peptidoglycan hydrolase with endo-beta-N-acetylglucosaminidase specificity (EC 3.2.1.-); Nod factor hydrolase (EC 3.2.1.-); xylanase inhibitor; concanavalin B; narbonin -}	{PF00704:Glycosyl hydrolases family 18}
evm.model.Chr8.619	{KAF8881174.1; endo-beta-N-acetylglucosaminidase [Mucidula mucida]}	{NA}	{dsq:DICSQDRAFT_181187; }	{NA}	{NA}	{GO:0005975; carbohydrate metabolic process; biological_process GO:0004553; hydrolase activity, hydrolyzing O-glycosyl compounds; molecular_function}	{NA}	{NA}	{NA}	{NA}	{ACV60538.1_; GH18 chitinase (EC 3.2.1.14); lysozyme (EC 3.2.1.17); endo-beta-N-acetylglucosaminidase (EC 3.2.1.96); peptidoglycan hydrolase with endo-beta-N-acetylglucosaminidase specificity (EC 3.2.1.-); Nod factor hydrolase (EC 3.2.1.-); xylanase inhibitor; concanavalin B; narbonin -}	{PF00704:Glycosyl hydrolases family 18}
evm.model.Chr8.660	{KAF8911750.1; glycoside hydrolase family 18 protein [Mucidula mucida]}	{G5EAZ3; Endochitinase B }	{mrr:Moror_17691; K01183 E3.2.1.14 chitinase 3.2.1.14 Metabolism; Carbohydrate metabolism; Amino sugar and nucleotide sugar metabolism [PATH:ko00520] Metabolism; Global and overview maps; Metabolic pathways [PATH:ko01100]}	{NA}	{NA}	{GO:0005975; carbohydrate metabolic process; biological_process GO:0004553; hydrolase activity, hydrolyzing O-glycosyl compounds; molecular_function}	{PHI:144; O59928 CHT42 29875 Trichoderma virens Mycopathogen Rhizoctonia solani (no common name found) Chitinase gene deletion; altered gene expression / gene regulation: overexpression reduced virulence}	{O59928_HYPVI; NULL AAC05829.1 430 Hypocrea virens 29875 SIMILARITY: Belongs to the glycosyl hydrolase 18 family. 10022948 Unknown {ID:PF00704; Description: Glyco_hydro_18} humans vertebrata infection Infection {ID:0043169; Method: IEA:InterPro; Description: F:cation binding} {ID:0004568; Method: IEA:InterPro; Description: F:chitinase activity} {ID:0006032; Method: IEA:InterPro; Description: P:ch…	{NA}	{NA}	{EGX45698.1_; GH18 chitinase (EC 3.2.1.14); lysozyme (EC 3.2.1.17); endo-beta-N-acetylglucosaminidase (EC 3.2.1.96); peptidoglycan hydrolase with endo-beta-N-acetylglucosaminidase specificity (EC 3.2.1.-); Nod factor hydrolase (EC 3.2.1.-); xylanase inhibitor; concanavalin B; narbonin -}	{PF00704:Glycosyl hydrolases family 18}
evm.model.Chr8.673	{KAF8911746.1; glycoside hydrolase superfamily [Mucidula mucida]}	{NA}	{scm:SCHCODRAFT_63557; K01183 E3.2.1.14 chitinase 3.2.1.14 Metabolism; Carbohydrate metabolism; Amino sugar and nucleotide sugar metabolism [PATH:ko00520] Metabolism; Global and overview maps; Metabolic pathways [PATH:ko01100]}	{NA}	{NA}	{GO:0005975; carbohydrate metabolic process; biological_process GO:0004553; hydrolase activity, hydrolyzing O-glycosyl compounds; molecular_function}	{PHI:7320; G4MQW5 GH18 318829 Magnaporthe oryzae Rice blast Oryza sativa (related: rice) Glycosidase hydrolase gene deletion: full unaffected pathogenicity}	{NA}	{NA}	{NA}	{QRV85311.1_; GH18 chitinase (EC 3.2.1.14); lysozyme (EC 3.2.1.17); endo-beta-N-acetylglucosaminidase (EC 3.2.1.96); peptidoglycan hydrolase with endo-beta-N-acetylglucosaminidase specificity (EC 3.2.1.-); Nod factor hydrolase (EC 3.2.1.-); xylanase inhibitor; concanavalin B; narbonin -}	{PF00704:Glycosyl hydrolases family 18}
evm.model.Chr8.675	{KAF8911746.1; glycoside hydrolase superfamily [Mucidula mucida]}	{NA}	{dsq:DICSQDRAFT_55312; }	{NA}	{NA}	{GO:0004553; hydrolase activity, hydrolyzing O-glycosyl compounds; molecular_function GO:0005975; carbohydrate metabolic process; biological_process}	{NA}	{NA}	{NA}	{YES}	{ABB90389.1_; GH18 chitinase (EC 3.2.1.14); lysozyme (EC 3.2.1.17); endo-beta-N-acetylglucosaminidase (EC 3.2.1.96); peptidoglycan hydrolase with endo-beta-N-acetylglucosaminidase specificity (EC 3.2.1.-); Nod factor hydrolase (EC 3.2.1.-); xylanase inhibitor; concanavalin B; narbonin -}	{PF00704:Glycosyl hydrolases family 18}
evm.model.Chr9.672	{PBK69337.1; glycoside hydrolase family 18 protein [Armillaria solidipes]}	{NA}	{gtr:GLOTRDRAFT_82316; K01183 E3.2.1.14 chitinase 3.2.1.14 Metabolism; Carbohydrate metabolism; Amino sugar and nucleotide sugar metabolism [PATH:ko00520] Metabolism; Global and overview maps; Metabolic pathways [PATH:ko01100]}	{NA}	{NA}	{GO:0005975; carbohydrate metabolic process; biological_process GO:0004553; hydrolase activity, hydrolyzing O-glycosyl compounds; molecular_function GO:0035091; phosphatidylinositol binding; molecular_function}	{NA}	{NA}	{NA}	{NA}	{SJX66486.1_; GH18 chitinase (EC 3.2.1.14); lysozyme (EC 3.2.1.17); endo-beta-N-acetylglucosaminidase (EC 3.2.1.96); peptidoglycan hydrolase with endo-beta-N-acetylglucosaminidase specificity (EC 3.2.1.-); Nod factor hydrolase (EC 3.2.1.-); xylanase inhibitor; concanavalin B; narbonin -}	{PF00787:PX domain PF00704:Glycosyl hydrolases family 18}
Cellulase
Gene_id	{nr}	{SwissProt}	{KEGG}	{KOG}	{TCDB}	{GO}	{PHI}	{DFVF}	{P450}	{Secretory_Protein}	{CAZy}	{Pfam}
evm.model.Chr1.1040	{ADX07338.1; putative ectomycorrhiza-upregulated exo-beta-1,3-glucanase GH5 [Flammulina velutipes]}	{NA}	{mrr:Moror_7904; }	{NA}	{NA}	{GO:0005975; carbohydrate metabolic process; biological_process GO:0004553; hydrolase activity, hydrolyzing O-glycosyl compounds; molecular_function}	{NA}	{NA}	{NA}	{NA}	{ADX07338.1_; GH5 endo-beta-1,4-glucanase / cellulase (EC 3.2.1.4); endo-beta-1,4-xylanase (EC 3.2.1.8); beta-glucosidase (EC 3.2.1.21); beta-mannosidase (EC 3.2.1.25); beta-glucosylceramidase (EC 3.2.1.45); glucan beta-1,3-glucosidase (EC 3.2.1.58); exo-beta-1,4-glucanase / cellodextrinase (EC 3.2.1.74); glucan endo-1,6-beta-glucosidase (EC 3.2.1.75); mannan endo-beta-1,4-mannosidase (EC 3.2.1.7…	{PF00150:Cellulase (glycosyl hydrolase family 5)}
evm.model.Chr1.1200	{KIY72879.1; glycoside hydrolase family 5 protein [Cylindrobasidium torrendii FP15055 ss-10]}	{NA}	{scm:SCHCODRAFT_39597; }	{NA}	{NA}	{GO:0005975; carbohydrate metabolic process; biological_process GO:0004553; hydrolase activity, hydrolyzing O-glycosyl compounds; molecular_function}	{NA}	{NA}	{NA}	{NA}	{QRW19356.1_; GH5 endo-beta-1,4-glucanase / cellulase (EC 3.2.1.4); endo-beta-1,4-xylanase (EC 3.2.1.8); beta-glucosidase (EC 3.2.1.21); beta-mannosidase (EC 3.2.1.25); beta-glucosylceramidase (EC 3.2.1.45); glucan beta-1,3-glucosidase (EC 3.2.1.58); exo-beta-1,4-glucanase / cellodextrinase (EC 3.2.1.74); glucan endo-1,6-beta-glucosidase (EC 3.2.1.75); mannan endo-beta-1,4-mannosidase (EC 3.2.1.7…	{PF00150:Cellulase (glycosyl hydrolase family 5)}
evm.model.Chr10.248	{KIY72640.1; glycoside hydrolase family 53 protein [Cylindrobasidium torrendii FP15055 ss-10]}	{A1D3T4; Probable arabinogalactan endo-beta-1,4-galactanase A }	{mrr:Moror_6827; K01224 E3.2.1.89 arabinogalactan endo-1,4-beta-galactosidase 3.2.1.89 }	{NA}	{NA}	{GO:0015926; glucosidase activity; molecular_function GO:0016311; dephosphorylation; biological_process GO:0016888; endodeoxyribonuclease activity, producing 5'-phosphomonoesters; molecular_function GO:0004553; hydrolase activity, hydrolyzing O-glycosyl compounds; molecular_function GO:0016791; phosphatase activity; molecular_function GO:0005975; carbohydrate metabolic process; biological_process}	{NA}	{NA}	{NA}	{NA}	{ADV30323.1_; GH53 endo-beta-1,4-galactanase (EC 3.2.1.89). -}	{PF00150:Cellulase (glycosyl hydrolase family 5) PF06602:Myotubularin-like phosphatase domain PF07745:Glycosyl hydrolase family 53 PF01026:TatD related DNase}
evm.model.Chr10.47	{KIY69876.1; glycoside hydrolase family 5 protein [Cylindrobasidium torrendii FP15055 ss-10]}	{NA}	{abp:AGABI1DRAFT114151; }	{NA}	{NA}	{GO:0005975; carbohydrate metabolic process; biological_process GO:0004553; hydrolase activity, hydrolyzing O-glycosyl compounds; molecular_function}	{NA}	{NA}	{NA}	{NA}	{AAW44208.1_; GH5 endo-beta-1,4-glucanase / cellulase (EC 3.2.1.4); endo-beta-1,4-xylanase (EC 3.2.1.8); beta-glucosidase (EC 3.2.1.21); beta-mannosidase (EC 3.2.1.25); beta-glucosylceramidase (EC 3.2.1.45); glucan beta-1,3-glucosidase (EC 3.2.1.58); exo-beta-1,4-glucanase / cellodextrinase (EC 3.2.1.74); glucan endo-1,6-beta-glucosidase (EC 3.2.1.75); mannan endo-beta-1,4-mannosidase (EC 3.2.1.7…	{PF00150:Cellulase (glycosyl hydrolase family 5)}
evm.model.Chr10.608	{ADX07324.1; putative extracellular cellulase CelA/allergen Asp F7-like protein [Flammulina velutipes]}	{NA}	{scm:SCHCODRAFT_113589; K20628 exlX expansin -- }	{NA}	{NA}	{GO:0050832; defense response to fungus; biological_process GO:0042742; defense response to bacterium; biological_process}	{NA}	{NA}	{NA}	{YES}	{ADX07324.1_; CBM63 The CBM63 module of Bacillus subtilis expansin EXLX1 has been shown to bind cellulose. -}	{PF00967:Barwin family}
evm.model.Chr11.188	{KAF8872328.1; endoglucanase family 5 glycoside hydrolase [Mucidula mucida]}	{W8QRE4; Beta-xylosidase }	{cci:CC1G_10582; }	{NA}	{NA}	{GO:0004553; hydrolase activity, hydrolyzing O-glycosyl compounds; molecular_function GO:0005975; carbohydrate metabolic process; biological_process}	{NA}	{NA}	{NA}	{NA}	{VWO98528.1_; GH5 endo-beta-1,4-glucanase / cellulase (EC 3.2.1.4); endo-beta-1,4-xylanase (EC 3.2.1.8); beta-glucosidase (EC 3.2.1.21); beta-mannosidase (EC 3.2.1.25); beta-glucosylceramidase (EC 3.2.1.45); glucan beta-1,3-glucosidase (EC 3.2.1.58); exo-beta-1,4-glucanase / cellodextrinase (EC 3.2.1.74); glucan endo-1,6-beta-glucosidase (EC 3.2.1.75); mannan endo-beta-1,4-mannosidase (EC 3.2.1.7…	{PF00150:Cellulase (glycosyl hydrolase family 5)}
evm.model.Chr12.202	{PBK89007.1; concanavalin A-like lectin/glucanase [Armillaria gallica]}	{Q5BG78; Xyloglucan-specific endo-beta-1,4-glucanase A }	{abv:AGABI2DRAFT227728; K18576 XEG xyloglucan-specific endo-beta-1,4-glucanase 3.2.1.151 }	{NA}	{NA}	{GO:0000272; polysaccharide catabolic process; biological_process GO:0042025; host cell nucleus; cellular_component GO:0006355; regulation of transcription, DNA-dependent; biological_process GO:0003677; DNA binding; molecular_function GO:0006275; regulation of DNA replication; biological_process GO:0003700; sequence-specific DNA binding transcription factor activity; molecular_function GO:0008810…	{PHI:6868; G4ZHR2 PsXEG1 67593 Phytophthora sojae soybean stem and root rot Glycine max (related: soybean) Effector protein Gene mutation effector (plant avirulence determinant)}	{NA}	{NA}	{YES}	{ATP16780.1_; GH12 endoglucanase (EC 3.2.1.4); xyloglucan hydrolase (EC 3.2.1.151); beta-1,3-1,4-glucanase (EC 3.2.1.73); xyloglucan endotransglycosylase (EC 2.4.1.207) -}	{PF00511:E2 (early) protein, C terminal PF01670:Glycosyl hydrolase family 12}
evm.model.Chr2.1418	{ADX07335.1; putative cellulase CEL6B [Flammulina velutipes]}	{P49075; Exoglucanase 3 }	{mrr:Moror_8355; K19668 CBH2, cbhA cellulose 1,4-beta-cellobiosidase 3.2.1.91 Metabolism; Carbohydrate metabolism; Starch and sucrose metabolism [PATH:ko00500] Metabolism; Global and overview maps; Metabolic pathways [PATH:ko01100] Environmental Information Processing; Signal transduction; Two-component system [PATH:ko02020]}	{NA}	{NA}	{GO:0004553; hydrolase activity, hydrolyzing O-glycosyl compounds; molecular_function GO:0005975; carbohydrate metabolic process; biological_process GO:0030248; cellulose binding; molecular_function GO:0030245; cellulose catabolic process; biological_process GO:0005576; NA}	{NA}	{NA}	{NA}	{YES}	{ADX07335.1_; CBM1 Modules of approx. 40 residues found almost exclusively in fungi. The cellulose-binding function has been demonstrated in many cases, and appears to be mediated by three aromatic residues separated by about 10.4 angstrom and which form a flat surface. The only non-fungal occurence of CBM1 is in an algal non-hydrolytic polysaccharide-binding protein which is composed of four rep…	{PF00734:Fungal cellulose binding domain PF01341:Glycosyl hydrolases family 6}
evm.model.Chr2.207	{KAF9016038.1; glycoside hydrolase family 5 protein [Hymenopellis radicata]}	{H1AE13; Glucosylceramidase }	{mrr:Moror_4676; }	{NA}	{NA}	{GO:0005975; carbohydrate metabolic process; biological_process GO:0004553; hydrolase activity, hydrolyzing O-glycosyl compounds; molecular_function}	{NA}	{NA}	{NA}	{NA}	{VWO94529.1_; GH5 endo-beta-1,4-glucanase / cellulase (EC 3.2.1.4); endo-beta-1,4-xylanase (EC 3.2.1.8); beta-glucosidase (EC 3.2.1.21); beta-mannosidase (EC 3.2.1.25); beta-glucosylceramidase (EC 3.2.1.45); glucan beta-1,3-glucosidase (EC 3.2.1.58); exo-beta-1,4-glucanase / cellodextrinase (EC 3.2.1.74); glucan endo-1,6-beta-glucosidase (EC 3.2.1.75); mannan endo-beta-1,4-mannosidase (EC 3.2.1.7…	{PF00150:Cellulase (glycosyl hydrolase family 5)}
evm.model.Chr2.272	{KAF9023012.1; glycoside hydrolase family 5 protein [Hymenopellis radicata]}	{H1AE12; Glucosylceramidase }	{mrr:Moror_2933; }	{NA}	{NA}	{GO:0005975; carbohydrate metabolic process; biological_process GO:0004553; hydrolase activity, hydrolyzing O-glycosyl compounds; molecular_function}	{NA}	{NA}	{NA}	{NA}	{QRV86919.1_; GH5 endo-beta-1,4-glucanase / cellulase (EC 3.2.1.4); endo-beta-1,4-xylanase (EC 3.2.1.8); beta-glucosidase (EC 3.2.1.21); beta-mannosidase (EC 3.2.1.25); beta-glucosylceramidase (EC 3.2.1.45); glucan beta-1,3-glucosidase (EC 3.2.1.58); exo-beta-1,4-glucanase / cellodextrinase (EC 3.2.1.74); glucan endo-1,6-beta-glucosidase (EC 3.2.1.75); mannan endo-beta-1,4-mannosidase (EC 3.2.1.7…	{PF00150:Cellulase (glycosyl hydrolase family 5)}
evm.model.Chr2.318	{KAF9023890.1; family 10 xylanase [Hymenopellis radicata]}	{Q0H904; Endo-1,4-beta-xylanase C }	{scm:SCHCODRAFT_15936; K01181 E3.2.1.8, xynA endo-1,4-beta-xylanase 3.2.1.8 }	{NA}	{NA}	{GO:0005975; carbohydrate metabolic process; biological_process GO:0004553; hydrolase activity, hydrolyzing O-glycosyl compounds; molecular_function}	{PHI:569; O59937 XYL3 5507 Fusarium oxysporum Vascular Wilt Solanum lycopersicum (related: tomato) "Endo-beta-1,4-xylanase" gene disruption unaffected pathogenicity}	{O59937_FUSOX; XYL3 AAC06239.1 384 Fusarium oxysporum 59765 SIMILARITY: Belongs to the glycosyl hydrolase 10 (cellulase F) family. 10323234 Unknown {ID:PF00734; Description: CBM_1} {ID:PF00331; Description: CBM_1} Multiple genera in multiple families plants Blights, wilts, rots of various sorts Blight {ID:0005576; Method: IEA:InterPro; Description: C:extracellular region} {ID:0043169; Method: IEA…	{NA}	{NA}	{CDJ79824.1_; CBM1 Modules of approx. 40 residues found almost exclusively in fungi. The cellulose-binding function has been demonstrated in many cases, and appears to be mediated by three aromatic residues separated by about 10.4 angstrom and which form a flat surface. The only non-fungal occurence of CBM1 is in an algal non-hydrolytic polysaccharide-binding protein which is composed of four rep…	{PF00331:Glycosyl hydrolase family 10}
evm.model.Chr2.319	{KAF9459224.1; xylanase A [Lepista nuda]}	{A6YAP7; Endo-1,4-beta-xylanase 1 }	{mrr:Moror_8770; K01181 E3.2.1.8, xynA endo-1,4-beta-xylanase 3.2.1.8 }	{NA}	{NA}	{GO:0004553; hydrolase activity, hydrolyzing O-glycosyl compounds; molecular_function GO:0005975; carbohydrate metabolic process; biological_process}	{PHI:2214; G4NA54 "endo-1,4-beta-xylanase I [GH10 family]" 318829 Magnaporthe oryzae Rice Blast Triticum (related: wheat) "Endo-beta-1,4 xylanase" altered gene expression / gene regulation: silencing reduced virulence}	{Q2LMP0_BOTFU; XYN11A AAZ03776.1 227 Botryotinia fuckeliana 40559 CATALYTIC ACTIVITY: Endohydrolysis of (1->4)-beta-D-xylosidic linkages in xylans.; PATHWAY: Glycan degradation; xylan degradation.; SIMILARITY: Belongs to the glycosyl hydrolase 11 (cellulase G) family. 16404950 Unknown {ID:PF00457; Description: Glyco_hydro_11} Various plant families plants Grey mould. Parasite or saprophyte Gray M…	{NA}	{YES}	{CDS82538.1_; GH11 endo-beta-1,4-xylanase (EC 3.2.1.8); exo-1,4-beta-xylosidase (EC 3.2.1.-) -}	{PF00457:Glycosyl hydrolases family 11}
evm.model.Chr2.408	{KAF9049299.1; glycoside hydrolase [Hymenopellis radicata]}	{NA}	{cci:CC1G_05089; K01210 E3.2.1.58 glucan 1,3-beta-glucosidase 3.2.1.58 Metabolism; Carbohydrate metabolism; Starch and sucrose metabolism [PATH:ko00500]}	{NA}	{NA}	{GO:0005975; carbohydrate metabolic process; biological_process GO:0004553; hydrolase activity, hydrolyzing O-glycosyl compounds; molecular_function}	{NA}	{NA}	{NA}	{NA}	{VWO98693.1_; GH5 endo-beta-1,4-glucanase / cellulase (EC 3.2.1.4); endo-beta-1,4-xylanase (EC 3.2.1.8); beta-glucosidase (EC 3.2.1.21); beta-mannosidase (EC 3.2.1.25); beta-glucosylceramidase (EC 3.2.1.45); glucan beta-1,3-glucosidase (EC 3.2.1.58); exo-beta-1,4-glucanase / cellodextrinase (EC 3.2.1.74); glucan endo-1,6-beta-glucosidase (EC 3.2.1.75); mannan endo-beta-1,4-mannosidase (EC 3.2.1.7…	{PF00150:Cellulase (glycosyl hydrolase family 5)}
evm.model.Chr2.69	{KAF8920328.1; glycoside hydrolase family 5 protein [Mucidula mucida]}	{NA}	{psq:PUNSTDRAFT_107664; }	{NA}	{NA}	{GO:0004553; hydrolase activity, hydrolyzing O-glycosyl compounds; molecular_function GO:0005975; carbohydrate metabolic process; biological_process}	{NA}	{NA}	{NA}	{NA}	{VWO94777.1_; GH5 endo-beta-1,4-glucanase / cellulase (EC 3.2.1.4); endo-beta-1,4-xylanase (EC 3.2.1.8); beta-glucosidase (EC 3.2.1.21); beta-mannosidase (EC 3.2.1.25); beta-glucosylceramidase (EC 3.2.1.45); glucan beta-1,3-glucosidase (EC 3.2.1.58); exo-beta-1,4-glucanase / cellodextrinase (EC 3.2.1.74); glucan endo-1,6-beta-glucosidase (EC 3.2.1.75); mannan endo-beta-1,4-mannosidase (EC 3.2.1.7…	{PF00150:Cellulase (glycosyl hydrolase family 5)}
evm.model.Chr3.1049	{KAF9020316.1; P-loop containing nucleoside triphosphate hydrolase protein [Hymenopellis radicata]}	{Q10190; Large subunit GTPase 1 }	{shs:STEHIDRAFT_89629; K14539 LSG1 large subunit GTPase 1 3.6.1.- Genetic Information Processing; Translation; Ribosome biogenesis in eukaryotes [PATH:ko03008]}	{SPAC3F10.16c; KOG1424 Predicted GTP-binding protein MMR1 R General function prediction only ;}	{NA}	{GO:0016021; integral to membrane; cellular_component GO:0003677; DNA binding; molecular_function GO:0015093; ferrous iron transmembrane transporter activity; molecular_function GO:0006351; transcription, DNA-dependent; biological_process GO:0003924; GTPase activity; molecular_function GO:0015684; ferrous iron transport; biological_process GO:0005525; GTP binding; molecular_function GO:0003887; D…	{NA}	{NA}	{NA}	{NA}	{VWO94258.1_; CBM1 Modules of approx. 40 residues found almost exclusively in fungi. The cellulose-binding function has been demonstrated in many cases, and appears to be mediated by three aromatic residues separated by about 10.4 angstrom and which form a flat surface. The only non-fungal occurence of CBM1 is in an algal non-hydrolytic polysaccharide-binding protein which is composed of four rep…	{PF02421:Ferrous iron transport protein B PF04548:AIG1 family PF01926:50S ribosome-binding GTPase PF04931:DNA polymerase phi PF00350:Dynamin family PF03193:RsgA GTPase}
evm.model.Chr3.264	{ADX07317.1; putative exo-1,3-beta-glucanase precursor [Flammulina velutipes]}	{Q96V64; Glucan 1,3-beta-glucosidase }	{mrr:Moror_10981; K01210 E3.2.1.58 glucan 1,3-beta-glucosidase 3.2.1.58 Metabolism; Carbohydrate metabolism; Starch and sucrose metabolism [PATH:ko00500]}	{NA}	{NA}	{GO:0004553; hydrolase activity, hydrolyzing O-glycosyl compounds; molecular_function GO:0005975; carbohydrate metabolic process; biological_process}	{PHI:3859; B2W4L0 GLU1 45151 Pyrenophora tritici-repentis Tan Spot Triticum aestivum (related: bread wheat) glucanase gene altered gene expression / gene regulation: silencing reduced virulence}	{NA}	{NA}	{YES}	{ADX07317.1_; GH5 endo-beta-1,4-glucanase / cellulase (EC 3.2.1.4); endo-beta-1,4-xylanase (EC 3.2.1.8); beta-glucosidase (EC 3.2.1.21); beta-mannosidase (EC 3.2.1.25); beta-glucosylceramidase (EC 3.2.1.45); glucan beta-1,3-glucosidase (EC 3.2.1.58); exo-beta-1,4-glucanase / cellodextrinase (EC 3.2.1.74); glucan endo-1,6-beta-glucosidase (EC 3.2.1.75); mannan endo-beta-1,4-mannosidase (EC 3.2.1.7…	{PF00150:Cellulase (glycosyl hydrolase family 5)}
evm.model.Chr3.715	{TFK77024.1; glycoside hydrolase [Pluteus cervinus]}	{NA}	{dsq:DICSQDRAFT_176740; K19355 MAN mannan endo-1,4-beta-mannosidase 3.2.1.78 Metabolism; Carbohydrate metabolism; Fructose and mannose metabolism [PATH:ko00051]}	{NA}	{NA}	{GO:0009341; beta-galactosidase complex; cellular_component GO:0004553; hydrolase activity, hydrolyzing O-glycosyl compounds; molecular_function GO:0005975; carbohydrate metabolic process; biological_process GO:0004565; beta-galactosidase activity; molecular_function}	{NA}	{NA}	{NA}	{YES}	{CCA72034.1_; GH5 endo-beta-1,4-glucanase / cellulase (EC 3.2.1.4); endo-beta-1,4-xylanase (EC 3.2.1.8); beta-glucosidase (EC 3.2.1.21); beta-mannosidase (EC 3.2.1.25); beta-glucosylceramidase (EC 3.2.1.45); glucan beta-1,3-glucosidase (EC 3.2.1.58); exo-beta-1,4-glucanase / cellodextrinase (EC 3.2.1.74); glucan endo-1,6-beta-glucosidase (EC 3.2.1.75); mannan endo-beta-1,4-mannosidase (EC 3.2.1.7…	{PF02449:Beta-galactosidase PF00150:Cellulase (glycosyl hydrolase family 5)}
evm.model.Chr4.227	{KAF9022279.1; glycoside hydrolase family 12 protein [Hymenopellis radicata]}	{Q5BG78; Xyloglucan-specific endo-beta-1,4-glucanase A }	{mrr:Moror_17818; K18576 XEG xyloglucan-specific endo-beta-1,4-glucanase 3.2.1.151 }	{NA}	{NA}	{GO:0000272; polysaccharide catabolic process; biological_process GO:0008810; cellulase activity; molecular_function}	{NA}	{NA}	{NA}	{YES}	{ATP16779.1_; GH12 endoglucanase (EC 3.2.1.4); xyloglucan hydrolase (EC 3.2.1.151); beta-1,3-1,4-glucanase (EC 3.2.1.73); xyloglucan endotransglycosylase (EC 2.4.1.207) -}	{PF01670:Glycosyl hydrolase family 12}
evm.model.Chr4.377	{KAF9469516.1; CEL4a mannanase [Lepista nuda]}	{B0Y9E7; Probable mannan endo-1,4-beta-mannosidase F }	{abp:AGABI1DRAFT112644; K19355 MAN mannan endo-1,4-beta-mannosidase 3.2.1.78 Metabolism; Carbohydrate metabolism; Fructose and mannose metabolism [PATH:ko00051]}	{NA}	{NA}	{GO:0004565; beta-galactosidase activity; molecular_function GO:0030248; cellulose binding; molecular_function GO:0005975; carbohydrate metabolic process; biological_process GO:0004553; hydrolase activity, hydrolyzing O-glycosyl compounds; molecular_function GO:0005576; NA GO:0009341; beta-galactosidase complex; cellular_component}	{NA}	{NA}	{NA}	{YES}	{CAB76904.1_; CBM1 Modules of approx. 40 residues found almost exclusively in fungi. The cellulose-binding function has been demonstrated in many cases, and appears to be mediated by three aromatic residues separated by about 10.4 angstrom and which form a flat surface. The only non-fungal occurence of CBM1 is in an algal non-hydrolytic polysaccharide-binding protein which is composed of four rep…	{PF00150:Cellulase (glycosyl hydrolase family 5) PF00734:Fungal cellulose binding domain PF02449:Beta-galactosidase PF02836:Glycosyl hydrolases family 2, TIM barrel domain}
evm.model.Chr4.735	{KAF9051055.1; glycoside hydrolase [Hymenopellis radicata]}	{W8QRE4; Beta-xylosidase }	{mrr:Moror_2165; }	{NA}	{NA}	{GO:0003899; DNA-directed RNA polymerase activity; molecular_function GO:0005975; carbohydrate metabolic process; biological_process GO:0004553; hydrolase activity, hydrolyzing O-glycosyl compounds; molecular_function GO:0006351; transcription, DNA-dependent; biological_process GO:0003677; DNA binding; molecular_function}	{NA}	{NA}	{NA}	{NA}	{AHL69750.2_; GH5 endo-beta-1,4-glucanase / cellulase (EC 3.2.1.4); endo-beta-1,4-xylanase (EC 3.2.1.8); beta-glucosidase (EC 3.2.1.21); beta-mannosidase (EC 3.2.1.25); beta-glucosylceramidase (EC 3.2.1.45); glucan beta-1,3-glucosidase (EC 3.2.1.58); exo-beta-1,4-glucanase / cellodextrinase (EC 3.2.1.74); glucan endo-1,6-beta-glucosidase (EC 3.2.1.75); mannan endo-beta-1,4-mannosidase (EC 3.2.1.7…	{PF00150:Cellulase (glycosyl hydrolase family 5) PF03118:Bacterial RNA polymerase, alpha chain C terminal domain}
evm.model.Chr5.637	{ADX07338.1; putative ectomycorrhiza-upregulated exo-beta-1,3-glucanase GH5 [Flammulina velutipes]}	{NA}	{mrr:Moror_7904; }	{NA}	{NA}	{GO:0005975; carbohydrate metabolic process; biological_process GO:0004553; hydrolase activity, hydrolyzing O-glycosyl compounds; molecular_function GO:0019031; viral envelope; cellular_component}	{NA}	{NA}	{NA}	{NA}	{ADX07338.1_; GH5 endo-beta-1,4-glucanase / cellulase (EC 3.2.1.4); endo-beta-1,4-xylanase (EC 3.2.1.8); beta-glucosidase (EC 3.2.1.21); beta-mannosidase (EC 3.2.1.25); beta-glucosylceramidase (EC 3.2.1.45); glucan beta-1,3-glucosidase (EC 3.2.1.58); exo-beta-1,4-glucanase / cellodextrinase (EC 3.2.1.74); glucan endo-1,6-beta-glucosidase (EC 3.2.1.75); mannan endo-beta-1,4-mannosidase (EC 3.2.1.7…	{PF10717:Occlusion-derived virus envelope protein ODV-E18 PF00150:Cellulase (glycosyl hydrolase family 5)}
evm.model.Chr6.114	{ADX07305.1; putative cellulase/exo-1,3-beta-glucanase [Flammulina velutipes]}	{NA}	{scm:SCHCODRAFT_65215; K01210 E3.2.1.58 glucan 1,3-beta-glucosidase 3.2.1.58 Metabolism; Carbohydrate metabolism; Starch and sucrose metabolism [PATH:ko00500]}	{NA}	{NA}	{GO:0004553; hydrolase activity, hydrolyzing O-glycosyl compounds; molecular_function GO:0005975; carbohydrate metabolic process; biological_process}	{NA}	{NA}	{NA}	{NA}	{ADX07305.1_; GH5 endo-beta-1,4-glucanase / cellulase (EC 3.2.1.4); endo-beta-1,4-xylanase (EC 3.2.1.8); beta-glucosidase (EC 3.2.1.21); beta-mannosidase (EC 3.2.1.25); beta-glucosylceramidase (EC 3.2.1.45); glucan beta-1,3-glucosidase (EC 3.2.1.58); exo-beta-1,4-glucanase / cellodextrinase (EC 3.2.1.74); glucan endo-1,6-beta-glucosidase (EC 3.2.1.75); mannan endo-beta-1,4-mannosidase (EC 3.2.1.7…	{PF00150:Cellulase (glycosyl hydrolase family 5)}
evm.model.Chr6.535	{KAF8920328.1; glycoside hydrolase family 5 protein [Mucidula mucida]}	{Q96V64; Glucan 1,3-beta-glucosidase }	{psq:PUNSTDRAFT_107664; }	{NA}	{NA}	{GO:0005975; carbohydrate metabolic process; biological_process GO:0004553; hydrolase activity, hydrolyzing O-glycosyl compounds; molecular_function}	{NA}	{NA}	{NA}	{NA}	{CCA71432.1_; GH5 endo-beta-1,4-glucanase / cellulase (EC 3.2.1.4); endo-beta-1,4-xylanase (EC 3.2.1.8); beta-glucosidase (EC 3.2.1.21); beta-mannosidase (EC 3.2.1.25); beta-glucosylceramidase (EC 3.2.1.45); glucan beta-1,3-glucosidase (EC 3.2.1.58); exo-beta-1,4-glucanase / cellodextrinase (EC 3.2.1.74); glucan endo-1,6-beta-glucosidase (EC 3.2.1.75); mannan endo-beta-1,4-mannosidase (EC 3.2.1.7…	{PF00150:Cellulase (glycosyl hydrolase family 5)}
evm.model.Chr7.501	{ADX07321.1; putative ectomycorrhiza-upregulated exo-beta-1,3-glucanase GH5 [Flammulina velutipes]}	{NA}	{abv:AGABI2DRAFT205212; }	{NA}	{NA}	{GO:0006807; nitrogen compound metabolic process; biological_process GO:0004553; hydrolase activity, hydrolyzing O-glycosyl compounds; molecular_function GO:0005975; carbohydrate metabolic process; biological_process GO:0004356; glutamate-ammonia ligase activity; molecular_function}	{NA}	{NA}	{NA}	{NA}	{ADX07321.1_; GH5 endo-beta-1,4-glucanase / cellulase (EC 3.2.1.4); endo-beta-1,4-xylanase (EC 3.2.1.8); beta-glucosidase (EC 3.2.1.21); beta-mannosidase (EC 3.2.1.25); beta-glucosylceramidase (EC 3.2.1.45); glucan beta-1,3-glucosidase (EC 3.2.1.58); exo-beta-1,4-glucanase / cellodextrinase (EC 3.2.1.74); glucan endo-1,6-beta-glucosidase (EC 3.2.1.75); mannan endo-beta-1,4-mannosidase (EC 3.2.1.7…	{PF00150:Cellulase (glycosyl hydrolase family 5) PF00120:Glutamine synthetase, catalytic domain}
evm.model.Chr8.362	{KAF9009266.1; glycoside hydrolase [Hymenopellis radicata]}	{NA}	{NA}	{NA}	{NA}	{GO:0004553; hydrolase activity, hydrolyzing O-glycosyl compounds; molecular_function GO:0005975; carbohydrate metabolic process; biological_process}	{NA}	{NA}	{NA}	{NA}	{NA}	{PF00150:Cellulase (glycosyl hydrolase family 5)}
evm.model.Chr8.617	{ADX07304.1; putative endoglucanase [Flammulina velutipes]}	{P07982; Endoglucanase EG-II }	{dsq:DICSQDRAFT_134446; K01179 E3.2.1.4 endoglucanase 3.2.1.4 Metabolism; Carbohydrate metabolism; Starch and sucrose metabolism [PATH:ko00500] Metabolism; Global and overview maps; Metabolic pathways [PATH:ko01100]}	{NA}	{NA}	{GO:0005576; NA GO:0055114; oxidation-reduction process; biological_process GO:0030248; cellulose binding; molecular_function GO:0020037; heme binding; molecular_function GO:0016705; oxidoreductase activity, acting on paired donors, with incorporation or reduction of molecular oxygen; molecular_function GO:0005506; iron ion binding; molecular_function GO:0004553; hydrolase activity, hydrolyzing O…	{NA}	{NA}	{g15534.t1; P450,CYP52 P450_209 http://p450.riceblast.snu.ac.kr/class.php?a=dv_sequence&id=47115&spe_id=394662&ref_id=61908}	{NA}	{ADX07304.1_; CBM1 Modules of approx. 40 residues found almost exclusively in fungi. The cellulose-binding function has been demonstrated in many cases, and appears to be mediated by three aromatic residues separated by about 10.4 angstrom and which form a flat surface. The only non-fungal occurence of CBM1 is in an algal non-hydrolytic polysaccharide-binding protein which is composed of four rep…	{PF00067:Cytochrome P450 PF00150:Cellulase (glycosyl hydrolase family 5) PF00734:Fungal cellulose binding domain}
evm.model.Chr9.364	{KAF8060198.1; glycoside hydrolase family 35 protein [Lyophyllum atratum]}	{A6RPN7; Probable beta-galactosidase B }	{bfu:BCIN_06g04500; }	{NA}	{NA}	{GO:0005975; carbohydrate metabolic process; biological_process GO:0004553; hydrolase activity, hydrolyzing O-glycosyl compounds; molecular_function GO:0004565; beta-galactosidase activity; molecular_function GO:0009341; beta-galactosidase complex; cellular_component}	{NA}	{NA}	{NA}	{YES}	{QRW26297.1_; GH35 beta-galactosidase (EC 3.2.1.23); exo-beta-glucosaminidase (EC 3.2.1.165); exo-beta-1,4-galactanase (EC 3.2.1.-); beta-1,3-galactosidase (EC 3.2.1.-) -}	{PF00150:Cellulase (glycosyl hydrolase family 5) PF01301:Glycosyl hydrolases family 35 PF02449:Beta-galactosidase}
Amylase
Gene_id	{nr}	{SwissProt}	{KEGG}	{KOG}	{TCDB}	{GO}	{PHI}	{DFVF}	{P450}	{Secretory_Protein}	{CAZy}	{Pfam}
evm.model.Chr1.278	{KAF9035355.1; glycoside hydrolase family 13 protein [Hymenopellis radicata]}	{Q9P6J3; Alpha-glucosidase }	{sla:SERLADRAFT_418437; K01182 IMA, malL oligo-1,6-glucosidase 3.2.1.10 Metabolism; Carbohydrate metabolism; Galactose metabolism [PATH:ko00052] Metabolism; Carbohydrate metabolism; Starch and sucrose metabolism [PATH:ko00500] Metabolism; Global and overview maps; Metabolic pathways [PATH:ko01100]}	{SPBC1683.07; KOG0471 Alpha-amylase G Carbohydrate transport and metabolism ;}	{NA}	{GO:0043169; cation binding; molecular_function GO:0006231; dTMP biosynthetic process; biological_process GO:0050660; flavin adenine dinucleotide binding; molecular_function GO:0005975; carbohydrate metabolic process; biological_process GO:0050797; thymidylate synthase (FAD) activity; molecular_function GO:0003824; NA}	{NA}	{NA}	{NA}	{NA}	{BAV92596.1_; GH13 alpha-amylase (EC 3.2.1.1); pullulanase (EC 3.2.1.41); cyclomaltodextrin glucanotransferase (EC 2.4.1.19); cyclomaltodextrinase (EC 3.2.1.54); trehalose-6-phosphate hydrolase (EC 3.2.1.93); oligo-alpha-glucosidase (EC 3.2.1.10); maltogenic amylase (EC 3.2.1.133); neopullulanase (EC 3.2.1.135); alpha-glucosidase (EC 3.2.1.20); maltotetraose-forming alpha-amylase (EC 3.2.1.60); i…	{PF02511:Thymidylate synthase complementing protein PF00128:Alpha amylase, catalytic domain}
evm.model.Chr1.499	{KAF8915344.1; glycoside hydrolase superfamily [Mucidula mucida]}	{P0CN83; 1,4-alpha-glucan-branching enzyme }	{ppl:POSPLDRAFT_110441; K00700 GBE1, glgB 1,4-alpha-glucan branching enzyme 2.4.1.18 Metabolism; Carbohydrate metabolism; Starch and sucrose metabolism [PATH:ko00500] Metabolism; Global and overview maps; Metabolic pathways [PATH:ko01100] Metabolism; Global and overview maps; Biosynthesis of secondary metabolites [PATH:ko01110]}	{7303357_1; KOG0470 1,4-alpha-glucan branching enzyme/starch branching enzyme II G Carbohydrate transport and metabolism ;}	{NA}	{GO:0003824; NA GO:0004553; hydrolase activity, hydrolyzing O-glycosyl compounds; molecular_function GO:0005975; carbohydrate metabolic process; biological_process GO:0043169; cation binding; molecular_function}	{PHI:4725; A0A0D2YC96 gbe1 5507 Fusarium oxysporum Fusarium Wilt Galleria mellonella (related: greater wax moth) glycogen branching enzyme gene deletion: full unaffected pathogenicity}	{NA}	{NA}	{NA}	{QRV76272.1_; CBM48 Modules of approx. 100 residues with glycogen-binding function, appended to GH13 modules. Also found in the beta subunit (glycogen-binding) of AMP-activated protein kinases (AMPK) -; QRV76272.1_; GH13 alpha-amylase (EC 3.2.1.1); pullulanase (EC 3.2.1.41); cyclomaltodextrin glucanotransferase (EC 2.4.1.19); cyclomaltodextrinase (EC 3.2.1.54); trehalose-6-phosphate hydrolase (EC…	{PF02806:Alpha amylase, C-terminal all-beta domain PF00128:Alpha amylase, catalytic domain PF02922:Carbohydrate-binding module 48 (Isoamylase N-terminal domain)}
evm.model.Chr2.1063	{KAF8921261.1; modular protein with glycoside hydrolase family 13 and glycosyltransferase family 5 domains [Mucidula mucida]}	{Q9USK8; Cell wall alpha-1,3-glucan synthase ags1 }	{lbc:LACBIDRAFT_187838; K00749 E2.4.1.183 alpha-1,3-glucan synthase 2.4.1.183 }	{NA}	{NA}	{GO:0043169; cation binding; molecular_function GO:0003824; NA GO:0005975; carbohydrate metabolic process; biological_process GO:0009058; biosynthetic process; biological_process}	{PHI:2504__PHI:3903; NA}	{NA}	{NA}	{NA}	{QDK64594.1_; GH13 alpha-amylase (EC 3.2.1.1); pullulanase (EC 3.2.1.41); cyclomaltodextrin glucanotransferase (EC 2.4.1.19); cyclomaltodextrinase (EC 3.2.1.54); trehalose-6-phosphate hydrolase (EC 3.2.1.93); oligo-alpha-glucosidase (EC 3.2.1.10); maltogenic amylase (EC 3.2.1.133); neopullulanase (EC 3.2.1.135); alpha-glucosidase (EC 3.2.1.20); maltotetraose-forming alpha-amylase (EC 3.2.1.60); i…	{PF00534:Glycosyl transferases group 1 PF00128:Alpha amylase, catalytic domain}
evm.model.Chr2.599	{AOC97456.1; alpha-amylase [Flammulina velutipes]}	{Q01117; Alpha-amylase 1 }	{lbc:LACBIDRAFT_247310; K01176 AMY, amyA, malS alpha-amylase 3.2.1.1 Metabolism; Carbohydrate metabolism; Starch and sucrose metabolism [PATH:ko00500] Metabolism; Global and overview maps; Metabolic pathways [PATH:ko01100] Organismal Systems; Digestive system; Carbohydrate digestion and absorption [PATH:ko04973]}	{SPCC11E10.09c; KOG0471 Alpha-amylase G Carbohydrate transport and metabolism ;}	{NA}	{GO:0009250; glucan biosynthetic process; biological_process GO:0043169; cation binding; molecular_function GO:0016052; carbohydrate catabolic process; biological_process GO:0005509; calcium ion binding; molecular_function GO:0046527; glucosyltransferase activity; molecular_function GO:0004556; alpha-amylase activity; molecular_function GO:0005975; carbohydrate metabolic process; biological_proce…	{NA}	{NA}	{NA}	{NA}	{AOC97456.1_; GH13 alpha-amylase (EC 3.2.1.1); pullulanase (EC 3.2.1.41); cyclomaltodextrin glucanotransferase (EC 2.4.1.19); cyclomaltodextrinase (EC 3.2.1.54); trehalose-6-phosphate hydrolase (EC 3.2.1.93); oligo-alpha-glucosidase (EC 3.2.1.10); maltogenic amylase (EC 3.2.1.133); neopullulanase (EC 3.2.1.135); alpha-glucosidase (EC 3.2.1.20); maltotetraose-forming alpha-amylase (EC 3.2.1.60); i…	{PF09260:Domain of unknown function (DUF1966) PF00128:Alpha amylase, catalytic domain PF02324:Glycosyl hydrolase family 70}
evm.model.Chr5.452	{KAF9048189.1; GH13 alpha-amylase precursor [Hymenopellis radicata]}	{Q01117; Alpha-amylase 1 }	{tvs:TRAVEDRAFT_30260; K01176 AMY, amyA, malS alpha-amylase 3.2.1.1 Metabolism; Carbohydrate metabolism; Starch and sucrose metabolism [PATH:ko00500] Metabolism; Global and overview maps; Metabolic pathways [PATH:ko01100] Organismal Systems; Digestive system; Carbohydrate digestion and absorption [PATH:ko04973]}	{NA}	{NA}	{GO:0043169; cation binding; molecular_function GO:0003824; NA GO:0005975; carbohydrate metabolic process; biological_process}	{NA}	{NA}	{NA}	{YES}	{BBV24519.1_; CBM20 The granular starch-binding function has been demonstrated in several cases. Interact strongly with cyclodextrins. Often designated as starch-binding domains (SBD). -; BBV24519.1_; GH13 alpha-amylase (EC 3.2.1.1); pullulanase (EC 3.2.1.41); cyclomaltodextrin glucanotransferase (EC 2.4.1.19); cyclomaltodextrinase (EC 3.2.1.54); trehalose-6-phosphate hydrolase (EC 3.2.1.93); oli…	{PF00128:Alpha amylase, catalytic domain}
evm.model.Chr5.634	{KAF8920601.1; glycoside hydrolase family 13 protein [Mucidula mucida]}	{Q06625; Glycogen debranching enzyme }	{mrr:Moror_6922; K01196 AGL glycogen debranching enzyme 2.4.1.25 3.2.1.33 Metabolism; Carbohydrate metabolism; Starch and sucrose metabolism [PATH:ko00500] Metabolism; Global and overview maps; Metabolic pathways [PATH:ko01100] Metabolism; Global and overview maps; Biosynthesis of secondary metabolites [PATH:ko01110]}	{YPR184w; KOG3625 Alpha amylase G Carbohydrate transport and metabolism ;}	{NA}	{GO:0004134; 4-alpha-glucanotransferase activity; molecular_function GO:0005980; glycogen catabolic process; biological_process GO:0004135; amylo-alpha-1,6-glucosidase activity; molecular_function}	{PHI:4727; A0A0D2XWJ8 gdb1 5507 Fusarium oxysporum Fusarium Wilt Galleria mellonella (related: greater wax moth) glycogen de-branching enzyme gene deletion: full unaffected pathogenicity}	{NA}	{NA}	{NA}	{CCM02450.1_; GH13 alpha-amylase (EC 3.2.1.1); pullulanase (EC 3.2.1.41); cyclomaltodextrin glucanotransferase (EC 2.4.1.19); cyclomaltodextrinase (EC 3.2.1.54); trehalose-6-phosphate hydrolase (EC 3.2.1.93); oligo-alpha-glucosidase (EC 3.2.1.10); maltogenic amylase (EC 3.2.1.133); neopullulanase (EC 3.2.1.135); alpha-glucosidase (EC 3.2.1.20); maltotetraose-forming alpha-amylase (EC 3.2.1.60); i…	{PF06202:Amylo-alpha-1,6-glucosidase }
evm.model.Chr5.673	{KAF8920631.1; glycoside hydrolase [Mucidula mucida]}	{P27350; Alpha-amylase }	{abv:AGABI2DRAFT211295; }	{7302899; KOG2212 Alpha-amylase G Carbohydrate transport and metabolism ;}	{NA}	{GO:0005975; carbohydrate metabolic process; biological_process GO:0003824; NA GO:0043169; cation binding; molecular_function}	{NA}	{NA}	{NA}	{NA}	{QRW03447.1_; CBM20 The granular starch-binding function has been demonstrated in several cases. Interact strongly with cyclodextrins. Often designated as starch-binding domains (SBD). -; QRW03447.1_; GH13 alpha-amylase (EC 3.2.1.1); pullulanase (EC 3.2.1.41); cyclomaltodextrin glucanotransferase (EC 2.4.1.19); cyclomaltodextrinase (EC 3.2.1.54); trehalose-6-phosphate hydrolase (EC 3.2.1.93); oli…	{PF00128:Alpha amylase, catalytic domain}
evm.model.Chr5.919	{ADX07284.1; putative GH13 alpha-amylase [Flammulina velutipes]}	{Q02905; Alpha-amylase A }	{lbc:LACBIDRAFT_395881; K01176 AMY, amyA, malS alpha-amylase 3.2.1.1 Metabolism; Carbohydrate metabolism; Starch and sucrose metabolism [PATH:ko00500] Metabolism; Global and overview maps; Metabolic pathways [PATH:ko01100] Organismal Systems; Digestive system; Carbohydrate digestion and absorption [PATH:ko04973]}	{NA}	{NA}	{GO:0004556; alpha-amylase activity; molecular_function GO:0043169; cation binding; molecular_function GO:0005509; calcium ion binding; molecular_function GO:0003824; NA GO:0016052; carbohydrate catabolic process; biological_process GO:0005975; carbohydrate metabolic process; biological_process}	{NA}	{NA}	{NA}	{YES}	{ADX07284.1_; GH13 alpha-amylase (EC 3.2.1.1); pullulanase (EC 3.2.1.41); cyclomaltodextrin glucanotransferase (EC 2.4.1.19); cyclomaltodextrinase (EC 3.2.1.54); trehalose-6-phosphate hydrolase (EC 3.2.1.93); oligo-alpha-glucosidase (EC 3.2.1.10); maltogenic amylase (EC 3.2.1.133); neopullulanase (EC 3.2.1.135); alpha-glucosidase (EC 3.2.1.20); maltotetraose-forming alpha-amylase (EC 3.2.1.60); i…	{PF09260:Domain of unknown function (DUF1966) PF00128:Alpha amylase, catalytic domain}
evm.model.Chr6.550	{AOC97453.1; alpha-amylase [Flammulina velutipes]}	{NA}	{lbc:LACBIDRAFT_297021; K01176 AMY, amyA, malS alpha-amylase 3.2.1.1 Metabolism; Carbohydrate metabolism; Starch and sucrose metabolism [PATH:ko00500] Metabolism; Global and overview maps; Metabolic pathways [PATH:ko01100] Organismal Systems; Digestive system; Carbohydrate digestion and absorption [PATH:ko04973]}	{NA}	{NA}	{GO:0043169; cation binding; molecular_function GO:0046527; glucosyltransferase activity; molecular_function GO:0004553; hydrolase activity, hydrolyzing O-glycosyl compounds; molecular_function GO:0003824; NA GO:0005975; carbohydrate metabolic process; biological_process GO:0009250; glucan biosynthetic process; biological_process}	{NA}	{NA}	{NA}	{NA}	{AOC97453.1_; GH13 alpha-amylase (EC 3.2.1.1); pullulanase (EC 3.2.1.41); cyclomaltodextrin glucanotransferase (EC 2.4.1.19); cyclomaltodextrinase (EC 3.2.1.54); trehalose-6-phosphate hydrolase (EC 3.2.1.93); oligo-alpha-glucosidase (EC 3.2.1.10); maltogenic amylase (EC 3.2.1.133); neopullulanase (EC 3.2.1.135); alpha-glucosidase (EC 3.2.1.20); maltotetraose-forming alpha-amylase (EC 3.2.1.60); i…	{PF09154:Domain of unknown function (DUF1939) PF02324:Glycosyl hydrolase family 70 PF00128:Alpha amylase, catalytic domain}
evm.model.Chr7.287	{AOC97457.1; alpha-amylase [Flammulina velutipes]}	{Q02905; Alpha-amylase A }	{tvs:TRAVEDRAFT_30260; K01176 AMY, amyA, malS alpha-amylase 3.2.1.1 Metabolism; Carbohydrate metabolism; Starch and sucrose metabolism [PATH:ko00500] Metabolism; Global and overview maps; Metabolic pathways [PATH:ko01100] Organismal Systems; Digestive system; Carbohydrate digestion and absorption [PATH:ko04973]}	{SPCC63.02c; KOG0471 Alpha-amylase G Carbohydrate transport and metabolism ;}	{NA}	{GO:0043169; cation binding; molecular_function GO:0004556; alpha-amylase activity; molecular_function GO:0003824; NA GO:0005509; calcium ion binding; molecular_function GO:0005975; carbohydrate metabolic process; biological_process GO:0016052; carbohydrate catabolic process; biological_process}	{NA}	{NA}	{NA}	{YES}	{AOC97457.1_; GH13 alpha-amylase (EC 3.2.1.1); pullulanase (EC 3.2.1.41); cyclomaltodextrin glucanotransferase (EC 2.4.1.19); cyclomaltodextrinase (EC 3.2.1.54); trehalose-6-phosphate hydrolase (EC 3.2.1.93); oligo-alpha-glucosidase (EC 3.2.1.10); maltogenic amylase (EC 3.2.1.133); neopullulanase (EC 3.2.1.135); alpha-glucosidase (EC 3.2.1.20); maltotetraose-forming alpha-amylase (EC 3.2.1.60); i…	{PF09260:Domain of unknown function (DUF1966) PF00128:Alpha amylase, catalytic domain}
evm.model.Chr7.532	{ESK89077.1; glycoside hydrolase family 15 protein [Moniliophthora roreri MCA 2997]}	{NA}	{mrr:Moror_5352; }	{NA}	{NA}	{GO:0005976; polysaccharide metabolic process; biological_process GO:0004553; hydrolase activity, hydrolyzing O-glycosyl compounds; molecular_function}	{NA}	{NA}	{NA}	{NA}	{CDZ97235.1_; GH15 glucoamylase (EC 3.2.1.3); glucodextranase (EC 3.2.1.70); alpha,alpha-trehalase (EC 3.2.1.28); dextran dextrinase (EC 2.4.1.2) -}	{PF00723:Glycosyl hydrolases family 15}
evm.model.Chr7.533	{KAF9049498.1; glycoside hydrolase family 15 protein [Hymenopellis radicata]}	{Q10211; Uncharacterized protein C4H3.03c }	{mrr:Moror_5351; }	{NA}	{NA}	{GO:0004553; hydrolase activity, hydrolyzing O-glycosyl compounds; molecular_function GO:0005976; polysaccharide metabolic process; biological_process}	{NA}	{NA}	{NA}	{NA}	{QRV74024.1_; GH15 glucoamylase (EC 3.2.1.3); glucodextranase (EC 3.2.1.70); alpha,alpha-trehalase (EC 3.2.1.28); dextran dextrinase (EC 2.4.1.2) -}	{PF00723:Glycosyl hydrolases family 15}
evm.model.Chr7.723	{AOC97459.1; gamma-amylase [Flammulina velutipes]}	{D8Q9M3; Glucoamylase ARB_02327-1 }	{tvs:TRAVEDRAFT_28580; K01178 SGA1 glucoamylase 3.2.1.3 Metabolism; Carbohydrate metabolism; Starch and sucrose metabolism [PATH:ko00500] Metabolism; Global and overview maps; Metabolic pathways [PATH:ko01100]}	{NA}	{NA}	{GO:2001070; NA GO:0004553; hydrolase activity, hydrolyzing O-glycosyl compounds; molecular_function GO:0005976; polysaccharide metabolic process; biological_process}	{PHI:2138; G4NCF7 SGA1 318829 Magnaporthe oryzae Rice Blast Hordeum vulgare (related: barley) vacuolar glucoamylase gene deletion: full loss of pathogenicity}	{NA}	{NA}	{YES}	{AOC97459.1_; CBM20 The granular starch-binding function has been demonstrated in several cases. Interact strongly with cyclodextrins. Often designated as starch-binding domains (SBD). -; AOC97459.1_; GH15 glucoamylase (EC 3.2.1.3); glucodextranase (EC 3.2.1.70); alpha,alpha-trehalase (EC 3.2.1.28); dextran dextrinase (EC 2.4.1.2) -}	{PF00686:Starch binding domain PF00723:Glycosyl hydrolases family 15}
Invertase
Gene_id	{nr}	{SwissProt}	{KEGG}	{KOG}	{TCDB}	{GO}	{PHI}	{DFVF}	{P450}	{Secretory_Protein}	{CAZy}	{Pfam}
evm.model.Chr12.383	{KAF9467486.1; glycosyl hydrolase [Lepista nuda]}	{Q6BJW6; Invertase }	{uma:UMAG_01945; K01193 INV, sacA beta-fructofuranosidase 3.2.1.26 Metabolism; Carbohydrate metabolism; Galactose metabolism [PATH:ko00052] Metabolism; Carbohydrate metabolism; Starch and sucrose metabolism [PATH:ko00500] Metabolism; Global and overview maps; Metabolic pathways [PATH:ko01100]}	{SPCC191.11; KOG0228 Beta-fructofuranosidase (invertase) G Carbohydrate transport and metabolism ;}	{NA}	{NA}	{NA}	{NA}	{NA}	{YES}	{SJX62062.1_; GH32 invertase (EC 3.2.1.26); endo-inulinase (EC 3.2.1.7); beta-2,6-fructan 6-levanbiohydrolase (EC 3.2.1.64); endo-levanase (EC 3.2.1.65); exo-inulinase (EC 3.2.1.80); fructan beta-(2,1)-fructosidase/1-exohydrolase (EC 3.2.1.153); fructan beta-(2,6)-fructosidase/6-exohydrolase (EC 3.2.1.154); sucrose:sucrose 1-fructosyltransferase (EC 2.4.1.99); fructan:fructan 1-fructosyltransfera…	{NA}
evm.model.Chr5.283	{PBK99499.1; Arabinanase/levansucrase/invertase [Armillaria gallica]}	{NA}	{npa:UCRNP2_5664; }	{NA}	{NA}	{GO:0004553; hydrolase activity, hydrolyzing O-glycosyl compounds; molecular_function GO:0005975; carbohydrate metabolic process; biological_process}	{NA}	{NA}	{NA}	{NA}	{QRV82061.1_; GH43 beta-xylosidase (EC 3.2.1.37); alpha-L-arabinofuranosidase (EC 3.2.1.55); xylanase (EC 3.2.1.8); alpha-1,2-L-arabinofuranosidase (EC 3.2.1.-); exo-alpha-1,5-L-arabinofuranosidase (EC 3.2.1.-); [inverting] exo-alpha-1,5-L-arabinanase (EC 3.2.1.-); beta-1,3-xylosidase (EC 3.2.1.-); [inverting] exo-alpha-1,5-L-arabinanase (EC 3.2.1.-); [inverting] endo-alpha-1,5-L-arabinanase (EC …	{PF04616:Glycosyl hydrolases family 43}
evm.model.Chr5.865	{KAF8912446.1; hypothetical protein CPB85DRAFT_1375749 [Mucidula mucida]}	{A0A0B4FP77; Hydroxynaphthalene reductase-like protein Arp2 }	{mrr:Moror_2540; K00059 fabG 3-oxoacyl-[acyl-carrier protein] reductase 1.1.1.100 Metabolism; Lipid metabolism; Fatty acid biosynthesis [PATH:ko00061] Metabolism; Biosynthesis of other secondary metabolites; Prodigiosin biosynthesis [PATH:ko00333] Metabolism; Metabolism of cofactors and vitamins; Biotin metabolism [PATH:ko00780] Metabolism; Lipid metabolism; Biosynthesis of unsaturated fatty acid…	{NA}	{NA}	{GO:0003824; NA GO:0008152; NA GO:0044237; cellular metabolic process; biological_process GO:0004488; methylenetetrahydrofolate dehydrogenase (NADP+) activity; molecular_function GO:0050662; coenzyme binding; molecular_function GO:0016491; oxidoreductase activity; molecular_function GO:0055114; oxidation-reduction process; biological_process GO:0009396; folic acid-containing compound biosynthetic…	{NA}	{NA}	{NA}	{NA}	{QDL13133.1_; GH100 alkaline and neutral invertase (EC 3.2.1.26) -}	{PF02882:Tetrahydrofolate dehydrogenase/cyclohydrolase, NAD(P)-binding domain PF00106:short chain dehydrogenase PF01370:NAD dependent epimerase/dehydratase family}
evm.model.Chr8.529	{NA}	{NA}	{NA}	{NA}	{NA}	{GO:0030599; pectinesterase activity; molecular_function GO:0004857; enzyme inhibitor activity; molecular_function}	{NA}	{NA}	{NA}	{NA}	{NA}	{PF04043:Plant invertase/pectin methylesterase inhibitor}
Phytase
Gene_id	{nr}	{SwissProt}	{KEGG}	{KOG}	{TCDB}	{GO}	{PHI}	{DFVF}	{P450}	{Secretory_Protein}	{CAZy}	{Pfam}
evm.model.Chr1.201	{SJL02677.1; related to 3-phytase A precursor [Armillaria ostoyae]}	{O00107; 3-phytase A }	{scm:SCHCODRAFT_38239; }	{NA}	{NA}	{GO:0003993; acid phosphatase activity; molecular_function}	{NA}	{NA}	{NA}	{YES}	{NA}	{PF00328:Histidine phosphatase superfamily (branch 2)}
evm.model.Chr12.21	{KAF9049090.1; esterase-like activity of phytase-domain-containing protein [Panaeolus papilionaceus]}	{NA}	{scm:SCHCODRAFT_59975; }	{NA}	{NA}	{NA}	{NA}	{NA}	{NA}	{NA}	{NA}	{NA}
Laccase
Gene_id	{nr}	{SwissProt}	{KEGG}	{KOG}	{TCDB}	{GO}	{PHI}	{DFVF}	{P450}	{Secretory_Protein}	{CAZy}	{Pfam}
evm.model.Chr1.681	{AHD24914.1; putative laccase 1 [Flammulina velutipes]}	{Q4PIF8; Iron multicopper oxidase fer1 }	{lbc:LACBIDRAFT_399752; K19791 FET3_5 iron transport multicopper oxidase -- }	{NA}	{gnl|TC-DB|Q1P9T1; 2.A.108.1.7 Fet3 protein - Phanerochaete chrysosporium (White-rot fungus) (Sporotrichum pruinosum).}	{GO:0016491; oxidoreductase activity; molecular_function GO:0055114; oxidation-reduction process; biological_process GO:0005507; copper ion binding; molecular_function}	{PHI:3919; Q4PIF8 fer1 5270 Ustilago maydis Smut Disease Zea mays (related: maize) encoding an iron multicopper oxidase gene deletion reduced virulence}	{NA}	{NA}	{YES}	{AHD24914.1_; AA1 Laccase / p-diphenol:oxygen oxidoreductase / ferroxidase (EC 1.10.3.2); ; ferroxidase (EC 1.10.3.-); Laccase-like multicopper oxidase (EC 1.10.3.-) -}	{PF07731:Multicopper oxidase PF07732:Multicopper oxidase PF00394:Multicopper oxidase}
evm.model.Chr1.866	{AIW01082.1; laccase [Flammulina velutipes]}	{Q12729; Laccase-1 }	{mrr:Moror_9907; }	{NA}	{NA}	{GO:0016491; oxidoreductase activity; molecular_function GO:0005507; copper ion binding; molecular_function GO:0055114; oxidation-reduction process; biological_process}	{NA}	{NA}	{NA}	{YES}	{AIW01082.1_; AA1 Laccase / p-diphenol:oxygen oxidoreductase / ferroxidase (EC 1.10.3.2); ; ferroxidase (EC 1.10.3.-); Laccase-like multicopper oxidase (EC 1.10.3.-) -}	{PF00394:Multicopper oxidase PF07732:Multicopper oxidase PF07731:Multicopper oxidase}
evm.model.Chr1.867	{AHD24907.1; putative laccase 6 [Flammulina velutipes]}	{Q12729; Laccase-1 }	{mrr:Moror_9907; }	{NA}	{NA}	{GO:0055114; oxidation-reduction process; biological_process GO:0005507; copper ion binding; molecular_function GO:0016491; oxidoreductase activity; molecular_function}	{NA}	{NA}	{NA}	{YES}	{AIW01081.1_; AA1 Laccase / p-diphenol:oxygen oxidoreductase / ferroxidase (EC 1.10.3.2); ; ferroxidase (EC 1.10.3.-); Laccase-like multicopper oxidase (EC 1.10.3.-) -}	{PF00394:Multicopper oxidase PF07732:Multicopper oxidase PF07731:Multicopper oxidase}
evm.model.Chr10.405	{AIW01083.1; laccase [Flammulina velutipes]}	{Q12739; Laccase-2 }	{cci:CC1G_02449; K19791 FET3_5 iron transport multicopper oxidase -- }	{NA}	{NA}	{GO:0016491; oxidoreductase activity; molecular_function GO:0005507; copper ion binding; molecular_function GO:0055114; oxidation-reduction process; biological_process}	{NA}	{NA}	{NA}	{NA}	{AIW01083.1_; AA1 Laccase / p-diphenol:oxygen oxidoreductase / ferroxidase (EC 1.10.3.2); ; ferroxidase (EC 1.10.3.-); Laccase-like multicopper oxidase (EC 1.10.3.-) -}	{PF00394:Multicopper oxidase PF07731:Multicopper oxidase}
evm.model.Chr10.406	{AHD24910.1; putative laccase 10 [Flammulina velutipes]}	{Q12739; Laccase-2 }	{lbc:LACBIDRAFT_399745; }	{NA}	{NA}	{GO:0005507; copper ion binding; molecular_function GO:0055114; oxidation-reduction process; biological_process GO:0016491; oxidoreductase activity; molecular_function}	{NA}	{NA}	{NA}	{YES}	{AHD24910.1_; AA1 Laccase / p-diphenol:oxygen oxidoreductase / ferroxidase (EC 1.10.3.2); ; ferroxidase (EC 1.10.3.-); Laccase-like multicopper oxidase (EC 1.10.3.-) -}	{PF00394:Multicopper oxidase PF07731:Multicopper oxidase PF07732:Multicopper oxidase}
evm.model.Chr12.385	{BAE53733.1; putative laccase, partial [Termitomyces sp. Group5]}	{NA}	{mpr:MPER_00582; }	{NA}	{NA}	{GO:0016491; oxidoreductase activity; molecular_function GO:0055114; oxidation-reduction process; biological_process GO:0005524; ATP binding; molecular_function GO:0006810; transport; biological_process}	{NA}	{NA}	{NA}	{NA}	{VWP00472.1_; AA1 Laccase / p-diphenol:oxygen oxidoreductase / ferroxidase (EC 1.10.3.2); ; ferroxidase (EC 1.10.3.-); Laccase-like multicopper oxidase (EC 1.10.3.-) -}	{PF05157:Type II secretion system (T2SS), protein E, N-terminal domain PF00394:Multicopper oxidase}
evm.model.Chr12.388	{AHD24915.1; putative laccase 2 [Flammulina velutipes]}	{Q4PIF8; Iron multicopper oxidase fer1 }	{lbc:LACBIDRAFT_399752; K19791 FET3_5 iron transport multicopper oxidase -- }	{NA}	{gnl|TC-DB|Q1P9T1; 2.A.108.1.7 Fet3 protein - Phanerochaete chrysosporium (White-rot fungus) (Sporotrichum pruinosum).}	{GO:0006810; transport; biological_process GO:0016491; oxidoreductase activity; molecular_function GO:0055114; oxidation-reduction process; biological_process GO:0005524; ATP binding; molecular_function GO:0005507; copper ion binding; molecular_function}	{PHI:3919; Q4PIF8 fer1 5270 Ustilago maydis Smut Disease Zea mays (related: maize) encoding an iron multicopper oxidase gene deletion reduced virulence}	{NA}	{NA}	{NA}	{AHD24915.1_; AA1 Laccase / p-diphenol:oxygen oxidoreductase / ferroxidase (EC 1.10.3.2); ; ferroxidase (EC 1.10.3.-); Laccase-like multicopper oxidase (EC 1.10.3.-) -}	{PF05157:Type II secretion system (T2SS), protein E, N-terminal domain PF00394:Multicopper oxidase PF07732:Multicopper oxidase PF07731:Multicopper oxidase}
evm.model.Chr2.725	{AHD24917.1; putative laccase 4 [Flammulina velutipes]}	{NA}	{scm:SCHCODRAFT_258476; }	{NA}	{NA}	{GO:0055114; oxidation-reduction process; biological_process GO:0005507; copper ion binding; molecular_function GO:0016491; oxidoreductase activity; molecular_function}	{NA}	{NA}	{NA}	{YES}	{AHD24917.1_; AA1 Laccase / p-diphenol:oxygen oxidoreductase / ferroxidase (EC 1.10.3.2); ; ferroxidase (EC 1.10.3.-); Laccase-like multicopper oxidase (EC 1.10.3.-) -}	{PF00394:Multicopper oxidase PF07732:Multicopper oxidase PF07731:Multicopper oxidase}
evm.model.Chr3.123	{PBK76567.1; mitogen activated protein kinase [Armillaria ostoyae|Armillaria solidipes]}	{P0CP69; Mitogen-activated protein kinase HOG1 }	{cput:CONPUDRAFT_79347; K04441 P38 p38 MAP kinase 2.7.11.24 Human Diseases; Drug resistance: Antineoplastic; Endocrine resistance [PATH:ko01522] Environmental Information Processing; Signal transduction; MAPK signaling pathway [PATH:ko04010] Environmental Information Processing; Signal transduction; MAPK signaling pathway - yeast [PATH:ko04011] Environmental Information Processing; Signal transdu…	{SPAC24B11.06c; KOG0660 Mitogen-activated protein kinase T Signal transduction mechanisms ;}	{NA}	{GO:0045040; protein import into mitochondrial outer membrane; biological_process GO:0006468; protein phosphorylation; biological_process GO:0003824; NA GO:0004672; protein kinase activity; molecular_function GO:0009103; lipopolysaccharide biosynthetic process; biological_process GO:0016020; membrane; cellular_component GO:0005524; ATP binding; molecular_function GO:0016773; phosphotransferase ac…	{PHI:497; Q56R42 HOG1 5207 Cryptococcus neoformans Cryptococcosis Mus musculus (related: house mouse) MAP kinase gene disruption; gene complementation reduced virulence}	{HOG1_CRYPA; HOG1 AAO27796.1 358 Cryphonectria parasitica 5116 FUNCTION: Mitogen-activated protein kinase involved in a signal transduction pathway that is activated by changes in the osmolarity of the extracellular environment. Controls osmotic regulation of transcription of target genes (By similarity). Involved in the virulence and conidia formation. Mediates tannic acid-induced laccase expres…	{NA}	{NA}	{NA}	{PF06552:Plant specific mitochondrial import receptor subunit TOM20 PF06293:Lipopolysaccharide kinase (Kdo/WaaP) family PF07714:Protein tyrosine and serine/threonine kinase PF01163:RIO1 family PF00069:Protein kinase domain}
evm.model.Chr3.894	{KAF9022502.1; ATP-dependent metallopeptidase Hfl [Hymenopellis radicata]}	{Q9HGM3; Mitochondrial respiratory chain complexes assembly protein rca1 }	{mrr:Moror_899; K08956 AFG3 AFG3 family protein 3.4.24.- }	{SPBC543.09; KOG0731 AAA+-type ATPase containing the peptidase M41 domain O Posttranslational modification, protein turnover, chaperones ;}	{gnl|TC-DB|P40341; 3.A.29.1.1 Mitochondrial respiratory chain complexes assembly protein YTA12 OS=Saccharomyces cerevisiae (strain ATCC 204508 / S288c) OX=559292 GN=YTA12 PE=1 SV=2}	{GO:0003678; DNA helicase activity; molecular_function GO:0006281; DNA repair; biological_process GO:0006397; mRNA processing; biological_process GO:0005634; nucleus; cellular_component GO:0006310; DNA recombination; biological_process GO:0004222; metalloendopeptidase activity; molecular_function GO:0009378; four-way junction helicase activity; molecular_function GO:0005524; ATP binding; molecula…	{NA}	{NA}	{NA}	{NA}	{VUW72999.1_; AA1 Laccase / p-diphenol:oxygen oxidoreductase / ferroxidase (EC 1.10.3.2); ; ferroxidase (EC 1.10.3.-); Laccase-like multicopper oxidase (EC 1.10.3.-) -}	{PF01695:IstB-like ATP binding protein PF06480:FtsH Extracellular PF06068:TIP49 P-loop domain PF05496:Holliday junction DNA helicase RuvB P-loop domain PF07728:AAA domain (dynein-related subfamily) PF05843:Suppressor of forked protein (Suf) PF07724:AAA domain (Cdc48 subfamily) PF00004:ATPase family associated with various cellular activities (AAA) PF01434:Peptidase family M41}
evm.model.Chr4.184	{AFA35114.1; laccase [Flammulina velutipes]}	{Q02081; Laccase-4 }	{cci:CC1G_08591; K19791 FET3_5 iron transport multicopper oxidase -- }	{NA}	{NA}	{GO:0016491; oxidoreductase activity; molecular_function GO:0005507; copper ion binding; molecular_function GO:0055114; oxidation-reduction process; biological_process}	{NA}	{NA}	{NA}	{YES}	{AFA35114.1_; AA1 Laccase / p-diphenol:oxygen oxidoreductase / ferroxidase (EC 1.10.3.2); ; ferroxidase (EC 1.10.3.-); Laccase-like multicopper oxidase (EC 1.10.3.-) -}	{PF00394:Multicopper oxidase PF07732:Multicopper oxidase PF07731:Multicopper oxidase}
evm.model.Chr5.341	{ADX07303.1; putative laccase 1 [Flammulina velutipes]}	{Q12729; Laccase-1 }	{hir:HETIRDRAFT_67601; K19791 FET3_5 iron transport multicopper oxidase -- }	{NA}	{NA}	{GO:0055114; oxidation-reduction process; biological_process GO:0005507; copper ion binding; molecular_function GO:0016491; oxidoreductase activity; molecular_function}	{NA}	{NA}	{NA}	{YES}	{ADX07303.1_; AA1 Laccase / p-diphenol:oxygen oxidoreductase / ferroxidase (EC 1.10.3.2); ; ferroxidase (EC 1.10.3.-); Laccase-like multicopper oxidase (EC 1.10.3.-) -}	{PF07731:Multicopper oxidase PF07732:Multicopper oxidase PF00394:Multicopper oxidase}
evm.model.Chr6.826	{AHD24913.1; putative laccase 9 [Flammulina velutipes]}	{Q02081; Laccase-4 }	{cci:CC1G_08587; K19791 FET3_5 iron transport multicopper oxidase -- }	{NA}	{NA}	{GO:0005507; copper ion binding; molecular_function GO:0055114; oxidation-reduction process; biological_process GO:0016491; oxidoreductase activity; molecular_function}	{NA}	{NA}	{NA}	{NA}	{AHD24913.1_; AA1 Laccase / p-diphenol:oxygen oxidoreductase / ferroxidase (EC 1.10.3.2); ; ferroxidase (EC 1.10.3.-); Laccase-like multicopper oxidase (EC 1.10.3.-) -}	{PF07731:Multicopper oxidase PF07732:Multicopper oxidase PF00394:Multicopper oxidase}
evm.model.Chr9.114	{AHD24909.1; putative laccase 8 [Flammulina velutipes]}	{Q02497; Laccase }	{mrr:Moror_9904; K19791 FET3_5 iron transport multicopper oxidase -- }	{NA}	{NA}	{GO:0005507; copper ion binding; molecular_function GO:0055114; oxidation-reduction process; biological_process GO:0016491; oxidoreductase activity; molecular_function}	{NA}	{NA}	{NA}	{YES}	{AHD24909.1_; AA1 Laccase / p-diphenol:oxygen oxidoreductase / ferroxidase (EC 1.10.3.2); ; ferroxidase (EC 1.10.3.-); Laccase-like multicopper oxidase (EC 1.10.3.-) -}	{PF07732:Multicopper oxidase PF07731:Multicopper oxidase PF00394:Multicopper oxidase}
Superoxide dismutase
Gene_id	{nr}	{SwissProt}	{KEGG}	{KOG}	{TCDB}	{GO}	{PHI}	{DFVF}	{P450}	{Secretory_Protein}	{CAZy}	{Pfam}
evm.model.Chr1.1184	{KIY72874.1; manganese and iron superoxide dismutase [Cylindrobasidium torrendii FP15055 ss-10]}	{NA}	{mrr:Moror_1621; K04564 SOD2 superoxide dismutase, Fe-Mn family 1.15.1.1 Environmental Information Processing; Signal transduction; MAPK signaling pathway - fly [PATH:ko04013] Environmental Information Processing; Signal transduction; FoxO signaling pathway [PATH:ko04068] Cellular Processes; Transport and catabolism; Peroxisome [PATH:ko04146] Organismal Systems; Aging; Longevity regulating pathwa…	{NA}	{NA}	{GO:0004784; superoxide dismutase activity; molecular_function GO:0006801; superoxide metabolic process; biological_process GO:0046872; metal ion binding; molecular_function GO:0055114; oxidation-reduction process; biological_process}	{NA}	{NA}	{NA}	{NA}	{NA}	{PF02777:Iron/manganese superoxide dismutases, C-terminal domain}
evm.model.Chr12.265	{AYG96714.1; Mn superoxide dismutase 1 [Flammulina velutipes]}	{Q92429; Superoxide dismutase [Mn], mitochondrial }	{sla:SERLADRAFT_479637; K04564 SOD2 superoxide dismutase, Fe-Mn family 1.15.1.1 Environmental Information Processing; Signal transduction; MAPK signaling pathway - fly [PATH:ko04013] Environmental Information Processing; Signal transduction; FoxO signaling pathway [PATH:ko04068] Cellular Processes; Transport and catabolism; Peroxisome [PATH:ko04146] Organismal Systems; Aging; Longevity regulating…	{CE09323; KOG0876 Manganese superoxide dismutase P Inorganic ion transport and metabolism ;}	{NA}	{GO:0004784; superoxide dismutase activity; molecular_function GO:0006801; superoxide metabolic process; biological_process GO:0046872; metal ion binding; molecular_function GO:0055114; oxidation-reduction process; biological_process}	{PHI:420; Q6TDT0 SOD2 552467 Cryptococcus gattii VGIII Meningoencephalitis Mus musculus (related: house mouse) Superoxide dismutase gene disruption; gene complementation loss of pathogenicity}	{Q6TDT0_CRYGA; SOD2 AAQ98967.1 225 Cryptococcus gattii 552467 FUNCTION: Destroys radicals which are normally produced within the cells and which are toxic to biological systems (By similarity).; CATALYTIC ACTIVITY: 2 superoxide + 2 H(+) = O(2) + H(2)O(2).; SIMILARITY: Belongs to the iron/manganese superoxide dismutase family. 15752200 Unknown {ID:PF02777; Description: Sod_Fe_C} {ID:PF00081; Descr…	{NA}	{NA}	{NA}	{PF00081:Iron/manganese superoxide dismutases, alpha-hairpin domain PF02777:Iron/manganese superoxide dismutases, C-terminal domain}
evm.model.Chr7.223	{AYG96711.1; CuZn superoxide dismutase 1 [Flammulina velutipes]}	{Q9HEY7; Superoxide dismutase [Cu-Zn] }	{shs:STEHIDRAFT_98286; K04565 SOD1 superoxide dismutase, Cu-Zn family 1.15.1.1 Cellular Processes; Transport and catabolism; Peroxisome [PATH:ko04146] Organismal Systems; Aging; Longevity regulating pathway - multiple species [PATH:ko04213] Human Diseases; Neurodegenerative diseases; Amyotrophic lateral sclerosis (ALS) [PATH:ko05014] Human Diseases; Neurodegenerative diseases; Huntington disease …	{YJR104c; KOG0441 Cu2+/Zn2+ superoxide dismutase SOD1 P Inorganic ion transport and metabolism ;}	{NA}	{GO:0055114; oxidation-reduction process; biological_process GO:0046872; metal ion binding; molecular_function GO:0006801; superoxide metabolic process; biological_process}	{PHI:6198; I1RWP3 SOD1 5518 Fusarium graminearum Fusarium head blight Triticum aestivum (related: bread wheat) Superoxide dismutases gene deletion: full; gene complementation reduced virulence}	{Q9C402_CRYNV; SOD1 AAK01665.1 183 Cryptococcus neoformans 178876 FUNCTION: Destroys radicals which are normally produced within the cells and which are toxic to biological systems (By similarity).; CATALYTIC ACTIVITY: 2 superoxide + 2 H(+) = O(2) + H(2)O(2).; COFACTOR: Binds 1 copper ion per subunit (By similarity).; COFACTOR: Binds 1 zinc ion per subunit (By similarity).; SIMILARITY: Belongs to…	{NA}	{NA}	{NA}	{PF00080:Copper/zinc superoxide dismutase (SODC)}
evm.model.Chr8.52	{AYG96713.1; CuZn superoxide dismutase 3 [Flammulina velutipes]}	{Q6FWL5; Superoxide dismutase [Cu-Zn] }	{shs:STEHIDRAFT_98286; K04565 SOD1 superoxide dismutase, Cu-Zn family 1.15.1.1 Cellular Processes; Transport and catabolism; Peroxisome [PATH:ko04146] Organismal Systems; Aging; Longevity regulating pathway - multiple species [PATH:ko04213] Human Diseases; Neurodegenerative diseases; Amyotrophic lateral sclerosis (ALS) [PATH:ko05014] Human Diseases; Neurodegenerative diseases; Huntington disease …	{YJR104c; KOG0441 Cu2+/Zn2+ superoxide dismutase SOD1 P Inorganic ion transport and metabolism ;}	{NA}	{GO:0006801; superoxide metabolic process; biological_process GO:0046872; metal ion binding; molecular_function GO:0055114; oxidation-reduction process; biological_process}	{PHI:6198; I1RWP3 SOD1 5518 Fusarium graminearum Fusarium head blight Triticum aestivum (related: bread wheat) Superoxide dismutases gene deletion: full; gene complementation reduced virulence}	{SODC_CANAL; SOD1 AAC12872.1 154 Candida albicans 5476 FUNCTION: Destroys radicals which are normally produced within the cells and which are toxic to biological systems.; CATALYTIC ACTIVITY: 2 superoxide + 2 H(+) = O(2) + H(2)O(2).; COFACTOR: Binds 1 copper ion per subunit (By similarity).; COFACTOR: Binds 1 zinc ion per subunit (By similarity).; SUBUNIT: Homodimer (By similarity).; SUBCELLULAR …	{NA}	{YES}	{NA}	{PF00080:Copper/zinc superoxide dismutase (SODC)}
evm.model.Chr9.524	{SJL14783.1; related to Superoxide dismutase [Cu-Zn]}	{P85978; Superoxide dismutase [Cu-Zn] }	{lbc:LACBIDRAFT_303799; K04565 SOD1 superoxide dismutase, Cu-Zn family 1.15.1.1 Cellular Processes; Transport and catabolism; Peroxisome [PATH:ko04146] Organismal Systems; Aging; Longevity regulating pathway - multiple species [PATH:ko04213] Human Diseases; Neurodegenerative diseases; Amyotrophic lateral sclerosis (ALS) [PATH:ko05014] Human Diseases; Neurodegenerative diseases; Huntington disease…	{YJR104c; KOG0441 Cu2+/Zn2+ superoxide dismutase SOD1 P Inorganic ion transport and metabolism ;}	{NA}	{GO:0055114; oxidation-reduction process; biological_process GO:0046872; metal ion binding; molecular_function GO:0006801; superoxide metabolic process; biological_process}	{PHI:769; Q96VL0 CPSOD1 5111 Claviceps purpurea Ergot Secale cereale (related: rye) superoxide dismutase gene disruption unaffected pathogenicity}	{SODC_CANAL; SOD1 AAC12872.1 154 Candida albicans 5476 FUNCTION: Destroys radicals which are normally produced within the cells and which are toxic to biological systems.; CATALYTIC ACTIVITY: 2 superoxide + 2 H(+) = O(2) + H(2)O(2).; COFACTOR: Binds 1 copper ion per subunit (By similarity).; COFACTOR: Binds 1 zinc ion per subunit (By similarity).; SUBUNIT: Homodimer (By similarity).; SUBCELLULAR …	{NA}	{YES}	{NA}	{PF00080:Copper/zinc superoxide dismutase (SODC)}
