# Supplementary material for: Whole-Genome Sequencing of Flammulina filiformis and Multi-Omics Analysis in Response to Low Temperature
Source: J Fungi (Basel). 2025 Mar 17;11(3):229. doi: 10.3390/jof11030229 (PMC11942922; doi:10.3390/jof11030229)
Supplement: Supplementary file 1 [file jof-11-00229-s001.zip › Table S5-DEGs between ML and M samples (FC=2).xlsx]

## Sheet: MLvsM_deg_all
Table S5 1404 DEGs (Up 839 and Down 565) between ML and M samples (|log2FoldChange|>=1, padj<=0.05)
Gene ID	ML (FPKM)	M (FPKM)	log2FoldChange(ML vs M)	P value	padj	Gene annotation
Chr6_393	1995.87	1.05793	10.8877	2.43249e-06	7.83333e-05
Chr6_8	526.246	0.363561	10.4672	2.63157e-13	5.67787e-11	sp|Q0CEU4|EGLD_ASPTN Probable endo-beta-1,4-glucanase D OS=Aspergillus terreus (strain NIH 2624 / FGSC A1156) OX=341663 GN=eglD PE=3 SV=1 && PF03443:Glycosyl hydrolase family 61
Chr2_1182	34598.3	35.9061	9.91104	1.7754e-50	1.9153e-46
Chr8_760	4676.27	5.58774	9.7129	1.69325e-25	2.60955e-22	sp|Q9URY9|YI06_SCHPO Uncharacterized hemerythrin-like protein C869.06c OS=Schizosaccharomyces pombe (strain 972 / ATCC 24843) OX=284812 GN=SPAC869.06c PE=3 SV=1 && PF01814:Hemerythrin HHE cation binding domain
Chr4_142	3057.61	3.8518	9.63888	4.59655e-23	4.95876e-20	PF10346:Conidiation protein 6
Chr8_682	80.4787	0	8.71937	0.000126109	0.00197741
novel.59	1675.09	5.24601	8.32104	5.29102e-09	3.99158e-07
Chr7_770	1620.01	6.23299	8.02339	2.50848e-33	9.02049e-30	sp|A8NCK4|COX1_COPC7 Cytochrome P450 monooxygenase COX1 OS=Coprinopsis cinerea (strain Okayama-7 / 130 / ATCC MYA-4618 / FGSC 9003) OX=240176 GN=COX1 PE=1 SV=2 && PF00067:Cytochrome P450
Chr1_1432	92.2073	0.352644	7.95475	1.61299e-08	1.10834e-06	PF03537:Glycoside-hydrolase family GH114
Chr6_273	229.227	1.80689	7.02005	7.71977e-11	1.02816e-08	sp|A1DCY5|PLYD_NEOFI Probable pectate lyase D OS=Neosartorya fischeri (strain ATCC 1020 / DSM 3700 / CBS 544.65 / FGSC A1164 / JCM 1740 / NRRL 181 / WB 181) OX=331117 GN=plyD PE=3 SV=1 && PF03211:Pectate lyase
Chr6_960	28685	231.791	6.95158	1.90115e-20	1.46497e-17	sp|Q92400|GUX2_AGABI Exoglucanase OS=Agaricus bisporus OX=5341 GN=cel2 PE=2 SV=1 && PF00840:Glycosyl hydrolase family 7
Chr3_452	2135.02	17.9336	6.89516	3.16854e-14	1.00536e-11
Chr12_394	811.01	7.55351	6.74564	1.35387e-06	4.8848e-05
Chr3_1196	3152.44	31.796	6.63188	5.08497e-07	2.10179e-05	sp|Q00023|CEL1_AGABI Cellulose-growth-specific protein OS=Agaricus bisporus OX=5341 GN=cel1 PE=3 SV=1 && PF03443:Glycosyl hydrolase family 61
Chr6_709	2706.64	31.2462	6.43851	1.09645e-17	5.37659e-15	sp|A7F811|NPIIA_SCLS1 Neutral protease 2 homolog SS1G_13741 OS=Sclerotinia sclerotiorum (strain ATCC 18683 / 1980 / Ss-1) OX=665079 GN=SS1G_13741 PE=3 SV=1 && PF02102:Deuterolysin metalloprotease (M35) family
Chr2_978	1071.77	12.8765	6.37346	3.58127e-20	2.57565e-17
Chr8_764	4034.06	49.4076	6.35134	1.27663e-06	4.62156e-05	sp|F7J1C8|E3GAL_FLAVE Galactan endo-beta-1,3-galactanase OS=Flammulina velutipes OX=38945 GN=EN3GAL PE=1 SV=1 && -
Chr10_354	2813.17	36.5868	6.26339	7.96888e-24	1.0746e-20	PF14040:Deoxyribonuclease NucA/NucB
Chr11_53	133.431	2.01763	6.03184	2.98215e-07	1.36899e-05
Chr11_279	760.422	12.9108	5.88339	8.07925e-06	0.000206411	PF03067:Lytic polysaccharide mono-oxygenase, cellulose-degrading
Chr2_1030	2688.04	46.373	5.85725	2.95787e-19	1.87703e-16
Chr7_228	373.338	6.87824	5.76079	2.78089e-10	2.88464e-08	sp|Q0CCF8|PLYF_ASPTN Probable pectate lyase F OS=Aspergillus terreus (strain NIH 2624 / FGSC A1156) OX=341663 GN=plyF PE=3 SV=1 && PF03211:Pectate lyase
novel.821	6854.12	129.715	5.72439	3.70704e-28	7.99832e-25	sp|Q13231|CHIT1_HUMAN Chitotriosidase-1 OS=Homo sapiens OX=9606 GN=CHIT1 PE=1 SV=1 && PF00787:PX domain|PF00704:Glycosyl hydrolases family 18
Chr4_227	4682.88	89.3292	5.71204	1.55376e-14	5.40707e-12	sp|Q12679|GUNA_ASPKW Endoglucanase A OS=Aspergillus kawachii (strain NBRC 4308) OX=1033177 GN=cekA PE=2 SV=2 && PF01670:Glycosyl hydrolase family 12
Chr12_328	735.992	15.9412	5.52605	2.52387e-10	2.69579e-08	sp|P50166|ARDH_CANTR D-arabinitol 2-dehydrogenase [ribulose-forming] OS=Candida tropicalis OX=5482 GN=ARD PE=1 SV=1 && PF13561:Enoyl-(Acyl carrier protein) reductase
Chr1_293	7117.72	162.699	5.4514	1.17003e-11	1.94189e-09	sp|A1C4H2|EGLD_ASPCL Probable endo-beta-1,4-glucanase D OS=Aspergillus clavatus (strain ATCC 1007 / CBS 513.65 / DSM 816 / NCTC 3887 / NRRL 1) OX=344612 GN=eglD PE=3 SV=1 && PF03443:Glycosyl hydrolase family 61
Chr11_268	1970.28	46.7353	5.39884	4.78598e-11	6.70534e-09	sp|J9VX38|HAD1_CRYNH Probable phosphatase HAD1 OS=Cryptococcus neoformans var. grubii serotype A (strain H99 / ATCC 208821 / CBS 10515 / FGSC 9487) OX=235443 GN=HAD1 PE=1 SV=1 && PF13419:Haloacid dehalogenase-like hydrolase
Chr4_377	1753.11	43.6031	5.32988	1.44815e-10	1.71677e-08	sp|B2B3C0|MANA_PODAN Mannan endo-1,4-beta-mannosidase A OS=Podospora anserina (strain S / ATCC MYA-4624 / DSM 980 / FGSC 10383) OX=515849 GN=Pa_6_490 PE=1 SV=1 && PF00150:Cellulase (glycosyl hydrolase family 5)|PF00734:Fungal cellulose binding domain
Chr4_54	287.413	7.32094	5.29599	0.000473601	0.00558995	sp|Q9ZR37|DUS1_ARATH Dual specificity protein phosphatase 1 OS=Arabidopsis thaliana OX=3702 GN=DSPTP1 PE=1 SV=1 && PF00782:Dual specificity phosphatase, catalytic domain
Chr1_99	1026.78	27.4993	5.22207	1.60922e-09	1.36695e-07	sp|G2Q9T3|CEL61_MYCTT Polysaccharide monooxygenase Cel61a OS=Myceliophthora thermophila (strain ATCC 42464 / BCRC 31852 / DSM 1799) OX=573729 GN=Cel61a PE=1 SV=1 && PF03443:Glycosyl hydrolase family 61
Chr11_316	13.6927	0.352644	5.20797	0.00155802	0.0137544
Chr7_678	209.019	5.62655	5.19659	2.25624e-09	1.85524e-07
Chr5_861	215.492	6.14294	5.12907	4.19018e-07	1.80094e-05	sp|Q65DC2|PTLY_BACLD Pectate trisaccharide-lyase OS=Bacillus licheniformis (strain ATCC 14580 / DSM 13 / JCM 2505 / NBRC 12200 / NCIMB 9375 / NRRL NRS-1264 / Gibson 46) OX=279010 GN=BLi04129 PE=3 SV=1 && PF00544:Pectate lyase
Chr3_26	2071.92	61.6874	5.06989	6.53461e-10	6.02525e-08	sp|P49943|XYLB_BACOV Xylosidase/arabinosidase OS=Bacteroides ovatus OX=28116 GN=xsa PE=2 SV=1 && -
Chr8_817	43.2667	1.35054	4.98093	6.18792e-06	0.000166437	PF00505:HMG (high mobility group) box
Chr12_202	2052.71	65.081	4.98007	6.12174e-11	8.46683e-09	sp|B8N3L3|XGEA_ASPFN Probable xyloglucan-specific endo-beta-1,4-glucanase A OS=Aspergillus flavus (strain ATCC 200026 / FGSC A1120 / NRRL 3357 / JCM 12722 / SRRC 167) OX=332952 GN=xgeA PE=3 SV=1 && PF01670:Glycosyl hydrolase family 12
Chr7_330	1345.1	42.6849	4.9793	4.92425e-48	2.65614e-44	sp|Q7SHI4|SRDC_NEUCR Short-chain dehydrogenase srdC OS=Neurospora crassa (strain ATCC 24698 / 74-OR23-1A / CBS 708.71 / DSM 1257 / FGSC 987) OX=367110 GN=srdC PE=2 SV=3 && PF13561:Enoyl-(Acyl carrier protein) reductase
Chr1_277	381.827	12.651	4.91796	0.00369944	0.0260847	sp|A0A0A7EQR3|GCE_CERUI 4-O-methyl-glucuronoyl methylesterase OS=Cerrena unicolor OX=90312 PE=1 SV=1 && -
Chr8_204	473.489	15.7768	4.90633	3.82197e-08	2.39151e-06	sp|P39932|STL1_YEAST Sugar transporter STL1 OS=Saccharomyces cerevisiae (strain ATCC 204508 / S288c) OX=559292 GN=STL1 PE=1 SV=2 && PF00083:Sugar (and other) transporter
Chr1_91	8756.91	300.14	4.86677	0.000164071	0.00246063	sp|B8NBI2|AXE1_ASPFN Probable acetylxylan esterase A OS=Aspergillus flavus (strain ATCC 200026 / FGSC A1120 / NRRL 3357 / JCM 12722 / SRRC 167) OX=332952 GN=axeA PE=3 SV=1 && PF00734:Fungal cellulose binding domain|PF10503:Esterase PHB depolymerase
Chr12_317	248.521	8.60326	4.8508	3.40718e-12	6.33736e-10
novel.341	995.675	36.4116	4.77178	5.96359e-29	1.60838e-25
Chr6_593	4175.94	153.295	4.7679	1.16983e-13	2.80447e-11	sp|O59738|YN22_SCHPO Uncharacterized transporter C530.02 OS=Schizosaccharomyces pombe (strain 972 / ATCC 24843) OX=284812 GN=SPBC530.02 PE=3 SV=1 && PF07690:Major Facilitator Superfamily
Chr12_264	3334.65	122.674	4.76489	1.44987e-12	2.95116e-10	sp|Q01738|CDH_PHACH Cellobiose dehydrogenase OS=Phanerochaete chrysosporium OX=5306 GN=CDH-1 PE=1 SV=1 && PF16010:Cytochrome domain of cellobiose dehydrogenase|PF00732:GMC oxidoreductase
Chr5_307	3071.99	113.922	4.75366	1.32194e-13	3.10023e-11	PF02055:Glycosyl hydrolase family 30 TIM-barrel domain
novel.1007	2563.04	97.025	4.72381	1.93369e-10	2.17338e-08	sp|A2QPC3|EGLB_ASPNC Probable endo-beta-1,4-glucanase B OS=Aspergillus niger (strain ATCC MYA-4892 / CBS 513.88 / FGSC A1513) OX=425011 GN=eglB PE=3 SV=1 && PF00150:Cellulase (glycosyl hydrolase family 5)
Chr2_422	4810.64	185.336	4.698	6.82866e-17	2.83337e-14	sp|D4B0V1|E13B_ARTBC Probable glucan endo-1,3-beta-glucosidase ARB_02077 OS=Arthroderma benhamiae (strain ATCC MYA-4681 / CBS 112371) OX=663331 GN=ARB_02077 PE=1 SV=1 && PF12708:Pectate lyase superfamily protein
Chr11_303	533.393	21.0911	4.66011	8.36252e-08	4.69869e-06	sp|P80412|FVE_FLAVE Immunomodulatory protein FIP-Fve OS=Flammulina velutipes OX=38945 PE=1 SV=1 && PF09259:Fungal immunomodulatory protein Fve
Chr9_426	26.2055	1.03883	4.65928	1.35065e-05	0.000312678
Chr4_1204	2751.68	116.123	4.56693	9.89871e-10	8.82539e-08	sp|A1DBS6|EGLD_NEOFI Probable endo-beta-1,4-glucanase D OS=Neosartorya fischeri (strain ATCC 1020 / DSM 3700 / CBS 544.65 / FGSC A1164 / JCM 1740 / NRRL 181 / WB 181) OX=331117 GN=eglD PE=3 SV=1 && PF03443:Glycosyl hydrolase family 61
Chr2_279	9197.52	389.75	4.56048	2.99577e-11	4.42717e-09	sp|Q10327|YD72_SCHPO Uncharacterized protein C32A11.02c OS=Schizosaccharomyces pombe (strain 972 / ATCC 24843) OX=284812 GN=SPAC32A11.02c PE=4 SV=1 && PF14613:Protein of unknown function (DUF4449)
Chr12_201	532.713	22.7309	4.55253	1.16522e-10	1.42846e-08
Chr2_674	40.1431	1.73594	4.5394	0.000124942	0.00197347	sp|P04323|POL3_DROME Retrovirus-related Pol polyprotein from transposon 17.6 OS=Drosophila melanogaster OX=7227 GN=pol PE=4 SV=1 && PF17917:RNase H-like domain found in reverse transcriptase|PF17921:Integrase zinc binding domain|PF00078:Reverse transcriptase (RNA-dependent DNA polymerase)|PF00665:Integrase core domain
Chr2_643	10880.2	471.673	4.52782	7.71142e-14	2.07977e-11	PF06687:SUR7/PalI family
novel.898	309.016	13.4693	4.51918	1.18036e-07	6.24201e-06	sp|B0XT32|PLYA_ASPFC Probable pectate lyase A OS=Neosartorya fumigata (strain CEA10 / CBS 144.89 / FGSC A1163) OX=451804 GN=plyA PE=3 SV=1 && -
novel.505	31.7037	1.37237	4.51869	4.71175e-07	1.97305e-05
Chr1_115	77.205	3.49916	4.47058	2.1986e-06	7.23125e-05
Chr12_25	65.9156	2.97459	4.45342	0.000583351	0.00654859	sp|B0Y9G4|EGLD_ASPFC Probable endo-beta-1,4-glucanase D OS=Neosartorya fumigata (strain CEA10 / CBS 144.89 / FGSC A1163) OX=451804 GN=eglD PE=3 SV=1 && PF03443:Glycosyl hydrolase family 61
Chr2_319	7778.43	358.078	4.44128	1.04357e-10	1.29402e-08	sp|A6YAP7|XYN1_LEUGO Endo-1,4-beta-xylanase 1 OS=Leucoagaricus gongylophorus OX=79220 GN=Xyn1 PE=1 SV=1 && PF00457:Glycosyl hydrolases family 11
novel.1156	1219.8	57.1151	4.41608	2.05953e-07	1.00082e-05	sp|G2Q9T3|CEL61_MYCTT Polysaccharide monooxygenase Cel61a OS=Myceliophthora thermophila (strain ATCC 42464 / BCRC 31852 / DSM 1799) OX=573729 GN=Cel61a PE=1 SV=1 && PF03443:Glycosyl hydrolase family 61
Chr1_889	1248.69	59.1419	4.40073	1.70883e-13	3.9223e-11	sp|O94327|TSPO_SCHPO Translocator protein homolog OS=Schizosaccharomyces pombe (strain 972 / ATCC 24843) OX=284812 GN=SPBC725.10 PE=3 SV=2 && PF03073:TspO/MBR family
Chr4_448	2307.62	115.105	4.32677	1.68846e-23	2.0239e-20
Chr3_876	3417.63	171.546	4.31642	2.22547e-11	3.38146e-09
Chr3_1349	4180.92	210.153	4.31452	5.11958e-08	3.06834e-06	sp|Q92400|GUX2_AGABI Exoglucanase OS=Agaricus bisporus OX=5341 GN=cel2 PE=2 SV=1 && PF00734:Fungal cellulose binding domain|PF00840:Glycosyl hydrolase family 7
novel.743	89.9371	4.53526	4.3137	8.89467e-06	0.000221607	sp|Q75A82|ANT1_ASHGO Peroxisomal adenine nucleotide transporter 1 OS=Ashbya gossypii (strain ATCC 10895 / CBS 109.51 / FGSC 9923 / NRRL Y-1056) OX=284811 GN=ANT1 PE=3 SV=1 && -
Chr8_768	5904.45	303.816	4.28068	1.15465e-08	8.03635e-07	sp|Q0CVU1|RGLA_ASPTN Probable rhamnogalacturonate lyase A OS=Aspergillus terreus (strain NIH 2624 / FGSC A1156) OX=341663 GN=rglA PE=3 SV=2 && PF14683:Polysaccharide lyase family 4, domain III|PF14686:Polysaccharide lyase family 4, domain II|PF09284:Rhamnogalacturonan lyase B, N-terminal
Chr8_164	1074.39	56.0481	4.26281	6.03828e-10	5.71412e-08	sp|A0A1P8B554|THLP1_ARATH Thaumatin-like protein 1 OS=Arabidopsis thaliana OX=3702 GN=TLP1 PE=2 SV=1 && PF00314:Thaumatin family
novel.1329	6.98773	0.363561	4.23205	0.00616295	0.0379053
Chr2_602	9490.43	510.307	4.21724	3.64451e-10	3.70914e-08	sp|P32470|CHI1_APHAL Chitinase 1 OS=Aphanocladium album OX=12942 GN=CHI1 PE=1 SV=2 && PF00704:Glycosyl hydrolases family 18
Chr7_871	21953.8	1209.06	4.18255	2.2982e-12	4.42732e-10	sp|J9VX38|HAD1_CRYNH Probable phosphatase HAD1 OS=Cryptococcus neoformans var. grubii serotype A (strain H99 / ATCC 208821 / CBS 10515 / FGSC 9487) OX=235443 GN=HAD1 PE=1 SV=1 && PF00702:haloacid dehalogenase-like hydrolase
Chr12_414	851.631	47.1683	4.1748	2.27261e-14	7.42936e-12
Chr2_318	1989.64	110.41	4.17175	1.02075e-06	3.82355e-05	sp|Q0H904|XYNC_ASPFU Endo-1,4-beta-xylanase C OS=Neosartorya fumigata (strain ATCC MYA-4609 / Af293 / CBS 101355 / FGSC A1100) OX=330879 GN=xlnC PE=2 SV=2 && PF00331:Glycosyl hydrolase family 10
novel.532	468.251	26.1433	4.16199	3.30684e-06	0.000100291	sp|Q8NJ73|XYN6_MAGGR Endo-1,4-beta-xylanase 6 OS=Magnaporthe grisea OX=148305 GN=XYL6 PE=1 SV=1 && PF00734:Fungal cellulose binding domain|PF00331:Glycosyl hydrolase family 10
Chr7_565	1551.15	87.6069	4.14607	9.40718e-15	3.38282e-12	PF10342:Ser-Thr-rich glycosyl-phosphatidyl-inositol-anchored membrane family
Chr7_222	3442.8	197.274	4.12554	1.19361e-06	4.39477e-05	PF18271:Glycoside hydrolase 131 catalytic N-terminal domain|PF00734:Fungal cellulose binding domain
Chr2_611	288.739	16.7714	4.1087	4.62226e-09	3.51161e-07	PF13460:NAD(P)H-binding
Chr4_546	2004.6	118.966	4.07484	1.62207e-11	2.57337e-09
Chr11_253	1954.85	116.194	4.07247	3.0329e-07	1.38639e-05	sp|Q10216|YAY8_SCHPO Uncharacterized oxidoreductase C4H3.08 OS=Schizosaccharomyces pombe (strain 972 / ATCC 24843) OX=284812 GN=SPAC4H3.08 PE=3 SV=1 && PF13561:Enoyl-(Acyl carrier protein) reductase
Chr3_799	145.876	8.7206	4.06604	4.01771e-05	0.000786626
Chr4_740	4514.47	288.764	3.96659	1.80447e-10	2.07092e-08
Chr7_623	609.784	39.4953	3.94683	2.04701e-14	6.90099e-12	sp|B8XC03|IBP_FLAPO Ice-binding protein OS=Flammulina populicola OX=72155 PE=2 SV=1 && PF11999:Protein of unknown function (DUF3494)
Chr2_941	942.04	61.9466	3.92708	5.46182e-07	2.2319e-05	PF06687:SUR7/PalI family
Chr10_248	1600.84	108.392	3.8843	9.35841e-12	1.60252e-09	sp|Q5B153|GANA_EMENI Arabinogalactan endo-beta-1,4-galactanase A OS=Emericella nidulans (strain FGSC A4 / ATCC 38163 / CBS 112.46 / NRRL 194 / M139) OX=227321 GN=galA PE=1 SV=2 && PF07745:Glycosyl hydrolase family 53
novel.146	6132.66	445.993	3.78149	2.26303e-06	7.35348e-05
Chr9_85	571.623	42.0887	3.76385	0.00833213	0.0467432	PF05368:NmrA-like family
Chr10_18	70.0722	5.24874	3.7401	0.00189023	0.0158939	sp|Q0CEU4|EGLD_ASPTN Probable endo-beta-1,4-glucanase D OS=Aspergillus terreus (strain NIH 2624 / FGSC A1156) OX=341663 GN=eglD PE=3 SV=1 && PF03443:Glycosyl hydrolase family 61
Chr1_202	687.251	52.1414	3.7199	1.91426e-13	4.30229e-11	sp|Q39491|PTP3_CHLMO Dual specificity protein phosphatase OS=Chlamydomonas moewusii OX=3054 GN=VH-PTP13 PE=1 SV=1 && PF00782:Dual specificity phosphatase, catalytic domain
Chr8_325	1605.78	122.679	3.71018	2.53392e-12	4.79579e-10	sp|P43549|AQY3_YEAST Aquaglycerol porin AQY3 OS=Saccharomyces cerevisiae (strain ATCC 204508 / S288c) OX=559292 GN=AQY3 PE=1 SV=1 && PF00230:Major intrinsic protein
Chr11_256	4157.01	321.06	3.69483	5.768e-10	5.50665e-08	PF07470:Glycosyl Hydrolase Family 88
Chr7_608	310.631	24.2955	3.67394	2.18529e-10	2.3813e-08
Chr5_887	612.957	48.0058	3.67362	3.18372e-06	9.78517e-05	sp|G2Q9T3|CEL61_MYCTT Polysaccharide monooxygenase Cel61a OS=Myceliophthora thermophila (strain ATCC 42464 / BCRC 31852 / DSM 1799) OX=573729 GN=Cel61a PE=1 SV=1 && PF03443:Glycosyl hydrolase family 61
Chr4_536	145.845	11.4599	3.67205	1.61205e-06	5.68328e-05	sp|P61870|MDLA_PENCA Mono- and diacylglycerol lipase OS=Penicillium camembertii OX=5075 GN=mdlA PE=1 SV=1 && PF01764:Lipase (class 3)
Chr11_269	601.543	47.5073	3.66279	3.04138e-06	9.40125e-05	sp|P21696|GPD1_SCHPO Glycerol-3-phosphate dehydrogenase [NAD(+)] 1 OS=Schizosaccharomyces pombe (strain 972 / ATCC 24843) OX=284812 GN=gpd1 PE=1 SV=2 && PF01210:NAD-dependent glycerol-3-phosphate dehydrogenase N-terminus|PF07479:NAD-dependent glycerol-3-phosphate dehydrogenase C-terminus
Chr1_1134	212.574	16.8293	3.65734	1.21959e-07	6.41802e-06
Chr2_1418	1661.19	134.534	3.62616	5.98357e-09	4.44774e-07	sp|P49075|GUX3_AGABI Exoglucanase 3 OS=Agaricus bisporus OX=5341 GN=cel3 PE=1 SV=1 && PF01341:Glycosyl hydrolases family 6|PF00734:Fungal cellulose binding domain
Chr1_734	97.3228	7.96619	3.61172	1.31498e-07	6.85313e-06	sp|Q10988|UVE1_SCHPO UV-damage endonuclease OS=Schizosaccharomyces pombe (strain 972 / ATCC 24843) OX=284812 GN=uve1 PE=2 SV=1 && PF03851:UV-endonuclease UvdE
Chr5_914	4544.87	372.336	3.60939	1.47831e-17	6.93393e-15
Chr7_667	20.4783	1.70319	3.58599	0.00210198	0.0172049	PF04828:Glutathione-dependent formaldehyde-activating enzyme
Chr8_623	218.941	18.3927	3.57463	9.78277e-11	1.25639e-08	sp|F1SY74|CY075_POSPM Cytochrome P450 monooxygenase 75 OS=Postia placenta (strain ATCC 44394 / Madison 698-R) OX=561896 GN=CYP075 PE=1 SV=1 && PF00067:Cytochrome P450
Chr2_1013	405.039	34.0686	3.57127	6.94236e-07	2.75346e-05
Chr1_98	2119.03	178.362	3.57034	1.47376e-07	7.36062e-06	PF11911:Protein of unknown function (DUF3429)
Chr12_211	798.53	68.642	3.54042	2.24918e-06	7.33055e-05	sp|P53387|KHT2_KLULC Hexose transporter 2 OS=Kluyveromyces lactis OX=28985 GN=KHT2 PE=3 SV=1 && PF00083:Sugar (and other) transporter
Chr5_81	188.755	16.6568	3.50226	5.6926e-07	2.30007e-05
Chr4_872	665.741	59.6497	3.47903	4.40568e-09	3.41931e-07	sp|O14313|PMP20_SCHPO Peroxisomal membrane associated protein 20 OS=Schizosaccharomyces pombe (strain 972 / ATCC 24843) OX=284812 GN=pmp20 PE=1 SV=2 && PF08534:Redoxin
Chr7_885	114.488	10.2491	3.47794	5.81266e-07	2.3332e-05
Chr8_320	169.829	15.2653	3.47743	0.000361495	0.00455381	sp|O94564|YGD6_SCHPO Zinc-type alcohol dehydrogenase-like protein C1773.06c OS=Schizosaccharomyces pombe (strain 972 / ATCC 24843) OX=284812 GN=SPBC1773.06c PE=3 SV=1 && PF08240:Alcohol dehydrogenase GroES-like domain|PF00107:Zinc-binding dehydrogenase|PF13602:Zinc-binding dehydrogenase
Chr11_56	30.5386	2.80479	3.4628	0.00012066	0.00193702
Chr7_276	3730.4	341.938	3.44754	4.51278e-08	2.74068e-06
Chr2_492	6996.52	647.059	3.43466	8.09269e-05	0.00139019	sp|B2AE04|CEL6C_PODAN 1,4-beta-D-glucan cellobiohydrolase CEL6C OS=Podospora anserina (strain S / ATCC MYA-4624 / DSM 980 / FGSC 10383) OX=515849 GN=CEL6C PE=1 SV=1 && PF01341:Glycosyl hydrolases family 6
Chr1_953	287.414	26.6727	3.43352	5.99858e-09	4.44774e-07	sp|P36624|DHSO_SCHPO Sorbitol dehydrogenase OS=Schizosaccharomyces pombe (strain 972 / ATCC 24843) OX=284812 GN=tms1 PE=3 SV=2 && PF00107:Zinc-binding dehydrogenase|PF08240:Alcohol dehydrogenase GroES-like domain
Chr6_427	6184.94	587.362	3.3964	1.33993e-05	0.000310863	sp|G4MM92|CEL6A_MAGO7 1,4-beta-D-glucan cellobiohydrolase CEL6A OS=Magnaporthe oryzae (strain 70-15 / ATCC MYA-4617 / FGSC 8958) OX=242507 GN=cel6A PE=1 SV=1 && PF00734:Fungal cellulose binding domain|PF01822:WSC domain|PF09362:Domain of unknown function (DUF1996)
Chr7_183	6292.05	603.492	3.38209	1.59958e-05	0.000360256	sp|G0RV93|GCE_HYPJQ 4-O-methyl-glucuronoyl methylesterase OS=Hypocrea jecorina (strain QM6a) OX=431241 GN=cip2 PE=1 SV=1 && PF00734:Fungal cellulose binding domain
Chr10_414	2565.93	249.21	3.36398	1.82028e-06	6.21428e-05	sp|O14405|GUN4_HYPJE Endoglucanase-4 OS=Hypocrea jecorina OX=51453 GN=cel61a PE=1 SV=1 && PF03443:Glycosyl hydrolase family 61
Chr9_508	3140.38	310.165	3.34006	2.36675e-13	5.21071e-11	sp|P0CH63|DDI2_YEAST Cyanamide hydratase DDI2 OS=Saccharomyces cerevisiae (strain ATCC 204508 / S288c) OX=559292 GN=DDI2 PE=1 SV=1 && PF01966:HD domain
Chr7_772	339.474	34.3852	3.30437	1.84178e-06	6.26788e-05	sp|P95276|EPHB_MYCTO Epoxide hydrolase B OS=Mycobacterium tuberculosis (strain CDC 1551 / Oshkosh) OX=83331 GN=MT1988 PE=1 SV=2 && PF00561:alpha/beta hydrolase fold
Chr7_610	1797.85	184.471	3.28464	2.52873e-06	8.02351e-05	PF03443:Glycosyl hydrolase family 61
Chr5_367	2421.35	249.865	3.27635	3.1691e-19	1.89935e-16	PF12223:Protein of unknown function (DUF3602)
Chr8_335	599.807	61.8196	3.27581	1.59027e-27	2.8593e-24	sp|Q9URX1|YLX5_SCHPO UNC93-like protein C922.05c OS=Schizosaccharomyces pombe (strain 972 / ATCC 24843) OX=284812 GN=SPAC922.05c PE=3 SV=1 && PF07690:Major Facilitator Superfamily
Chr5_673	505.577	52.2615	3.27454	6.49959e-14	1.89507e-11	sp|P27350|AMY_STRTL Alpha-amylase OS=Streptomyces thermoviolaceus OX=1952 GN=amy PE=3 SV=2 && PF00128:Alpha amylase, catalytic domain
Chr5_99	33.473	3.44731	3.27381	0.00858038	0.0475707
Chr8_404	229.396	23.8194	3.26761	1.88706e-05	0.000415462	sp|Q8VYR0|MCU5_ARATH Calcium uniporter protein 5, mitochondrial OS=Arabidopsis thaliana OX=3702 GN=At1g57610 PE=2 SV=1 && PF04678:Mitochondrial calcium uniporter
novel.326	13.4476	1.44333	3.25828	0.00239379	0.0188636
Chr4_1045	100.035	10.5493	3.25691	1.2723e-11	2.04859e-09
Chr7_886	513.604	53.8288	3.25347	1.16839e-07	6.24201e-06	PF04146:YT521-B-like domain
Chr4_1025	69.2316	7.32367	3.2436	0.00016916	0.00251364
Chr10_415	9647.11	1035.52	3.21975	2.43184e-07	1.15064e-05	sp|A1CA51|BGLI_ASPCL Probable beta-glucosidase I OS=Aspergillus clavatus (strain ATCC 1007 / CBS 513.65 / DSM 816 / NCTC 3887 / NRRL 1) OX=344612 GN=bglI PE=3 SV=1 && PF14310:Fibronectin type III-like domain|PF07691:PA14 domain|PF00933:Glycosyl hydrolase family 3 N terminal domain|PF01915:Glycosyl hydrolase family 3 C-terminal domain
Chr2_336	662.587	71.5217	3.21098	3.45913e-14	1.0662e-11
novel.853	67.3726	7.27182	3.2097	2.66141e-08	1.74008e-06
novel.988	72.9624	8.03988	3.19224	1.99213e-08	1.35164e-06
Chr10_282	1445.5	158.384	3.19015	7.07557e-14	1.95721e-11	sp|Q45FA5|SRPK_PHYPO Serine/threonine-protein kinase SRPK OS=Physarum polycephalum OX=5791 PE=1 SV=1 && -
Chr5_1019	39.379	4.30603	3.17566	0.00354253	0.0253379
Chr1_535	132.304	15.0218	3.13898	3.04024e-05	0.000625917
Chr4_609	48.5048	5.48677	3.13412	1.19275e-05	0.000281562
novel.1066	18.0921	2.05583	3.13201	0.00207723	0.0170412
Chr8_774	12212.4	1393.67	3.13133	4.05564e-13	8.4139e-11	sp|Q12618|ACO1_AJECA Acyl-CoA desaturase OS=Ajellomyces capsulatus OX=5037 GN=OLE1 PE=1 SV=1 && PF00487:Fatty acid desaturase|PF00173:Cytochrome b5-like Heme/Steroid binding domain
Chr4_51	428.13	49.115	3.12395	7.20738e-06	0.000186459
Chr2_78	121.731	14.0785	3.11381	0.000939304	0.00940002	sp|B2AE04|CEL6C_PODAN 1,4-beta-D-glucan cellobiohydrolase CEL6C OS=Podospora anserina (strain S / ATCC MYA-4624 / DSM 980 / FGSC 10383) OX=515849 GN=CEL6C PE=1 SV=1 && PF01341:Glycosyl hydrolases family 6
Chr1_367	252.926	29.2619	3.11309	1.46839e-09	1.25722e-07
Chr7_679	3328.5	385.496	3.1098	9.19898e-05	0.00154818
Chr6_107	3504.26	406.349	3.10844	3.13789e-09	2.52624e-07	sp|B0DN41|CYNS_LACBS Cyanate hydratase OS=Laccaria bicolor (strain S238N-H82 / ATCC MYA-4686) OX=486041 GN=CYN1 PE=3 SV=1 && PF02560:Cyanate lyase C-terminal domain
novel.21	177.292	20.6866	3.09852	3.34437e-07	1.50329e-05
Chr12_383	524.483	61.5564	3.0914	4.11039e-09	3.23671e-07	sp|Q6BJW6|INV_DEBHA Invertase OS=Debaryomyces hansenii (strain ATCC 36239 / CBS 767 / BCRC 21394 / JCM 1990 / NBRC 0083 / IGC 2968) OX=284592 GN=INV PE=3 SV=2 && PF08244:Glycosyl hydrolases family 32 C terminal|PF00251:Glycosyl hydrolases family 32 N-terminal domain
Chr3_867	267.34	31.4685	3.08623	1.34314e-09	1.16862e-07	sp|Q9US37|YFZ4_SCHPO Uncharacterized transporter C1039.04 OS=Schizosaccharomyces pombe (strain 972 / ATCC 24843) OX=284812 GN=SPAC1039.04 PE=3 SV=1 && -
Chr8_114	3477.92	411.308	3.07995	8.89052e-07	3.4011e-05	sp|Q9USG8|MU190_SCHPO Meiotically up-regulated gene 190 protein OS=Schizosaccharomyces pombe (strain 972 / ATCC 24843) OX=284812 GN=mug190 PE=1 SV=1 && PF00168:C2 domain
Chr8_758	6729.6	796.186	3.07938	8.62297e-06	0.000217347	sp|Q0DAE4|GRXC8_ORYSJ Glutaredoxin-C8 OS=Oryza sativa subsp. japonica OX=39947 GN=GRXC8 PE=2 SV=2 && PF00462:Glutaredoxin
Chr5_131	244.824	28.9863	3.07862	9.58846e-06	0.000235627
Chr1_1227	17.0902	1.97669	3.07715	0.00235937	0.0186936
Chr8_63	596.79	71.1548	3.06839	1.57017e-10	1.82139e-08	sp|P38090|AGP2_YEAST General amino acid permease AGP2 OS=Saccharomyces cerevisiae (strain ATCC 204508 / S288c) OX=559292 GN=AGP2 PE=1 SV=1 && PF00324:Amino acid permease
Chr4_1069	219.152	26.4387	3.04929	1.58457e-05	0.000358371
Chr1_245	19.8566	2.43031	3.03743	0.000201031	0.00288779
Chr8_460	216.371	26.5042	3.02656	5.81442e-08	3.46552e-06
Chr1_1389	42025.4	5201.91	3.01416	9.72328e-11	1.25639e-08	sp|M5EAX2|GMCH_MALS4 GMC oxidoreductase family protein Mala s 12 OS=Malassezia sympodialis (strain ATCC 42132) OX=1230383 GN=MSY001_2108 PE=1 SV=1 && PF00732:GMC oxidoreductase|PF05199:GMC oxidoreductase|PF10300:Protein of unknown function (DUF3808)
Chr2_1264	19488.7	2458.63	2.98667	0.000376395	0.00468344
Chr10_293	606.128	76.9069	2.97895	7.60752e-08	4.39717e-06	PF11937:Protein of unknown function (DUF3455)
Chr7_884	596.935	75.9636	2.9742	3.43472e-07	1.53115e-05	sp|Q0DA50|C3H45_ORYSJ Zinc finger CCCH domain-containing protein 45 OS=Oryza sativa subsp. japonica OX=39947 GN=Os06g0677700 PE=4 SV=1 && PF04146:YT521-B-like domain
Chr4_579	8034.25	1024.96	2.97059	5.35525e-06	0.000147756	sp|Q25BW4|BGL1B_PHACH Beta-glucosidase 1B OS=Phanerochaete chrysosporium OX=5306 GN=BGL1B PE=1 SV=1 && PF00232:Glycosyl hydrolase family 1|PF00856:SET domain
Chr3_751	837.371	107.109	2.96689	4.38088e-05	0.000843945	sp|Q7YS44|FMO3_PANTR Dimethylaniline monooxygenase [N-oxide-forming] 3 OS=Pan troglodytes OX=9598 GN=FMO3 PE=3 SV=3 && PF07992:Pyridine nucleotide-disulphide oxidoreductase
Chr4_382	14121.3	1819.96	2.95591	3.09673e-07	1.4096e-05	sp|P39932|STL1_YEAST Sugar transporter STL1 OS=Saccharomyces cerevisiae (strain ATCC 204508 / S288c) OX=559292 GN=STL1 PE=1 SV=2 && PF00083:Sugar (and other) transporter
Chr5_826	4229.49	551.712	2.9385	0.000157315	0.00238359	sp|Q41420|CALM3_SOLTU Putative calmodulin-3 (Fragment) OS=Solanum tuberosum OX=4113 GN=PCM3 PE=5 SV=1 && -
novel.1361	238.958	31.7584	2.91114	1.63625e-06	5.73114e-05
Chr10_499	51.2636	6.78819	2.90755	0.000817326	0.00847004
Chr3_593	1829.09	245.629	2.89646	4.94141e-05	0.000922282	sp|Q7Z9M8|XG74_HYPJQ Xyloglucanase OS=Hypocrea jecorina (strain QM6a) OX=431241 GN=cel74a PE=1 SV=1 && -
Chr1_1270	17.9484	2.44941	2.88227	0.000792349	0.00826356
Chr4_403	997.858	137.146	2.86343	0.000450115	0.00540138
novel.543	1106.55	153.709	2.84778	6.89462e-10	6.25035e-08
Chr10_574	279.942	38.8419	2.84668	1.70418e-11	2.66444e-09
Chr2_558	564.271	79.0461	2.83595	0.000327865	0.00423087
Chr6_84	3613.88	507.645	2.83178	0.000254326	0.00345115	sp|Q9C2Z0|PLYA_ASPNG Pectate lyase A OS=Aspergillus niger OX=5061 GN=plyA PE=1 SV=1 && PF00544:Pectate lyase
Chr10_352	3072.04	434.056	2.82317	1.45531e-07	7.32442e-06
Chr6_958	8111.15	1151.14	2.81688	0.000610188	0.00675842	sp|A0A1V0QSE4|ERID_HERER ABC-type transporter eriD OS=Hericium erinaceus OX=91752 GN=eriD PE=2 SV=1 && PF00005:ABC transporter|PF14510:ABC-transporter N-terminal|PF01061:ABC-2 type transporter|PF06422:CDR ABC transporter
Chr9_437	39.5014	5.64504	2.80986	0.00438272	0.02949
novel.739	77.3294	11.0718	2.80438	4.54389e-05	0.000864542
Chr5_80	1439.48	208.204	2.78981	4.11165e-05	0.000802542	sp|Q941F1|PLA15_ARATH Phospholipase A1-Igamma1, chloroplastic OS=Arabidopsis thaliana OX=3702 GN=DALL4 PE=1 SV=2 && PF01764:Lipase (class 3)
novel.1117	5323.11	772.766	2.78424	1.09858e-06	4.08673e-05	sp|Q9P7U2|YI7E_SCHPO Putative aryl-alcohol dehydrogenase C977.14c OS=Schizosaccharomyces pombe (strain 972 / ATCC 24843) OX=284812 GN=SPAC977.14c PE=1 SV=1 && -
Chr7_291	191.92	27.882	2.78124	0.000473328	0.00558995
Chr7_143	79.1564	11.8016	2.74848	6.01938e-09	4.44774e-07	PF05368:NmrA-like family
Chr7_613	18.7172	2.80479	2.74787	0.000428024	0.00521182
Chr1_945	903.638	134.593	2.74707	6.44522e-06	0.000170385	sp|Q2U4L7|GTAA_ASPOR Glutaminase A OS=Aspergillus oryzae (strain ATCC 42149 / RIB 40) OX=510516 GN=gtaA PE=1 SV=2 && PF16335:Domain of unknown function (DUF4965)
Chr11_278	39.4157	5.9895	2.72402	0.00133522	0.0123219
Chr6_540	41.1969	6.27119	2.71898	0.00164918	0.0143906	sp|P33303|SFC1_YEAST Succinate/fumarate mitochondrial transporter OS=Saccharomyces cerevisiae (strain ATCC 204508 / S288c) OX=559292 GN=SFC1 PE=1 SV=2 && PF00153:Mitochondrial carrier protein
novel.1135	60.8277	9.19666	2.71219	3.25525e-08	2.07797e-06
Chr2_1120	804.907	123.199	2.70778	5.06116e-05	0.000943001	sp|A1DBT4|PMEA_NEOFI Probable pectinesterase A OS=Neosartorya fischeri (strain ATCC 1020 / DSM 3700 / CBS 544.65 / FGSC A1164 / JCM 1740 / NRRL 181 / WB 181) OX=331117 GN=pmeA PE=3 SV=1 && PF01095:Pectinesterase
novel.1310	516.857	79.131	2.70632	3.45531e-06	0.000103257
Chr9_681	13.4742	2.07766	2.7037	0.00297904	0.0221947
Chr8_89	340.265	53.2909	2.67597	0.000741538	0.00784673
Chr1_928	30.3786	4.67777	2.67543	0.00048539	0.00569792
Chr2_351	1713.44	272.476	2.65277	2.09182e-06	6.965e-05	sp|D4B0V1|E13B_ARTBC Probable glucan endo-1,3-beta-glucosidase ARB_02077 OS=Arthroderma benhamiae (strain ATCC MYA-4681 / CBS 112371) OX=663331 GN=ARB_02077 PE=1 SV=1 && PF12708:Pectate lyase superfamily protein
Chr3_620	2616.79	417.966	2.64651	3.93447e-10	3.85865e-08
Chr10_507	4846.63	774.973	2.64466	2.62349e-10	2.74779e-08	sp|Q9P3U1|YKX5_SCHPO Uncharacterized RNA-binding protein C328.05 OS=Schizosaccharomyces pombe (strain 972 / ATCC 24843) OX=284812 GN=SPAC328.05 PE=4 SV=3 && PF00076:RNA recognition motif. (a.k.a. RRM, RBD, or RNP domain)
Chr3_96	551.121	88.3346	2.64096	9.13398e-09	6.52565e-07
Chr1_403	4076.28	656.257	2.63485	0.000840774	0.00863013	sp|P07921|LACP_KLULA Lactose permease OS=Kluyveromyces lactis (strain ATCC 8585 / CBS 2359 / DSM 70799 / NBRC 1267 / NRRL Y-1140 / WM37) OX=284590 GN=LAC12 PE=3 SV=1 && PF00083:Sugar (and other) transporter
Chr5_931	3567.81	575.742	2.6315	0.00320062	0.0234249	sp|Q04894|ADH6_YEAST NADP-dependent alcohol dehydrogenase 6 OS=Saccharomyces cerevisiae (strain ATCC 204508 / S288c) OX=559292 GN=ADH6 PE=1 SV=1 && PF08240:Alcohol dehydrogenase GroES-like domain|PF00107:Zinc-binding dehydrogenase
novel.1112	57.7262	9.34949	2.62931	7.48701e-07	2.93709e-05
Chr1_944	1291.07	209.792	2.62133	2.46823e-06	7.90126e-05	sp|Q2U4L7|GTAA_ASPOR Glutaminase A OS=Aspergillus oryzae (strain ATCC 42149 / RIB 40) OX=510516 GN=gtaA PE=1 SV=2 && PF16334:Domain of unknown function (DUF4964)|PF17168:Domain of unknown function (DUF5127)
Chr8_617	1313.21	213.586	2.62032	0.000708264	0.00759518	sp|P07982|GUN2_HYPJE Endoglucanase EG-II OS=Hypocrea jecorina OX=51453 GN=egl2 PE=1 SV=1 && PF00734:Fungal cellulose binding domain|PF00150:Cellulase (glycosyl hydrolase family 5)|PF00067:Cytochrome P450
Chr6_438	6914.98	1126.19	2.61829	3.97087e-08	2.46194e-06
Chr7_674	1370.63	226.927	2.59469	0.000154427	0.00235475	sp|B8NDL1|ABNA_ASPFN Probable arabinan endo-1,5-alpha-L-arabinosidase A OS=Aspergillus flavus (strain ATCC 200026 / FGSC A1120 / NRRL 3357 / JCM 12722 / SRRC 167) OX=332952 GN=abnA PE=3 SV=1 && PF04616:Glycosyl hydrolases family 43
Chr2_387	100.516	16.6704	2.59257	6.23794e-05	0.00112722
Chr2_570	85.568	14.3793	2.58028	0.000165523	0.00247322	sp|P04323|POL3_DROME Retrovirus-related Pol polyprotein from transposon 17.6 OS=Drosophila melanogaster OX=7227 GN=pol PE=4 SV=1 && PF00078:Reverse transcriptase (RNA-dependent DNA polymerase)
Chr7_351	577.57	97.1229	2.57221	4.52313e-05	0.00086442	sp|Q5A599|NIK1_CANAL Histidine protein kinase NIK1 OS=Candida albicans (strain SC5314 / ATCC MYA-2876) OX=237561 GN=NIK1 PE=1 SV=3 && PF00512:His Kinase A (phospho-acceptor) domain|PF02518:Histidine kinase-, DNA gyrase B-, and HSP90-like ATPase|PF00360:Phytochrome region|PF00072:Response regulator receiver domain
Chr12_372	222.094	37.3058	2.56994	6.2183e-08	3.66574e-06
Chr6_46	1891.96	319.716	2.56539	2.87128e-05	0.00059568	sp|P87024|SKN1_CANAX Beta-glucan synthesis-associated protein SKN1 OS=Candida albicans OX=5476 GN=SKN1 PE=2 SV=1 && PF03935:Beta-glucan synthesis-associated protein (SKN1)
Chr9_297	499.504	85.0156	2.55401	1.33624e-07	6.89732e-06
novel.911	289.889	49.5337	2.54751	3.72469e-06	0.00011039
Chr10_231	4966.65	855.592	2.53742	2.45429e-09	1.99074e-07	PF12937:F-box-like
novel.1276	59.5306	10.2955	2.52946	0.000267215	0.00358993
Chr10_85	1314.31	228.423	2.5244	6.90834e-11	9.43382e-09	sp|A0A3S9NM20|ASTB_TALWO Cytochrome P450 monooxygenase astB OS=Talaromyces wortmannii OX=28567 GN=astB PE=1 SV=1 && PF00067:Cytochrome P450
Chr5_818	925.835	160.927	2.52368	0.000196534	0.00283072
Chr7_863	649.731	113.132	2.52116	3.90741e-10	3.85865e-08	sp|D4ALQ5|CRH11_ARTBC Probable extracellular glycosidase ARB_05253 OS=Arthroderma benhamiae (strain ATCC MYA-4681 / CBS 112371) OX=663331 GN=ARB_05253 PE=1 SV=2 && PF00722:Glycosyl hydrolases family 16
Chr1_1240	726.353	126.499	2.52089	2.35877e-07	1.12099e-05
Chr6_404	489.774	85.9435	2.51272	4.13969e-12	7.56932e-10	sp|P25042|ROX1_YEAST Repressor ROX1 OS=Saccharomyces cerevisiae (strain ATCC 204508 / S288c) OX=559292 GN=ROX1 PE=1 SV=1 && PF00505:HMG (high mobility group) box
Chr2_720	824.243	144.603	2.51079	0.000174505	0.00257533	sp|P31434|XYLS_ECOLI Alpha-xylosidase OS=Escherichia coli (strain K12) OX=83333 GN=yicI PE=1 SV=2 && PF13802:Galactose mutarotase-like|PF01055:Glycosyl hydrolases family 31
Chr6_28	3447.55	606.482	2.50695	2.21299e-05	0.000477475	sp|O14405|GUN4_HYPJE Endoglucanase-4 OS=Hypocrea jecorina OX=51453 GN=cel61a PE=1 SV=1 && PF03443:Glycosyl hydrolase family 61
Chr1_1289	310.031	54.7048	2.50368	7.10877e-11	9.58617e-09	sp|Q1E8D2|AG19_COCIM Heat-stable 19 kDa antigen OS=Coccidioides immitis (strain RS) OX=246410 GN=CSA PE=3 SV=1 && PF07249:Cerato-platanin
Chr8_612	2413.56	427.295	2.49758	1.35289e-09	1.16862e-07
Chr2_184	157.033	27.7892	2.49546	0.000319941	0.00414348	sp|B1MM05|TETX_MYCA9 Flavin-dependent monooxygenase OS=Mycobacteroides abscessus (strain ATCC 19977 / DSM 44196 / CIP 104536 / JCM 13569 / NCTC 13031 / TMC 1543) OX=561007 GN=tetX PE=1 SV=1 && PF01494:FAD binding domain
Chr1_270	12042.9	2136.49	2.49485	0.000534639	0.00612931	sp|P9WEZ6|ORYC_ASPOR MFS-type transporter oryC OS=Aspergillus oryzae (strain ATCC 42149 / RIB 40) OX=510516 GN=oryC PE=3 SV=1 && PF00083:Sugar (and other) transporter
Chr3_796	4489.12	802.84	2.48344	1.73468e-18	9.35685e-16	sp|F1SY83|CY089_POSPM Cytochrome P450 monooxygenase 89 OS=Postia placenta (strain ATCC 44394 / Madison 698-R) OX=561896 GN=CYP089 PE=1 SV=1 && PF00067:Cytochrome P450
Chr8_108	602.795	108.067	2.47984	0.000149415	0.00229287
Chr3_934	612.15	110.247	2.47258	0.000107237	0.00175284
Chr1_200	34.1658	6.17295	2.47197	0.000294971	0.00387814
Chr5_903	1222.94	221.05	2.46812	5.89745e-14	1.76727e-11
Chr3_1272	34.6396	6.32031	2.46538	0.00100729	0.00990575
Chr8_56	2014.91	365.276	2.46368	3.2459e-05	0.000664454
Chr9_424	584.615	107.409	2.44394	9.95349e-06	0.000243488
Chr3_264	10826.9	1992.44	2.44208	1.78035e-08	1.2156e-06	sp|Q96V64|EXG_BLUGR Glucan 1,3-beta-glucosidase OS=Blumeria graminis OX=34373 PE=3 SV=1 && PF00150:Cellulase (glycosyl hydrolase family 5)
Chr7_328	4666.55	861.294	2.43792	5.17596e-06	0.000143913	sp|P22189|ATC3_SCHPO Calcium-transporting ATPase 3 OS=Schizosaccharomyces pombe (strain 972 / ATCC 24843) OX=284812 GN=cta3 PE=1 SV=1 && PF00122:E1-E2 ATPase|PF13246:Cation transport ATPase (P-type)|PF00702:haloacid dehalogenase-like hydrolase|PF00690:Cation transporter/ATPase, N-terminus|PF00689:Cation transporting ATPase, C-terminus
Chr2_581	107623	19887.4	2.43605	1.10938e-13	2.72e-11	sp|F2QY27|ALOX1_KOMPC Alcohol oxidase 1 OS=Komagataella phaffii (strain ATCC 76273 / CBS 7435 / CECT 11047 / NRRL Y-11430 / Wegner 21-1) OX=981350 GN=AOX1 PE=1 SV=1 && PF05199:GMC oxidoreductase|PF00732:GMC oxidoreductase
Chr6_898	1432.8	264.958	2.43556	7.82039e-12	1.36075e-09
Chr8_338	130.302	24.1093	2.43051	3.86876e-09	3.06884e-07
novel.1224	47.8507	8.8331	2.42958	4.10602e-06	0.000118122
Chr2_465	168.591	31.3047	2.42842	0.000122919	0.00195871
Chr8_392	279.836	51.9695	2.42689	1.45972e-07	7.32442e-06
Chr7_518	3369.05	630.674	2.41726	0.00021555	0.00303175	sp|Q00023|CEL1_AGABI Cellulose-growth-specific protein OS=Agaricus bisporus OX=5341 GN=cel1 PE=3 SV=1 && PF03443:Glycosyl hydrolase family 61|PF00734:Fungal cellulose binding domain|PF07200:Modifier of rudimentary (Mod(r)) protein
novel.147	495.007	92.6786	2.41608	0.000493286	0.00577177	sp|O13941|YEPB_SCHPO Uncharacterized beta-glucan synthesis-associated protein C23H3.11c OS=Schizosaccharomyces pombe (strain 972 / ATCC 24843) OX=284812 GN=SPAC23H3.11c PE=3 SV=1 && PF03935:Beta-glucan synthesis-associated protein (SKN1)
Chr4_147	6570.34	1232.6	2.41419	1.89608e-12	3.78794e-10	PF07690:Major Facilitator Superfamily
Chr4_864	9312.89	1749.84	2.41204	1.97517e-10	2.19671e-08	sp|O34718|IOLT_BACSU Major myo-inositol transporter IolT OS=Bacillus subtilis (strain 168) OX=224308 GN=iolT PE=2 SV=1 && -
Chr7_717	305.994	57.727	2.4051	0.000192473	0.00279086	sp|Q8NJ73|XYN6_MAGGR Endo-1,4-beta-xylanase 6 OS=Magnaporthe grisea OX=148305 GN=XYL6 PE=1 SV=1 && PF13472:GDSL-like Lipase/Acylhydrolase family|PF00734:Fungal cellulose binding domain
Chr3_263	7736.33	1466.14	2.39961	2.57481e-05	0.000542521	sp|Q9UT55|ART1A_SCHPO Damage-control phosphatase SPAC806.04c OS=Schizosaccharomyces pombe (strain 972 / ATCC 24843) OX=284812 GN=SPAC806.04c PE=3 SV=2 && PF01937:Protein of unknown function DUF89
Chr7_196	34.8836	6.65932	2.39506	0.000193117	0.00279396	sp|P50505|HAK1_SCHOC High affinity potassium transporter OS=Schwanniomyces occidentalis OX=27300 GN=HAK1 PE=3 SV=2 && PF02705:K+ potassium transporter
Chr9_535	362.215	69.1539	2.38957	0.00590026	0.0367931
Chr4_86	765.235	147.356	2.37685	3.96896e-06	0.0001151	sp|P49374|HGT1_KLULA High-affinity glucose transporter OS=Kluyveromyces lactis (strain ATCC 8585 / CBS 2359 / DSM 70799 / NBRC 1267 / NRRL Y-1140 / WM37) OX=284590 GN=HGT1 PE=3 SV=1 && PF00083:Sugar (and other) transporter
Chr5_130	923.138	178.853	2.36812	0.00135451	0.012468
Chr3_295	1256.77	243.775	2.36624	0.000303939	0.0039696	PF07944:Beta-L-arabinofuranosidase, GH127
Chr11_170	1112.99	218.624	2.34766	2.16059e-06	7.14824e-05	sp|G2Q9T3|CEL61_MYCTT Polysaccharide monooxygenase Cel61a OS=Myceliophthora thermophila (strain ATCC 42464 / BCRC 31852 / DSM 1799) OX=573729 GN=Cel61a PE=1 SV=1 && PF03443:Glycosyl hydrolase family 61
Chr6_56	732.778	144.12	2.34711	1.35407e-09	1.16862e-07	sp|P37967|PNBA_BACSU Para-nitrobenzyl esterase OS=Bacillus subtilis (strain 168) OX=224308 GN=pnbA PE=1 SV=2 && PF00135:Carboxylesterase family
Chr1_489	925.979	182.258	2.34546	0.00110685	0.0106519	PF01965:DJ-1/PfpI family
Chr6_688	826.685	163.206	2.3402	3.01377e-05	0.000621656
Chr5_248	327.514	64.8033	2.3391	6.97611e-06	0.000181345	sp|Q0CZH2|PYTC_ASPTN Methyltransferase pytC OS=Aspergillus terreus (strain NIH 2624 / FGSC A1156) OX=341663 GN=pytC PE=2 SV=2 && PF13847:Methyltransferase domain
Chr8_757	17137.2	3391.97	2.33693	5.51041e-07	2.24326e-05	sp|Q4R0J7|ARD1_UROFA D-arabinitol dehydrogenase 1 OS=Uromyces fabae OX=55588 GN=ARD1 PE=1 SV=1 && PF00107:Zinc-binding dehydrogenase|PF08240:Alcohol dehydrogenase GroES-like domain
Chr9_290	173.35	34.3606	2.3352	0.00138776	0.0126767	sp|Q556Y8|DUSPR_DICDI Probable rhodanese domain-containing dual specificity protein phosphatase OS=Dictyostelium discoideum OX=44689 GN=DDB_G0273199 PE=3 SV=1 && PF00782:Dual specificity phosphatase, catalytic domain
Chr7_566	77.0709	15.2489	2.33474	0.00564621	0.0355999	PF03330:Lytic transglycolase
Chr10_441	239.219	47.4533	2.33319	6.3325e-05	0.00114048	PF10250:GDP-fucose protein O-fucosyltransferase
Chr1_863	1267.87	252.85	2.32601	1.01829e-05	0.000247974	PF03227:Gamma interferon inducible lysosomal thiol reductase (GILT)
Chr9_263	2371.78	475.117	2.31958	2.00365e-07	9.81779e-06	sp|A0A0A2IBP6|CNSO_PENEN MFS-type transporter cnsO OS=Penicillium expansum OX=27334 GN=cnsO PE=3 SV=1 && PF07690:Major Facilitator Superfamily
Chr2_582	1200.81	241.899	2.31154	1.34184e-10	1.62649e-08	PF07080:Protein of unknown function (DUF1348)
Chr5_854	1967.48	398.72	2.30288	0.000278148	0.00370452	sp|B0ZT45|TSF1_ELSFA Transcription factor 1 OS=Elsinoe fawcettii OX=40997 GN=TSF1 PE=2 SV=1 && -
Chr10_53	8777.51	1783.33	2.2992	0.00106181	0.0102826	sp|P07921|LACP_KLULA Lactose permease OS=Kluyveromyces lactis (strain ATCC 8585 / CBS 2359 / DSM 70799 / NBRC 1267 / NRRL Y-1140 / WM37) OX=284590 GN=LAC12 PE=3 SV=1 && PF00083:Sugar (and other) transporter
Chr1_1019	332.756	67.6748	2.29882	7.62209e-08	4.39717e-06	PF00144:Beta-lactamase
Chr10_75	34.249	6.94101	2.29816	0.0012907	0.0120346	sp|A6SSW9|BOA17_BOTFB Oxidoreductase BOA17 OS=Botryotinia fuckeliana (strain B05.10) OX=332648 GN=BOA17 PE=2 SV=1 && PF00106:short chain dehydrogenase
Chr4_629	1345.43	274.114	2.29549	3.95651e-06	0.000115048	PF00168:C2 domain
Chr9_679	314.229	64.4479	2.28662	0.000154539	0.00235475
Chr1_499	6385.19	1313.76	2.281	6.68894e-05	0.00119669	sp|P0CN83|GLGB_CRYNB 1,4-alpha-glucan-branching enzyme OS=Cryptococcus neoformans var. neoformans serotype D (strain B-3501A) OX=283643 GN=GLC3 PE=3 SV=1 && PF02806:Alpha amylase, C-terminal all-beta domain|PF00128:Alpha amylase, catalytic domain|PF02922:Carbohydrate-binding module 48 (Isoamylase N-terminal domain)
novel.1075	1424.88	293.447	2.27982	2.36502e-05	0.000505224	sp|P35735|SFK1_YEAST Protein SFK1 OS=Saccharomyces cerevisiae (strain ATCC 204508 / S288c) OX=559292 GN=SFK1 PE=1 SV=1 && -
Chr9_699	26.8737	5.56591	2.27673	0.00217751	0.0176309	PF00069:Protein kinase domain
Chr3_1258	9425.02	1946.89	2.27534	4.52206e-08	2.74068e-06	sp|Q9URX1|YLX5_SCHPO UNC93-like protein C922.05c OS=Schizosaccharomyces pombe (strain 972 / ATCC 24843) OX=284812 GN=SPAC922.05c PE=3 SV=1 && PF07690:Major Facilitator Superfamily
Chr1_1001	290.043	60.1868	2.26905	2.10517e-17	9.08424e-15
novel.276	23.3994	4.92065	2.25347	0.00304293	0.0225151
Chr3_1202	163.158	34.383	2.24564	7.43841e-05	0.00130481	sp|O22788|PXG3_ARATH Probable peroxygenase 3 OS=Arabidopsis thaliana OX=3702 GN=PXG3 PE=1 SV=1 && PF05042:Caleosin related protein
novel.251	128.064	27.0096	2.2456	0.000124592	0.00197347
Chr11_94	3225.51	680.236	2.24549	4.25977e-07	1.82359e-05	PF02469:Fasciclin domain
Chr6_353	136.092	28.8029	2.242	1.43092e-10	1.7152e-08	sp|Q10088|SPEB1_SCHPO Putative agmatinase 1 OS=Schizosaccharomyces pombe (strain 972 / ATCC 24843) OX=284812 GN=SPAC11D3.09 PE=3 SV=1 && PF00491:Arginase family
Chr12_258	568.884	120.76	2.23717	2.38592e-06	7.70636e-05	sp|A7XRY8|TDID_EMENI Aminotransferase tdiD OS=Emericella nidulans (strain FGSC A4 / ATCC 38163 / CBS 112.46 / NRRL 194 / M139) OX=227321 GN=tdiD PE=1 SV=1 && -
Chr12_448	42.3901	9.00229	2.23616	0.000128058	0.00199637	sp|Q3UG98|NAT9_MOUSE N-acetyltransferase 9 OS=Mus musculus OX=10090 GN=Nat9 PE=1 SV=2 && PF13302:Acetyltransferase (GNAT) domain
Chr5_955	593.63	126.384	2.23204	1.1537e-06	4.277e-05	PF03663:Glycosyl hydrolase family 76
Chr8_434	3914.25	835.979	2.22718	2.28992e-06	7.41852e-05	sp|Q2GWF3|SET1_CHAGB Histone-lysine N-methyltransferase, H3 lysine-4 specific OS=Chaetomium globosum (strain ATCC 6205 / CBS 148.51 / DSM 1962 / NBRC 6347 / NRRL 1970) OX=306901 GN=SET1 PE=3 SV=1 && PF00856:SET domain
novel.741	26.7248	5.77937	2.19285	0.000699242	0.007535
Chr9_667	1037.23	226.949	2.1919	7.0281e-08	4.12061e-06	sp|P39932|STL1_YEAST Sugar transporter STL1 OS=Saccharomyces cerevisiae (strain ATCC 204508 / S288c) OX=559292 GN=STL1 PE=1 SV=2 && PF00083:Sugar (and other) transporter
Chr7_682	1719.59	379.037	2.182	2.08127e-09	1.72713e-07	sp|A2R797|AFCA_ASPNC Probable alpha-fucosidase A OS=Aspergillus niger (strain CBS 513.88 / FGSC A1513) OX=425011 GN=afcA PE=3 SV=1 && PF14498:Glycosyl hydrolase family 65, N-terminal domain
Chr3_1324	227.739	50.3612	2.17987	3.83721e-06	0.000113103	sp|A0A3B1EFQ1|STR7_STRTC Aldo-keto reductase str7 OS=Strobilurus tenacellus OX=41251 GN=str7 PE=1 SV=1 && PF00248:Aldo/keto reductase family
Chr4_1138	717.853	159.53	2.16934	1.21108e-06	4.44393e-05	sp|Q09729|YA4C_SCHPO Arrestin domain-containing protein C31A2.12 OS=Schizosaccharomyces pombe (strain 972 / ATCC 24843) OX=284812 GN=SPAC31A2.12 PE=1 SV=1 && PF00339:Arrestin (or S-antigen), N-terminal domain
novel.792	32.3296	7.119	2.16655	0.00293771	0.0219474
Chr2_423	2772.78	619.114	2.16304	3.45201e-06	0.000103257
Chr9_438	135.98	30.2993	2.1615	0.000566226	0.00641644	PF17919:RNase H-like domain found in reverse transcriptase
Chr8_775	29.6082	6.63749	2.16004	0.000831367	0.00856618	sp|Q5UR67|RIBX_MIMIV N-glycosidase R617 OS=Acanthamoeba polyphaga mimivirus OX=212035 GN=MIMI_R617 PE=3 SV=1 && PF08719:Domain of unknown function (DUF1768)
Chr7_326	521.442	116.991	2.15701	1.59327e-05	0.000359587	sp|P22189|ATC3_SCHPO Calcium-transporting ATPase 3 OS=Schizosaccharomyces pombe (strain 972 / ATCC 24843) OX=284812 GN=cta3 PE=1 SV=1 && PF00122:E1-E2 ATPase
Chr1_700	5319.76	1193.52	2.15609	0.000141011	0.00217629	PF01965:DJ-1/PfpI family
Chr5_785	1553.46	349.484	2.1524	9.92722e-09	6.99967e-07
Chr6_938	470.582	106.13	2.14988	4.1194e-07	1.7776e-05	sp|L7WRR9|NOTP_ASPVE Short chain dehydrogenases/reductase notP' OS=Aspergillus versicolor OX=46472 GN=notP' PE=1 SV=1 && -
Chr4_868	362.217	81.8024	2.14693	0.00146386	0.0131711	sp|Q5A3P6|PKH2_CANAL Serine/threonine-protein kinase PKH2 OS=Candida albicans (strain SC5314 / ATCC MYA-2876) OX=237561 GN=PKH2 PE=1 SV=2 && PF00069:Protein kinase domain
Chr7_129	2380.11	538.079	2.14514	0.00273538	0.0208252	sp|Q0CTV2|ABFA_ASPTN Probable alpha-L-arabinofuranosidase A OS=Aspergillus terreus (strain NIH 2624 / FGSC A1156) OX=341663 GN=abfA PE=3 SV=1 && PF06964:Alpha-L-arabinofuranosidase C-terminal domain
Chr10_589	47.1759	10.7109	2.13928	0.0026154	0.0202186
Chr4_1099	4995.3	1134.69	2.13837	0.00263426	0.020241	sp|P0AEP2|GALP_ECOL6 Galactose-proton symporter OS=Escherichia coli O6:H1 (strain CFT073 / ATCC 700928 / UPEC) OX=199310 GN=galP PE=3 SV=1 && PF00083:Sugar (and other) transporter
Chr7_776	284.127	64.7772	2.13261	0.00102714	0.0100461
Chr10_309	1121.09	257.328	2.1229	1.63454e-09	1.37761e-07	sp|P23262|NHG1_PSEPU Salicylate hydroxylase OS=Pseudomonas putida OX=303 GN=nahG PE=1 SV=4 && PF01494:FAD binding domain
Chr1_340	661.176	151.976	2.12032	0.00706474	0.04167
Chr1_1358	5025.2	1159.2	2.11582	8.89336e-14	2.34004e-11	PF00397:WW domain
Chr2_400	1417.7	328.354	2.11015	0.000641377	0.00705319	sp|N4WR35|RED1_COCH4 NADP-dependent oxidoreductase RED1 OS=Cochliobolus heterostrophus (strain C4 / ATCC 48331 / race T) OX=665024 GN=RED1 PE=3 SV=1 && PF16884:N-terminal domain of oxidoreductase|PF00107:Zinc-binding dehydrogenase
novel.1204	16.619	3.90366	2.10723	0.00804835	0.0456256
Chr2_389	88.1123	20.5522	2.10606	0.000306355	0.0039915	sp|O13780|YEO2_SCHPO Uncharacterized protein C17G6.02c OS=Schizosaccharomyces pombe (strain 972 / ATCC 24843) OX=284812 GN=SPAC17G6.02c PE=4 SV=1 && PF04479:RTA1 like protein
Chr2_1135	244.673	57.0615	2.10106	3.29384e-05	0.000672991
Chr3_855	10315.4	2410.74	2.09723	0.000570905	0.00644709
Chr6_549	5723.32	1337.78	2.09697	0.000786004	0.00820853	sp|A0A0H2VG78|GLCP_STAES Glucose transporter GlcP OS=Staphylococcus epidermidis (strain ATCC 12228 / FDA PCI 1200) OX=176280 GN=glcP PE=1 SV=2 && PF00083:Sugar (and other) transporter
Chr3_49	2421.49	568.377	2.09094	3.30957e-06	0.000100291	sp|O60017|DAK_PICAN Dihydroxyacetone kinase OS=Pichia angusta OX=870730 GN=DAK PE=3 SV=1 && PF02733:Dak1 domain
novel.244	16.2104	3.80268	2.08154	0.00678739	0.0404991	sp|Q03656|SKY1_YEAST Serine/threonine-protein kinase SKY1 OS=Saccharomyces cerevisiae (strain ATCC 204508 / S288c) OX=559292 GN=SKY1 PE=1 SV=1 && PF00069:Protein kinase domain
Chr6_870	604.001	142.962	2.07878	1.18843e-05	0.000281158
Chr7_249	3029	719.594	2.07364	5.51369e-06	0.000151739	PF13813:Membrane bound O-acyl transferase family
Chr4_831	132.756	31.5318	2.06935	3.87871e-06	0.000114015	sp|F1SYH7|CY215_POSPM Cytochrome P450 monooxygenase 215 OS=Postia placenta (strain ATCC 44394 / Madison 698-R) OX=561896 GN=CYP215 PE=1 SV=1 && PF00067:Cytochrome P450
novel.1212	951.293	226.811	2.06776	1.22776e-06	4.48984e-05	PF12937:F-box-like
Chr7_105	125.15	29.8969	2.06591	1.77221e-05	0.000395013	sp|Q5B4Z3|SEPH_EMENI Cytokinesis protein sepH OS=Emericella nidulans (strain FGSC A4 / ATCC 38163 / CBS 112.46 / NRRL 194 / M139) OX=227321 GN=sepH PE=3 SV=2 && PF00069:Protein kinase domain
novel.336	78.7261	18.7187	2.06277	8.69699e-06	0.000218446
Chr6_617	669.302	160.375	2.06142	1.93405e-10	2.17338e-08
Chr12_380	176.828	42.3547	2.06056	8.12869e-05	0.00139415
Chr10_387	403.507	96.8084	2.05949	6.01881e-05	0.00109311	sp|Q9Y7K0|YGL3_SCHPO UPF0659 protein C216.03 OS=Schizosaccharomyces pombe (strain 972 / ATCC 24843) OX=284812 GN=SPBC216.03 PE=3 SV=1 && PF13460:NAD(P)H-binding
Chr8_145	36.0875	8.6633	2.05725	0.000475585	0.00560723
Chr10_463	912.308	220	2.05121	6.72883e-06	0.000176191
Chr10_245	5731.75	1382.89	2.05118	0.00696858	0.0412916	PF01823:MAC/Perforin domain
Chr9_60	25.5019	6.09927	2.05036	0.00174131	0.0149185
novel.196	118.832	28.6964	2.04844	0.0040647	0.0279661
Chr5_357	167.998	40.7901	2.04476	0.00511797	0.0330813	PF05368:NmrA-like family
Chr6_499	19221.8	4680.95	2.0379	1.9679e-05	0.000430622	sp|P22189|ATC3_SCHPO Calcium-transporting ATPase 3 OS=Schizosaccharomyces pombe (strain 972 / ATCC 24843) OX=284812 GN=cta3 PE=1 SV=1 && PF00690:Cation transporter/ATPase, N-terminus|PF00702:haloacid dehalogenase-like hydrolase|PF00122:E1-E2 ATPase|PF00689:Cation transporting ATPase, C-terminus
Chr4_1172	2320.24	565.354	2.03679	0.000110227	0.00178816	sp|O74923|YJ7D_SCHPO Uncharacterized transporter C757.13 OS=Schizosaccharomyces pombe (strain 972 / ATCC 24843) OX=284812 GN=SPCC757.13 PE=3 SV=1 && PF07690:Major Facilitator Superfamily
Chr10_323	1177.65	287.396	2.03497	9.7079e-09	6.89006e-07
Chr4_1207	1825.34	445.373	2.03466	7.26843e-06	0.000187302	PF13632:Glycosyl transferase family group 2
Chr2_459	2825.66	689.678	2.03428	4.32957e-08	2.66899e-06	sp|P12815|PDCD6_MOUSE Programmed cell death protein 6 OS=Mus musculus OX=10090 GN=Pdcd6 PE=1 SV=2 && PF13499:EF-hand domain pair|PF13405:EF-hand domain
Chr1_943	114.298	27.9884	2.02726	0.00530877	0.0340016	sp|Q11174|CHIT_CAEEL Probable endochitinase OS=Caenorhabditis elegans OX=6239 GN=cht-1 PE=1 SV=1 && PF00704:Glycosyl hydrolases family 18
Chr9_122	146.424	35.9437	2.02671	0.00115472	0.0110124
Chr6_114	2271.63	557.591	2.02636	0.000123908	0.00197156	sp|Q5AVZ7|EXGD_EMENI Glucan 1,3-beta-glucosidase D OS=Emericella nidulans (strain FGSC A4 / ATCC 38163 / CBS 112.46 / NRRL 194 / M139) OX=227321 GN=exgD PE=2 SV=1 && -
Chr8_672	114.758	28.1855	2.02447	0.0020614	0.0169459	PF14234:Domain of unknown function (DUF4336)
Chr1_514	3106.31	763.736	2.02416	3.80599e-13	8.05079e-11	sp|P26585|HMGL_SOYBN HMG1/2-like protein OS=Glycine max OX=3847 PE=2 SV=1 && PF00505:HMG (high mobility group) box
Chr10_220	61.93	15.1589	2.02377	3.93631e-05	0.000779172
Chr10_268	800.844	197.892	2.01721	0.00214637	0.0174492
Chr1_1193	447.816	111.484	2.00619	1.14868e-05	0.000274628
Chr3_910	8656.39	2155.18	2.00599	3.98691e-05	0.000785881	sp|P49374|HGT1_KLULA High-affinity glucose transporter OS=Kluyveromyces lactis (strain ATCC 8585 / CBS 2359 / DSM 70799 / NBRC 1267 / NRRL Y-1140 / WM37) OX=284590 GN=HGT1 PE=3 SV=1 && PF00083:Sugar (and other) transporter
Chr3_238	2492.54	622.028	2.00266	0.000122799	0.00195871	sp|P18773|EST_ACILW Esterase OS=Acinetobacter lwoffii OX=28090 GN=est PE=3 SV=2 && PF07859:alpha/beta hydrolase fold
Chr2_853	203.994	51.192	1.99478	1.00431e-06	3.77507e-05
Chr8_75	34.0222	8.60053	1.9896	0.00790565	0.0450534
Chr1_128	1844.79	465.981	1.98543	4.70296e-05	0.000885139
Chr2_1293	1008.44	255.128	1.98258	1.15065e-05	0.000274628	PF00355:Rieske [2Fe-2S] domain
Chr8_410	126.754	32.2578	1.97848	0.00391584	0.0273071
Chr12_124	1849.71	469.914	1.97712	4.18502e-09	3.27159e-07	sp|D4B1R0|GCP1_ARTBC Probable glutamate carboxypeptidase ARB_02390 OS=Arthroderma benhamiae (strain ATCC MYA-4681 / CBS 112371) OX=663331 GN=ARB_02390 PE=1 SV=1 && PF04389:Peptidase family M28|PF02225:PA domain|PF04253:Transferrin receptor-like dimerisation domain
Chr4_607	8763.19	2236.82	1.96999	0.000242819	0.00332322
novel.194	4874.12	1257.08	1.95514	1.91234e-07	9.44428e-06
Chr2_1111	3030.68	785.031	1.94877	0.000346585	0.00440914	sp|A0A0A2JW93|CNSN_PENEN Communesin biosynthesis cluster-specific transcription factor cnsN OS=Penicillium expansum OX=27334 GN=cnsN PE=4 SV=1 && PF00701:Dihydrodipicolinate synthetase family
Chr1_1162	15760	4088.14	1.94673	1.51485e-05	0.000345501	sp|O74685|FADH_PICPA S-(hydroxymethyl)glutathione dehydrogenase OS=Komagataella pastoris OX=4922 GN=FLD1 PE=3 SV=1 && PF00107:Zinc-binding dehydrogenase
novel.154	69.9853	18.1389	1.94364	0.000438983	0.00532106
Chr7_799	654.94	170.368	1.94259	0.000231891	0.00320389	sp|Q5B7U0|PMEA_EMENI Pectinesterase A OS=Emericella nidulans (strain FGSC A4 / ATCC 38163 / CBS 112.46 / NRRL 194 / M139) OX=227321 GN=pmeA PE=1 SV=1 && PF01095:Pectinesterase
Chr5_938	543.772	141.811	1.93924	0.00761432	0.0438602	sp|Q9P3U6|GHT1_SCHPO High-affinity glucose transporter ght1 OS=Schizosaccharomyces pombe (strain 972 / ATCC 24843) OX=284812 GN=ght1 PE=1 SV=1 && PF00083:Sugar (and other) transporter
Chr2_784	1294.85	337.81	1.93814	0.000234671	0.00322913	sp|A1CA51|BGLI_ASPCL Probable beta-glucosidase I OS=Aspergillus clavatus (strain ATCC 1007 / CBS 513.65 / DSM 816 / NCTC 3887 / NRRL 1) OX=344612 GN=bglI PE=3 SV=1 && PF07691:PA14 domain|PF01915:Glycosyl hydrolase family 3 C-terminal domain|PF00933:Glycosyl hydrolase family 3 N terminal domain|PF14310:Fibronectin type III-like domain
Chr5_360	561.899	146.607	1.93766	2.62376e-06	8.27636e-05	sp|F1SYD1|CY151_POSPM Cytochrome P450 monooxygenase 151 OS=Postia placenta (strain ATCC 44394 / Madison 698-R) OX=561896 GN=CYP151 PE=1 SV=1 && PF00067:Cytochrome P450
Chr1_965	1247.28	325.771	1.93698	2.16418e-06	7.14824e-05
Chr2_262	3203.91	836.863	1.93655	1.68405e-06	5.86048e-05
Chr11_389	2410.49	629.841	1.9363	1.74988e-06	6.02474e-05
Chr8_723	102.656	26.7422	1.93608	0.00313837	0.0230947	sp|Q99042|OXDA_TRIVR D-amino-acid oxidase OS=Trigonopsis variabilis OX=34364 GN=DAO1 PE=3 SV=1 && PF01266:FAD dependent oxidoreductase
Chr4_134	1312.82	343.44	1.93436	1.16909e-06	4.31924e-05	sp|I1SB12|MNCO_MICNN Carbohydrate oxidase OS=Microdochium nivale OX=5520 GN=MnCO PE=1 SV=2 && PF08031:Berberine and berberine like
Chr3_1058	1077.12	283.24	1.92668	1.37744e-06	4.93682e-05	sp|Q22397|AAT6_CAEEL Amino acid transporter protein 6 OS=Caenorhabditis elegans OX=6239 GN=aat-6 PE=1 SV=2 && PF13520:Amino acid permease
Chr4_938	151.869	40.1312	1.92368	6.21746e-06	0.000166437
Chr7_478	1903.93	503.457	1.91894	2.31262e-08	1.54003e-06
Chr2_1000	1096.82	290.168	1.9182	4.91886e-06	0.000137473
Chr7_343	6161.77	1640.27	1.9094	0.000259756	0.00350336	sp|P87216|VIPI_SCHPO Protein vip1 OS=Schizosaccharomyces pombe (strain 972 / ATCC 24843) OX=284812 GN=vip1 PE=1 SV=1 && PF00076:RNA recognition motif. (a.k.a. RRM, RBD, or RNP domain)
Chr2_982	13128.6	3496	1.90895	7.43726e-07	2.92822e-05	sp|P53388|DIP5_YEAST Dicarboxylic amino acid permease OS=Saccharomyces cerevisiae (strain ATCC 204508 / S288c) OX=559292 GN=DIP5 PE=1 SV=1 && PF00324:Amino acid permease
novel.469	80.2445	21.3133	1.90449	0.00233392	0.018561
Chr1_541	255.508	68.2633	1.90118	1.5527e-06	5.52073e-05
Chr1_849	1843.25	495.279	1.89582	0.000270502	0.00362057
Chr4_401	95.181	25.5172	1.89539	0.00476593	0.0313314	sp|A0A411KZZ8|BUAC_ASPBU Trans-enoyl reductase buaC OS=Aspergillus burnettii OX=2508778 GN=buaC PE=3 SV=1 && PF00107:Zinc-binding dehydrogenase|PF08240:Alcohol dehydrogenase GroES-like domain
Chr8_228	1482.17	398.708	1.89412	0.000216859	0.00304223	sp|P18172|DHGL_DROPS Glucose dehydrogenase [FAD, quinone] OS=Drosophila pseudoobscura pseudoobscura OX=46245 GN=Gld PE=3 SV=4 && PF00732:GMC oxidoreductase|PF05199:GMC oxidoreductase
Chr6_252	276.974	74.8926	1.88683	0.00101721	0.0099851
Chr4_608	28813.1	7822.5	1.88102	0.000355242	0.00449279	sp|O13437|FDH_CANBO Formate dehydrogenase OS=Candida boidinii OX=5477 GN=FDH1 PE=1 SV=1 && PF02826:D-isomer specific 2-hydroxyacid dehydrogenase, NAD binding domain
Chr4_1175	81.1751	21.9941	1.87542	0.00137135	0.0125693	PF13302:Acetyltransferase (GNAT) domain
Chr8_52	1794.12	489.211	1.87489	0.000876893	0.00892445	sp|Q6FWL5|SODC_CANGA Superoxide dismutase [Cu-Zn] OS=Candida glabrata (strain ATCC 2001 / CBS 138 / JCM 3761 / NBRC 0622 / NRRL Y-65) OX=284593 GN=SOD1 PE=3 SV=3 && PF00080:Copper/zinc superoxide dismutase (SODC)
Chr2_1144	1769.9	484.707	1.86838	3.6978e-07	1.62824e-05	sp|Q9VTW2|INP5E_DROME Inositol polyphosphate 5-phosphatase E OS=Drosophila melanogaster OX=7227 GN=INPP5E PE=1 SV=1 && PF03372:Endonuclease/Exonuclease/phosphatase family
Chr7_510	89.5087	24.5378	1.86788	0.000535569	0.00613346
Chr3_804	336.152	92.1668	1.86672	0.000195137	0.00281435	sp|Q058N0|IQM5_ARATH IQ domain-containing protein IQM5 OS=Arabidopsis thaliana OX=3702 GN=IQM5 PE=2 SV=1 && -
Chr8_382	50.5739	13.8247	1.86606	0.000334942	0.0042965	sp|J9VX38|HAD1_CRYNH Probable phosphatase HAD1 OS=Cryptococcus neoformans var. grubii serotype A (strain H99 / ATCC 208821 / CBS 10515 / FGSC 9487) OX=235443 GN=HAD1 PE=1 SV=1 && PF00702:haloacid dehalogenase-like hydrolase
Chr11_25	341.009	93.4378	1.8651	7.12322e-05	0.00125976	PF01031:Dynamin central region|PF05729:NACHT domain
Chr4_657	1195.56	329.821	1.85808	2.23613e-05	0.000480546	sp|Q9C1W9|DNLI3_SCHPO DNA ligase 3 OS=Schizosaccharomyces pombe (strain 972 / ATCC 24843) OX=284812 GN=adl1 PE=3 SV=1 && PF04679:ATP dependent DNA ligase C terminal region|PF01068:ATP dependent DNA ligase domain|PF04675:DNA ligase N terminus
Chr5_291	254.25	70.0475	1.85753	0.000462131	0.00549666
Chr12_426	1348.44	372.873	1.85481	0.00143675	0.013014	sp|D4B388|FLA_ARTBC Fasciclin-like arabinogalactan protein ARB_02922 OS=Arthroderma benhamiae (strain ATCC MYA-4681 / CBS 112371) OX=663331 GN=ARB_02922 PE=3 SV=1 && PF02469:Fasciclin domain
Chr8_573	60.208	16.7059	1.85401	0.00045628	0.00545111	PF02992:Transposase family tnp2
Chr2_470	543.219	150.427	1.85299	2.89075e-07	1.33843e-05	PF11807:Domain of unknown function (DUF3328)
Chr11_246	55.7111	15.4563	1.85259	0.000769957	0.00807592
Chr2_1295	657.378	182.113	1.85179	0.000124823	0.00197347	PF11927:Protein of unknown function (DUF3445)
Chr1_1280	108.32	30.1228	1.85137	5.57048e-05	0.00102725
Chr4_1180	52.5775	14.53	1.85045	0.00152346	0.0135603
Chr2_409	464.986	128.916	1.85024	0.000471761	0.00558656
Chr11_161	255.256	71.2279	1.84217	7.53849e-05	0.00131382	PF07955:Protein of unknown function (DUF1687)
Chr6_305	329.425	92.1422	1.83744	2.53668e-07	1.19501e-05	PF12937:F-box-like
Chr12_433	85.8623	23.9783	1.83739	0.00317966	0.023319	sp|P15380|PUT4_YEAST Proline-specific permease OS=Saccharomyces cerevisiae (strain ATCC 204508 / S288c) OX=559292 GN=PUT4 PE=2 SV=2 && PF00324:Amino acid permease
Chr3_694	12976.9	3636.48	1.8353	4.62352e-05	0.000876601	PF13805:Eisosome component PIL1
Chr12_173	109.263	30.5373	1.83235	0.000295498	0.00387814
Chr11_422	1086.78	305.669	1.8301	3.73792e-05	0.000745373
Chr10_431	462.723	130.373	1.8273	0.00116037	0.0110124
novel.663	677.212	191.045	1.82608	1.37143e-06	4.93167e-05	sp|D4ANB6|CBPYB_ARTBC Carboxypeptidase Y homolog ARB_05721 OS=Arthroderma benhamiae (strain ATCC MYA-4681 / CBS 112371) OX=663331 GN=ARB_05721 PE=1 SV=1 && PF00450:Serine carboxypeptidase
Chr12_234	4484.57	1266.42	1.82424	1.92225e-09	1.60754e-07	PF11380:Stealth protein CR2, conserved region 2|PF17102:Stealth protein CR3, conserved region 3
Chr4_206	1516.6	429.462	1.82028	0.00124008	0.0116485	sp|P78898|TGCE2_SCHPO Probable lipase C16A3.12c OS=Schizosaccharomyces pombe (strain 972 / ATCC 24843) OX=284812 GN=SPBC16A3.12c PE=3 SV=2 && PF00561:alpha/beta hydrolase fold
Chr10_649	1581.27	447.794	1.81995	0.000637686	0.00701976	sp|Q8VXZ7|AGAL3_ARATH Alpha-galactosidase 3 OS=Arabidopsis thaliana OX=3702 GN=AGAL3 PE=1 SV=1 && PF17801:Alpha galactosidase C-terminal beta sandwich domain|PF16499:Alpha galactosidase A
Chr7_594	1119.05	317.604	1.81658	8.37872e-05	0.00142796	sp|I2C092|MANBB_THETO Beta-mannosidase B OS=Thermothelomyces thermophilus OX=78579 GN=man9 PE=1 SV=1 && PF17753:Ig-fold domain|PF00703:Glycosyl hydrolases family 2|PF17786:Mannosidase Ig/CBM-like domain
Chr1_520	1537.38	437.05	1.81449	3.89485e-07	1.70112e-05	sp|B5YIZ6|MUTL_THEYD DNA mismatch repair protein MutL OS=Thermodesulfovibrio yellowstonii (strain ATCC 51303 / DSM 11347 / YP87) OX=289376 GN=mutL PE=3 SV=1 && PF01119:DNA mismatch repair protein, C-terminal domain|PF13589:Histidine kinase-, DNA gyrase B-, and HSP90-like ATPase
Chr10_239	31.4234	8.96136	1.81049	0.00442209	0.0296697
Chr3_99	163.621	46.6492	1.80934	1.71644e-06	5.954e-05	sp|Q9C167|RIR2_NEUCR Ribonucleoside-diphosphate reductase small chain OS=Neurospora crassa (strain ATCC 24698 / 74-OR23-1A / CBS 708.71 / DSM 1257 / FGSC 987) OX=367110 GN=rnr-2 PE=3 SV=2 && PF00268:Ribonucleotide reductase, small chain
Chr6_112	7649.25	2182.72	1.80914	0.00024305	0.00332322	sp|Q60103|TKT2_XANFL Transketolase 2 OS=Xanthobacter flavus OX=281 GN=cbbT PE=1 SV=1 && PF02780:Transketolase, C-terminal domain|PF00456:Transketolase, thiamine diphosphate binding domain
Chr4_614	1546.03	441.453	1.80822	0.00335261	0.024225	sp|P33886|WIS1_SCHPO Protein kinase wis1 OS=Schizosaccharomyces pombe (strain 972 / ATCC 24843) OX=284812 GN=wis1 PE=1 SV=1 && PF00069:Protein kinase domain
novel.283	31.9507	9.11752	1.80304	0.00628536	0.0384999
Chr12_495	772.623	221.377	1.80278	0.00059065	0.00660761	sp|A0A0D1E9B9|VOSA_USTMA Spore development regulator umv1 OS=Ustilago maydis (strain 521 / FGSC 9021) OX=237631 GN=umv1 PE=3 SV=1 && PF11754:Velvet factor
Chr12_160	89.741	25.7622	1.80181	0.00600844	0.0372309	sp|Q04800|FRP1_SCHPO Ferric reductase transmembrane component 1 OS=Schizosaccharomyces pombe (strain 972 / ATCC 24843) OX=284812 GN=frp1 PE=1 SV=1 && PF01794:Ferric reductase like transmembrane component|PF08030:Ferric reductase NAD binding domain|PF08022:FAD-binding domain
Chr3_1030	158.415	45.5579	1.79845	7.27469e-06	0.000187302
Chr6_125	677.121	194.98	1.79533	4.50848e-09	3.4741e-07
novel.901	347.01	99.9665	1.79511	0.000105967	0.00173734
novel.999	442.928	127.677	1.79507	0.00756059	0.0436403
Chr11_156	12533.7	3615.41	1.79358	0.000741459	0.00784673	sp|P06738|PHSG_YEAST Glycogen phosphorylase OS=Saccharomyces cerevisiae (strain ATCC 204508 / S288c) OX=559292 GN=GPH1 PE=1 SV=4 && PF00343:Carbohydrate phosphorylase
Chr9_468	358.72	104.521	1.7798	0.00204111	0.0169255	PF09791:Oxidoreductase-like protein, N-terminal
Chr3_1099	1939.87	565.274	1.77882	6.24612e-07	2.48646e-05	PF07217:Heterokaryon incompatibility protein Het-C
Chr1_688	34.4718	10.0248	1.77822	0.000407914	0.00500634
Chr7_332	319.241	93.0746	1.77723	8.2073e-08	4.63562e-06
Chr11_326	494.3	144.358	1.77663	0.00331124	0.0240227	sp|Q9UUH4|MSMO_SCHPO Methylsterol monooxygenase OS=Schizosaccharomyces pombe (strain 972 / ATCC 24843) OX=284812 GN=erg25 PE=3 SV=1 && PF04116:Fatty acid hydroxylase superfamily
novel.462	51.2652	14.9481	1.77515	0.00034547	0.00440016
Chr6_771	27.1272	7.94709	1.77389	0.000833842	0.00857931
Chr4_1164	6904.31	2023.65	1.77063	8.37802e-06	0.000212664	sp|Q9M9W8|PLDZ2_ARATH Phospholipase D zeta 2 OS=Arabidopsis thaliana OX=3702 GN=PLPZETA2 PE=1 SV=2 && -
Chr12_225	46217.8	13583.1	1.76663	0.000425285	0.0051959	sp|O13289|CATA_CANAL Peroxisomal catalase OS=Candida albicans (strain SC5314 / ATCC MYA-2876) OX=237561 GN=CAT1 PE=2 SV=5 && PF06628:Catalase-related immune-responsive|PF00199:Catalase
novel.568	457.027	134.459	1.76351	4.27652e-05	0.000829707
Chr11_374	99.1186	29.2592	1.76203	4.15427e-06	0.000118876
Chr8_572	509.233	150.56	1.75789	0.000965852	0.00959448
novel.605	1798.78	532.34	1.75637	0.000723696	0.00771466	sp|Q7Z9M8|XG74_HYPJQ Xyloglucanase OS=Hypocrea jecorina (strain QM6a) OX=431241 GN=cel74a PE=1 SV=1 && -
Chr11_424	795.431	235.452	1.75537	6.20494e-08	3.66574e-06	sp|Q9FFA1|GOLS5_ARATH Galactinol synthase 5 OS=Arabidopsis thaliana OX=3702 GN=GOLS5 PE=2 SV=1 && PF01501:Glycosyl transferase family 8
Chr1_1040	59049.7	17521	1.75286	2.37144e-08	1.56951e-06	sp|B0Y7W2|EXGD_ASPFC Probable glucan 1,3-beta-glucosidase D OS=Neosartorya fumigata (strain CEA10 / CBS 144.89 / FGSC A1163) OX=451804 GN=exgD PE=3 SV=1 && -
Chr1_726	2746.81	819.334	1.74545	8.94045e-17	3.57221e-14	sp|O59827|GST2_SCHPO Glutathione S-transferase 2 OS=Schizosaccharomyces pombe (strain 972 / ATCC 24843) OX=284812 GN=gst2 PE=2 SV=1 && PF00043:Glutathione S-transferase, C-terminal domain|PF02798:Glutathione S-transferase, N-terminal domain
novel.404	26.4969	7.87614	1.74295	0.00154084	0.0136474
Chr10_56	103.94	31.1322	1.74193	1.55571e-06	5.52073e-05
Chr7_727	276.592	82.8664	1.74011	0.00682677	0.0406737	PF05368:NmrA-like family
Chr1_413	5176.68	1550.98	1.73878	0.000146016	0.0022471	PF01172:Shwachman-Bodian-Diamond syndrome (SBDS) protein
Chr4_328	1682.86	506.131	1.73343	1.39908e-07	7.11947e-06	sp|Q9C0V0|YQD2_SCHPO Probable amino-acid permease PB1C11.02 OS=Schizosaccharomyces pombe (strain 972 / ATCC 24843) OX=284812 GN=SPCPB1C11.02 PE=3 SV=1 && PF00324:Amino acid permease
novel.1372	24.1604	7.21997	1.73186	0.00408219	0.0280322
Chr3_904	796.56	239.995	1.73084	2.21704e-06	7.26974e-05	sp|P07754|ADH3_EMENI Alcohol dehydrogenase 3 OS=Emericella nidulans (strain FGSC A4 / ATCC 38163 / CBS 112.46 / NRRL 194 / M139) OX=227321 GN=alcC PE=3 SV=1 && PF00107:Zinc-binding dehydrogenase|PF08240:Alcohol dehydrogenase GroES-like domain
novel.112	271.873	82.0065	1.73027	0.000848372	0.00869158	sp|Q5A2J7|YVC1_CANAL Calcium channel YVC1 OS=Candida albicans (strain SC5314 / ATCC MYA-2876) OX=237561 GN=YVC1 PE=2 SV=2 && -
Chr3_398	1857.6	560.303	1.72954	2.68392e-05	0.000561127	sp|Q9M0X9|4CLL7_ARATH 4-coumarate--CoA ligase-like 7 OS=Arabidopsis thaliana OX=3702 GN=4CLL7 PE=1 SV=1 && PF00501:AMP-binding enzyme|PF13193:AMP-binding enzyme C-terminal domain
Chr7_364	244.777	74.3407	1.71684	0.00066428	0.00722726	PF07883:Cupin domain
Chr5_529	5325.03	1624.04	1.71331	1.96205e-06	6.61457e-05	sp|A0A3B1EFQ1|STR7_STRTC Aldo-keto reductase str7 OS=Strobilurus tenacellus OX=41251 GN=str7 PE=1 SV=1 && PF00248:Aldo/keto reductase family
Chr6_858	1021.34	311.548	1.71251	6.69716e-10	6.12279e-08	PF00172:Fungal Zn(2)-Cys(6) binuclear cluster domain
Chr2_683	948.362	290.729	1.70642	1.06058e-05	0.000257113	sp|P22189|ATC3_SCHPO Calcium-transporting ATPase 3 OS=Schizosaccharomyces pombe (strain 972 / ATCC 24843) OX=284812 GN=cta3 PE=1 SV=1 && PF00122:E1-E2 ATPase|PF00689:Cation transporting ATPase, C-terminus|PF13246:Cation transport ATPase (P-type)|PF00690:Cation transporter/ATPase, N-terminus|PF08282:haloacid dehalogenase-like hydrolase
Chr2_471	2281.95	701.691	1.70152	2.06664e-06	6.9239e-05
Chr3_830	885.131	272.188	1.70105	3.2036e-06	9.8183e-05	PF11696:Protein of unknown function (DUF3292)
Chr6_599	1083.05	334.261	1.69639	7.74681e-09	5.6468e-07	sp|B5Y1Z6|APAH_KLEP3 Bis(5'-nucleosyl)-tetraphosphatase, symmetrical OS=Klebsiella pneumoniae (strain 342) OX=507522 GN=apaH PE=3 SV=1 && PF00149:Calcineurin-like phosphoesterase
Chr5_372	4639.08	1434.3	1.69345	8.96764e-10	8.06191e-08	sp|Q5A220|RFG1_CANAL Repressor of filamentous growth 1 OS=Candida albicans (strain SC5314 / ATCC MYA-2876) OX=237561 GN=RFG1 PE=2 SV=3 && PF00505:HMG (high mobility group) box
Chr10_511	3425.28	1060.16	1.69202	7.88876e-05	0.00136384
novel.296	548.679	170.408	1.68764	0.00296471	0.0221031	sp|F1SY85|CY091_POSPM Cytochrome P450 monooxygenase 91 OS=Postia placenta (strain ATCC 44394 / Madison 698-R) OX=561896 GN=CYP091 PE=1 SV=1 && PF00067:Cytochrome P450
Chr8_42	4245.16	1320.42	1.68477	2.00652e-06	6.74342e-05	sp|A8NCK6|COX2_COPC7 Cytochrome P450 monooxygenase COX2 OS=Coprinopsis cinerea (strain Okayama-7 / 130 / ATCC MYA-4618 / FGSC 9003) OX=240176 GN=COX2 PE=1 SV=1 && -
novel.151	1190.23	370.608	1.68324	0.00147484	0.0132478	sp|P60483|PTEN_CANLF Phosphatidylinositol 3,4,5-trisphosphate 3-phosphatase and dual-specificity protein phosphatase PTEN OS=Canis lupus familiaris OX=9615 GN=PTEN PE=2 SV=1 && -
Chr3_861	191.67	59.7483	1.6818	0.000309079	0.00401728
novel.475	32.3428	10.1066	1.67792	0.00839349	0.0469166
Chr12_360	350.044	109.266	1.67744	0.000117454	0.00188837	PF12937:F-box-like
Chr6_373	3167.73	991.348	1.67604	2.20945e-05	0.000477475	sp|P48027|GACS_PSESY Sensor protein GacS OS=Pseudomonas syringae pv. syringae OX=321 GN=gacS PE=3 SV=1 && PF00072:Response regulator receiver domain|PF00512:His Kinase A (phospho-acceptor) domain|PF02518:Histidine kinase-, DNA gyrase B-, and HSP90-like ATPase
novel.774	285.67	89.2895	1.67523	0.000205221	0.00293235
Chr9_48	3196.04	1005.89	1.66782	0.000328686	0.0042364	sp|Q6FTN2|DIC1_CANGA Mitochondrial dicarboxylate transporter OS=Candida glabrata (strain ATCC 2001 / CBS 138 / JCM 3761 / NBRC 0622 / NRRL Y-65) OX=284593 GN=DIC1 PE=3 SV=1 && PF00153:Mitochondrial carrier protein
Chr3_68	2590.15	816.459	1.66573	1.64727e-06	5.75104e-05	sp|Q5I0C3|MCCA_RAT Methylcrotonoyl-CoA carboxylase subunit alpha, mitochondrial OS=Rattus norvegicus OX=10116 GN=Mccc1 PE=1 SV=1 && PF00289:Biotin carboxylase, N-terminal domain|PF02785:Biotin carboxylase C-terminal domain|PF02786:Carbamoyl-phosphate synthase L chain, ATP binding domain
Chr9_231	174.54	55.0729	1.66515	0.00465549	0.0307742
Chr6_569	35.3706	11.1946	1.66381	0.0054476	0.034631
Chr11_193	94.0595	29.8793	1.6617	8.96434e-05	0.00151817	sp|Q54NG9|SCPDH_DICDI Probable saccharopine dehydrogenase [NADP(+), L-glutamate-forming] OS=Dictyostelium discoideum OX=44689 GN=sdh PE=2 SV=1 && PF16653:Saccharopine dehydrogenase C-terminal domain|PF05222:Alanine dehydrogenase/PNT, N-terminal domain|PF03435:Saccharopine dehydrogenase NADP binding domain
Chr4_940	554.657	175.375	1.66141	0.000935631	0.00938938
Chr5_574	143.323	45.4345	1.65825	0.00567225	0.0357222	PF12311:Protein of unknown function (DUF3632)
Chr9_174	2031.31	644.291	1.65627	4.38685e-08	2.68894e-06
Chr3_1047	40.2671	12.8214	1.65461	0.00397663	0.0274647	sp|O14031|PGT1_SCHPO Glutathione transporter 1 OS=Schizosaccharomyces pombe (strain 972 / ATCC 24843) OX=284812 GN=pgt1 PE=1 SV=1 && PF03169:OPT oligopeptide transporter protein
Chr9_654	33.5939	10.7082	1.6502	0.00104528	0.0102049
Chr1_1404	18676.3	5950.69	1.6501	7.37686e-05	0.00129644	sp|M5EAX2|GMCH_MALS4 GMC oxidoreductase family protein Mala s 12 OS=Malassezia sympodialis (strain ATCC 42132) OX=1230383 GN=MSY001_2108 PE=1 SV=1 && PF00732:GMC oxidoreductase|PF05199:GMC oxidoreductase
novel.783	733.969	234.134	1.64765	0.00910088	0.0496076	sp|O34371|YTET_BACSU Putative oxidoreductase YteT OS=Bacillus subtilis (strain 168) OX=224308 GN=yteT PE=2 SV=1 && PF01408:Oxidoreductase family, NAD-binding Rossmann fold
Chr2_1346	241.758	77.2759	1.64708	0.000975626	0.00964924	sp|P40100|PUG1_YEAST Protoporphyrin uptake protein 1 OS=Saccharomyces cerevisiae (strain ATCC 204508 / S288c) OX=559292 GN=PUG1 PE=1 SV=1 && PF04479:RTA1 like protein
Chr5_397	327.203	104.451	1.64697	4.4753e-05	0.000857541	sp|Q9P380|PTR2_SCHPO Probable peptide transporter ptr2 OS=Schizosaccharomyces pombe (strain 972 / ATCC 24843) OX=284812 GN=ptr2 PE=1 SV=1 && PF00854:POT family
Chr3_288	223.571	71.4917	1.6424	0.000158142	0.00239276	sp|P81296|RNL2_LENED Ribonuclease Le2 OS=Lentinula edodes OX=5353 PE=1 SV=1 && PF00445:Ribonuclease T2 family
Chr10_476	101.609	32.5871	1.6401	0.000413885	0.00506234	sp|I1RV17|BUT77_GIBZE NADH:flavin oxidoreductase FG08077 OS=Gibberella zeae (strain ATCC MYA-4620 / CBS 123657 / FGSC 9075 / NRRL 31084 / PH-1) OX=229533 GN=FG08077 PE=2 SV=1 && PF00724:NADH:flavin oxidoreductase / NADH oxidase family
Chr11_330	3764.99	1209.59	1.63818	0.00467376	0.0308734	sp|Q54GH4|MIOX_DICDI Inositol oxygenase OS=Dictyostelium discoideum OX=44689 GN=miox PE=3 SV=1 && PF05153:Myo-inositol oxygenase
Chr2_779	100.912	32.4418	1.63663	4.80759e-06	0.000135063
Chr12_126	13421.3	4326.76	1.6332	8.91405e-05	0.00151203	sp|P34054|INDA1_HYPAT Amino-acid permease inda1 OS=Hypocrea atroviridis OX=63577 GN=inda1 PE=2 SV=1 && PF00324:Amino acid permease
Chr1_536	973.181	313.807	1.63292	4.61574e-09	3.51161e-07	PF12223:Protein of unknown function (DUF3602)
Chr12_379	425.608	137.186	1.63248	0.000352598	0.00446983	PF13391:HNH endonuclease
Chr10_670	535.036	172.743	1.63173	0.00125728	0.0117535	sp|O74477|MCA1_SCHPO Metacaspase-1 OS=Schizosaccharomyces pombe (strain 972 / ATCC 24843) OX=284812 GN=pca1 PE=2 SV=1 && PF00656:Caspase domain
Chr1_198	109.032	35.3448	1.62721	0.000823854	0.00851316
novel.729	43.3395	13.9863	1.62585	0.000580331	0.00652174
Chr8_475	5199.21	1685.09	1.62541	3.48792e-05	0.000705961	PF00656:Caspase domain
Chr3_421	1446.58	472.465	1.61451	0.000530453	0.00609517
Chr9_495	119.481	39.1284	1.61049	2.46076e-05	0.000522572
Chr4_383	2983.58	977.613	1.60944	3.87391e-05	0.00076823
Chr9_212	66.8663	21.941	1.60723	0.00498221	0.032437
Chr1_1189	865.699	285.965	1.59882	4.29466e-10	4.13668e-08	sp|A0A0A2IBP6|CNSO_PENEN MFS-type transporter cnsO OS=Penicillium expansum OX=27334 GN=cnsO PE=3 SV=1 && PF07690:Major Facilitator Superfamily
Chr4_239	1310.74	433.001	1.59794	3.37503e-08	2.14176e-06	sp|P53204|NMA2_YEAST Nicotinamide/nicotinic acid mononucleotide adenylyltransferase 2 OS=Saccharomyces cerevisiae (strain ATCC 204508 / S288c) OX=559292 GN=NMA2 PE=1 SV=1 && PF01467:Cytidylyltransferase-like
novel.415	42.4125	13.9563	1.59482	0.0045276	0.0302064
novel.918	319.466	105.732	1.59349	8.84375e-07	3.39524e-05	sp|P54861|DNM1_YEAST Dynamin-related protein DNM1 OS=Saccharomyces cerevisiae (strain ATCC 204508 / S288c) OX=559292 GN=DNM1 PE=1 SV=1 && -
Chr9_103	2754.63	914.059	1.59154	0.0014098	0.0128129	sp|P07921|LACP_KLULA Lactose permease OS=Kluyveromyces lactis (strain ATCC 8585 / CBS 2359 / DSM 70799 / NBRC 1267 / NRRL Y-1140 / WM37) OX=284590 GN=LAC12 PE=3 SV=1 && PF00083:Sugar (and other) transporter
Chr7_435	44.311	14.6643	1.58381	0.00265703	0.0203435
Chr5_216	4568.65	1525.73	1.58239	0.000390589	0.0048322	sp|A0A089FNE5|PRLL_FUNXX MFS transporter prlL OS=Fungal sp. (strain NRRL 50135) OX=1547289 GN=prlL PE=3 SV=1 && PF07690:Major Facilitator Superfamily
Chr6_804	897.778	299.724	1.58239	0.000528444	0.00608803	PF13417:Glutathione S-transferase, N-terminal domain
Chr7_215	166.257	55.6202	1.5818	0.0026619	0.0203519	sp|O14368|HSP16_SCHPO Heat shock protein 16 OS=Schizosaccharomyces pombe (strain 972 / ATCC 24843) OX=284812 GN=hsp16 PE=1 SV=1 && PF00011:Hsp20/alpha crystallin family
Chr2_583	1549.47	517.788	1.58109	0.000106856	0.00174927
Chr10_517	26618.9	8899.8	1.58058	8.70705e-06	0.000218446
Chr4_319	759.498	254.056	1.57983	0.00443823	0.0297382
Chr6_877	123.409	41.1363	1.57971	0.00457298	0.0303964
novel.1169	94.3824	31.5749	1.57891	0.00712502	0.0419424
Chr9_629	86.9657	29.0497	1.57608	0.00553005	0.0349901
Chr5_930	303.835	101.974	1.57414	0.00152929	0.0135959
novel.361	794.875	268.536	1.56596	5.72687e-05	0.00104845
Chr6_803	3367.64	1137.55	1.56583	4.11388e-05	0.000802542	PF13417:Glutathione S-transferase, N-terminal domain
novel.1469	93.1299	31.4609	1.5591	6.29203e-05	0.00113509
Chr10_516	907.564	308.775	1.55498	3.5984e-05	0.000722896
Chr1_540	317.879	108.306	1.55116	0.000187746	0.00273703	sp|A8X181|FICD_CAEBR Protein adenylyltransferase fic-1 OS=Caenorhabditis briggsae OX=6238 GN=fic-1 PE=3 SV=1 && PF02661:Fic/DOC family
Chr6_953	1012.74	346.314	1.5486	0.000362741	0.0045609	sp|A0A1V0QSE4|ERID_HERER ABC-type transporter eriD OS=Hericium erinaceus OX=91752 GN=eriD PE=2 SV=1 && PF01061:ABC-2 type transporter|PF00005:ABC transporter|PF14510:ABC-transporter N-terminal|PF06422:CDR ABC transporter
Chr3_954	1468.31	502.03	1.54797	0.00152998	0.0135959	sp|P32486|KRE6_YEAST Beta-glucan synthesis-associated protein KRE6 OS=Saccharomyces cerevisiae (strain ATCC 204508 / S288c) OX=559292 GN=KRE6 PE=1 SV=2 && PF03935:Beta-glucan synthesis-associated protein (SKN1)
Chr8_340	113.622	38.9995	1.54767	5.07496e-05	0.000943942
Chr6_874	592.541	202.652	1.54664	4.76058e-05	0.000892603
Chr3_145	2558.46	877.77	1.54324	6.79662e-05	0.00121139	sp|A8N374|LAEA_COPC7 Secondary metabolism regulator laeA OS=Coprinopsis cinerea (strain Okayama-7 / 130 / ATCC MYA-4618 / FGSC 9003) OX=240176 GN=CC1G_00498 PE=2 SV=1 && PF13489:Methyltransferase domain
Chr3_840	1851.95	635.295	1.54318	4.30811e-07	1.83699e-05	PF16589:BRCT domain, a BRCA1 C-terminus domain
Chr7_809	105.744	36.3291	1.53885	0.000349798	0.00444332
Chr6_471	1867.08	642.943	1.538	0.000231947	0.00320389
Chr8_259	621.959	214.418	1.53545	0.00166488	0.0144845	sp|P70786|TUB3_AGRVI Putative tartrate transporter OS=Agrobacterium vitis OX=373 GN=ttuB PE=2 SV=1 && PF07690:Major Facilitator Superfamily
Chr2_513	18867.6	6520.92	1.53275	3.30187e-05	0.000673357	sp|Q6FRR0|PCKA_CANGA Phosphoenolpyruvate carboxykinase (ATP) OS=Candida glabrata (strain ATCC 2001 / CBS 138 / JCM 3761 / NBRC 0622 / NRRL Y-65) OX=284593 GN=PCK1 PE=3 SV=1 && PF01293:Phosphoenolpyruvate carboxykinase
novel.111	355.435	123.137	1.52982	0.00325909	0.0237455	sp|Q12324|YVC1_YEAST Calcium channel YVC1 OS=Saccharomyces cerevisiae (strain ATCC 204508 / S288c) OX=559292 GN=YVC1 PE=1 SV=2 && -
Chr3_764	326.841	113.312	1.52899	1.26731e-06	4.61884e-05	PF13489:Methyltransferase domain
Chr1_1007	21.8344	7.56443	1.52746	0.00636038	0.0387441	PF00069:Protein kinase domain
Chr6_972	129.366	44.916	1.5268	0.000350095	0.00444332	sp|Q0CG33|TPZB_ASPTN Indoleamine 2,3-dioxygenase tpzB OS=Aspergillus terreus (strain NIH 2624 / FGSC A1156) OX=341663 GN=tpzB PE=1 SV=1 && PF01231:Indoleamine 2,3-dioxygenase
Chr3_909	357.242	124.083	1.52577	0.00116469	0.011041
Chr12_333	916.542	318.423	1.52507	0.00268375	0.0204755	sp|Q39050|CKL11_ARATH Casein kinase 1-like protein 11 OS=Arabidopsis thaliana OX=3702 GN=CKL11 PE=1 SV=1 && PF00069:Protein kinase domain
Chr1_1200	2666.14	926.737	1.5246	0.00141119	0.0128148	sp|O74799|EXG3_SCHPO Glucan 1,3-beta-glucosidase 3 OS=Schizosaccharomyces pombe (strain 972 / ATCC 24843) OX=284812 GN=exg3 PE=3 SV=1 && PF00150:Cellulase (glycosyl hydrolase family 5)
Chr6_351	388.327	135.155	1.52198	0.00494772	0.0322653	sp|Q7RVX9|PHO5_NEUCR Repressible high-affinity phosphate permease OS=Neurospora crassa (strain ATCC 24698 / 74-OR23-1A / CBS 708.71 / DSM 1257 / FGSC 987) OX=367110 GN=pho-5 PE=1 SV=2 && PF00083:Sugar (and other) transporter
Chr1_1091	8107.19	2832.85	1.51697	5.33212e-05	0.000988366	PF07470:Glycosyl Hydrolase Family 88
Chr8_586	1508.35	527.297	1.5161	1.03921e-10	1.29402e-08
novel.842	960.629	336.979	1.51129	2.25713e-05	0.000484095
Chr10_62	810.587	284.935	1.50807	0.00531621	0.0340162	sp|Q566L8|MAT2B_XENTR Methionine adenosyltransferase 2 subunit beta OS=Xenopus tropicalis OX=8364 GN=mat2b PE=2 SV=1 && PF04321:RmlD substrate binding domain
Chr3_1335	158.258	55.7388	1.5064	4.40572e-06	0.000125076
Chr5_86	100.721	35.4491	1.50465	0.000108232	0.00176376	PF00622:SPRY domain
novel.367	188.051	66.2997	1.50345	0.000107553	0.00175534
Chr8_695	6803.54	2404.21	1.50072	3.4378e-05	0.000697124	sp|P0CT91|LIPA_SODAL Lipase A OS=Sodiomyces alcalophilus OX=398408 GN=lipA PE=1 SV=1 && PF01764:Lipase (class 3)
Chr1_337	573.129	202.461	1.50037	2.91204e-08	1.89248e-06	sp|O13780|YEO2_SCHPO Uncharacterized protein C17G6.02c OS=Schizosaccharomyces pombe (strain 972 / ATCC 24843) OX=284812 GN=SPAC17G6.02c PE=4 SV=1 && PF04479:RTA1 like protein
Chr5_50	250.8	88.858	1.49707	5.09378e-06	0.000141994
Chr3_1284	707.579	251.509	1.49226	0.00394164	0.0273728
Chr2_1047	655.631	233.351	1.4904	0.00524832	0.0337418	sp|P46592|MNT2_CANAL Glycolipid 2-alpha-mannosyltransferase 2 OS=Candida albicans (strain SC5314 / ATCC MYA-2876) OX=237561 GN=MNT2 PE=3 SV=4 && PF01793:Glycolipid 2-alpha-mannosyltransferase
novel.831	439.241	156.337	1.49022	0.000497883	0.00580666
Chr10_596	13834.9	4924.76	1.49013	0.000117323	0.00188837
novel.107	30.2237	10.7191	1.48978	0.00502229	0.0326585
Chr4_827	105.307	37.5884	1.48936	0.00809386	0.0457874	sp|Q4H425|EF102_EPIFF MFS-type transporter EF102 OS=Epichloe festucae (strain Fl1) OX=877507 GN=EF102 PE=2 SV=1 && PF07690:Major Facilitator Superfamily
Chr9_689	1457.07	519.127	1.48918	0.000461199	0.00549163	sp|Q9P7L5|OAT_SCHPO Ornithine aminotransferase car2 OS=Schizosaccharomyces pombe (strain 972 / ATCC 24843) OX=284812 GN=car2 PE=2 SV=1 && PF00202:Aminotransferase class-III
novel.1347	178.228	63.6932	1.48079	0.00419356	0.0285607
Chr12_378	202.847	72.583	1.48035	0.000440389	0.00533211
Chr3_63	1287.06	462.455	1.47685	3.77442e-08	2.38119e-06	sp|Q8T6J1|ABCA6_DICDI ABC transporter A family member 6 OS=Dictyostelium discoideum OX=44689 GN=abcA6 PE=3 SV=1 && PF00005:ABC transporter|PF12698:ABC-2 family transporter protein
Chr3_101	1027.62	369.62	1.47557	0.000268208	0.00359879	sp|B2AC45|MEP1_PODAN Extracellular metalloprotease PODANS_2_14170 OS=Podospora anserina (strain S / ATCC MYA-4624 / DSM 980 / FGSC 10383) OX=515849 GN=Pa_2_14170 PE=3 SV=1 && PF05572:Pregnancy-associated plasma protein-A
novel.624	530.681	191.152	1.4719	0.00156922	0.013842
Chr1_618	1034.45	373.284	1.47023	0.00435756	0.0293992	sp|P39932|STL1_YEAST Sugar transporter STL1 OS=Saccharomyces cerevisiae (strain ATCC 204508 / S288c) OX=559292 GN=STL1 PE=1 SV=2 && PF00083:Sugar (and other) transporter
Chr3_181	630.996	227.829	1.46944	0.00657968	0.0396324	sp|A6SSW9|BOA17_BOTFB Oxidoreductase BOA17 OS=Botryotinia fuckeliana (strain B05.10) OX=332648 GN=BOA17 PE=2 SV=1 && PF00106:short chain dehydrogenase
novel.1339	814.978	294.65	1.46822	0.000187563	0.00273703	sp|A0A0C4VYV1|MFS1_OPHS1 MFS-type transporter 1 OS=Ophiocordyceps sp. (strain BCC 1869) OX=1590024 GN=MFS1 PE=1 SV=1 && PF07690:Major Facilitator Superfamily
Chr2_430	513.781	185.567	1.4682	0.00280998	0.021273
Chr1_475	40.5171	14.7101	1.46772	0.00303419	0.0224814
Chr1_487	305.434	110.392	1.46755	0.006481	0.0392572	PF13229:Right handed beta helix region
Chr2_311	83.1844	30.154	1.46032	0.00489987	0.0320557
Chr8_363	261.764	95.0622	1.45996	6.50318e-05	0.00116539
Chr10_122	121.564	44.0742	1.45983	0.00105585	0.0102755
Chr10_48	562.983	205.219	1.45644	0.000371898	0.00464356	sp|P40900|ISP4_SCHPO Sexual differentiation process protein isp4 OS=Schizosaccharomyces pombe (strain 972 / ATCC 24843) OX=284812 GN=isp4 PE=2 SV=2 && PF03169:OPT oligopeptide transporter protein
Chr5_988	316.118	115.342	1.45626	1.35856e-05	0.000313835	sp|Q9FNA2|PAO1_ARATH Polyamine oxidase 1 OS=Arabidopsis thaliana OX=3702 GN=PAO1 PE=1 SV=1 && PF01593:Flavin containing amine oxidoreductase
Chr3_357	122.596	44.6752	1.45452	4.53212e-05	0.00086442	sp|O42634|DMC1_SCHPO Meiotic recombination protein dmc1 OS=Schizosaccharomyces pombe (strain 972 / ATCC 24843) OX=284812 GN=dmc1 PE=1 SV=2 && PF00782:Dual specificity phosphatase, catalytic domain|PF08423:Rad51
Chr5_339	70.2355	25.7622	1.45425	0.00546188	0.034677
Chr3_752	2399.24	878.238	1.44994	2.97922e-05	0.000615705	PF07690:Major Facilitator Superfamily
Chr10_669	17953.3	6597.64	1.44422	2.6265e-05	0.000551259
Chr1_923	59.2832	21.6305	1.44385	0.00458024	0.0304071	sp|Q9UVG5|PRM10_PICSO Pheromone-regulated membrane protein 10 OS=Pichia sorbitophila (strain ATCC MYA-4447 / BCRC 22081 / CBS 7064 / NBRC 10061 / NRRL Y-12695) OX=559304 GN=GNLVRS01_PISO0A10120g PE=3 SV=2 && PF06738:Putative threonine/serine exporter
Chr2_739	1123.41	412.944	1.4436	0.00262308	0.0202272
Chr1_778	445.698	163.876	1.442	0.000132676	0.00205944	sp|A1YER2|HTAI2_GORGO Oxidoreductase HTATIP2 OS=Gorilla gorilla gorilla OX=9595 GN=HTATIP2 PE=3 SV=1 && PF13460:NAD(P)H-binding
Chr8_675	125.27	46.0897	1.43728	0.000522701	0.00604384	sp|P20533|CHIA1_BACCI Chitinase A1 OS=Bacillus circulans OX=1397 GN=chiA1 PE=1 SV=1 && PF00704:Glycosyl hydrolases family 18
Chr6_123	288.359	106.389	1.4371	3.63678e-05	0.00072925	sp|O74786|SEC9_SCHPO Protein transport protein sec9 OS=Schizosaccharomyces pombe (strain 972 / ATCC 24843) OX=284812 GN=sec9 PE=1 SV=1 && -
Chr3_282	158.76	58.6888	1.43494	0.00294303	0.0219719	sp|D4B1P2|A2372_ARTBC Uncharacterized FAD-linked oxidoreductase ARB_02372 OS=Arthroderma benhamiae (strain ATCC MYA-4681 / CBS 112371) OX=663331 GN=ARB_02372 PE=1 SV=1 && PF01565:FAD binding domain
Chr6_42	4865	1802.54	1.43253	0.00105961	0.0102826	sp|Q8GXR2|PLT6_ARATH Probable polyol transporter 6 OS=Arabidopsis thaliana OX=3702 GN=PLT6 PE=2 SV=2 && PF00083:Sugar (and other) transporter
Chr6_73	28.8797	10.6973	1.42929	0.00825909	0.0464589	sp|Q8LMI4|THT2_ORYSJ Tryptamine hydroxycinnamoyltransferase 2 OS=Oryza sativa subsp. japonica OX=39947 GN=THT2 PE=1 SV=1 && PF02458:Transferase family
Chr10_554	3855.81	1434.59	1.42623	5.57467e-06	0.000152849	PF00646:F-box domain
Chr4_723	364.897	135.791	1.4246	4.47033e-05	0.000857541	sp|Q48806|DLPA_LEGPH Protein DlpA OS=Legionella pneumophila subsp. pneumophila (strain Philadelphia 1 / ATCC 33152 / DSM 7513) OX=272624 GN=dlpA PE=3 SV=1 && PF03737:Aldolase/RraA
Chr5_368	624.806	232.627	1.42429	1.75359e-06	6.02474e-05	PF07690:Major Facilitator Superfamily
Chr3_180	561.241	209.721	1.42031	0.000877826	0.00892553	sp|Q10097|YAOI_SCHPO Uncharacterized transporter C11D3.18C OS=Schizosaccharomyces pombe (strain 972 / ATCC 24843) OX=284812 GN=SPAC11D3.18c PE=3 SV=1 && PF07690:Major Facilitator Superfamily
Chr1_621	3164.09	1183.22	1.41899	0.000865503	0.0088419	sp|P39692|MET10_YEAST Sulfite reductase [NADPH] flavoprotein component OS=Saccharomyces cerevisiae (strain ATCC 204508 / S288c) OX=559292 GN=MET10 PE=1 SV=2 && PF00175:Oxidoreductase NAD-binding domain|PF00667:FAD binding domain
Chr10_121	849.657	317.847	1.41838	0.00158693	0.0139412	PF00651:BTB/POZ domain
Chr8_397	98.3447	36.81	1.41808	0.000187728	0.00273703
Chr12_303	1556.47	584.625	1.41227	4.53524e-05	0.00086442	sp|O00534|VMA5A_HUMAN von Willebrand factor A domain-containing protein 5A OS=Homo sapiens OX=9606 GN=VWA5A PE=1 SV=2 && PF13768:von Willebrand factor type A domain|PF08487:Vault protein inter-alpha-trypsin domain
Chr2_851	2825.59	1062.27	1.41139	7.99725e-07	3.10339e-05	sp|F5HID8|XPT1_CRYNB 3-O-alpha-D-mannopyranosyl-alpha-D-mannopyranose xylosylphosphotransferase OS=Cryptococcus neoformans var. neoformans serotype D (strain B-3501A) OX=283643 GN=XPT1 PE=3 SV=1 && PF17102:Stealth protein CR3, conserved region 3|PF11380:Stealth protein CR2, conserved region 2
Chr1_1108	43.9489	16.5231	1.4041	0.00678377	0.0404991
Chr6_408	310.45	117.289	1.40332	0.00713805	0.0419876	sp|Q5AW46|Y7484_EMENI Uncharacterized protein AN7484 OS=Emericella nidulans (strain FGSC A4 / ATCC 38163 / CBS 112.46 / NRRL 194 / M139) OX=227321 GN=AN7484 PE=1 SV=1 && PF07081:Protein of unknown function (DUF1349)
Chr3_908	7818.52	2975.47	1.39382	0.00015877	0.0023989	sp|P25888|RHLE_ECOLI ATP-dependent RNA helicase RhlE OS=Escherichia coli (strain K12) OX=83333 GN=rhlE PE=1 SV=3 && PF00270:DEAD/DEAH box helicase|PF00078:Reverse transcriptase (RNA-dependent DNA polymerase)|PF13886:Domain of unknown function (DUF4203)
Chr8_149	13396.3	5101.76	1.39272	0.00556346	0.0351809	sp|Q8N0N3|BGBP_PENMO Beta-1,3-glucan-binding protein OS=Penaeus monodon OX=6687 PE=2 SV=1 && PF00722:Glycosyl hydrolases family 16
Chr12_273	707.028	269.661	1.39141	0.00286819	0.0215719	PF13460:NAD(P)H-binding
Chr7_308	147.44	56.3289	1.39071	1.07989e-05	0.000260624	PF12937:F-box-like
Chr7_517	150.226	57.2667	1.38991	0.00131734	0.0121883
Chr8_105	216.356	82.649	1.38843	0.0001407	0.00217461
Chr7_541	116.8	44.5333	1.38807	0.00284981	0.0214799	sp|Q12119|FCY22_YEAST Purine-cytosine permease FCY22 OS=Saccharomyces cerevisiae (strain ATCC 204508 / S288c) OX=559292 GN=FCY22 PE=3 SV=1 && PF02133:Permease for cytosine/purines, uracil, thiamine, allantoin
Chr1_273	2487.07	950.402	1.38772	0.000148406	0.00228063
Chr9_430	4948.14	1892.31	1.38677	8.43086e-06	0.000213131	sp|Q9UUI7|TPSY_SCHPO Putative alpha,alpha-trehalose-phosphate synthase [UDP-forming] 100 kDa subunit OS=Schizosaccharomyces pombe (strain 972 / ATCC 24843) OX=284812 GN=SPAC22F8.05 PE=1 SV=1 && PF02358:Trehalose-phosphatase|PF00982:Glycosyltransferase family 20
Chr5_290	516.623	197.823	1.38485	0.00253341	0.0197332
Chr2_614	23983.9	9187.63	1.38429	1.39904e-05	0.000321124	PF14200:Ricin-type beta-trefoil lectin domain-like
Chr10_123	979.882	375.887	1.3818	0.0065641	0.0395828
Chr3_74	555.913	213.552	1.38121	2.44424e-05	0.000520089
Chr5_301	262.253	100.865	1.37772	0.00655519	0.0395511	PF13640:2OG-Fe(II) oxygenase superfamily
novel.1130	335.374	129.192	1.37743	9.5697e-05	0.00160059
Chr1_1463	57.2633	22.0098	1.37608	0.00164443	0.0143747
Chr1_267	65.0106	25.0008	1.37387	0.00240628	0.0189067	sp|Q5RKI3|DPOLL_RAT DNA polymerase lambda OS=Rattus norvegicus OX=10116 GN=Poll PE=2 SV=1 && PF14792:DNA polymerase beta palm|PF10391:Fingers domain of DNA polymerase lambda
Chr7_195	818.865	316.842	1.37081	1.17704e-07	6.24201e-06	PF08238:Sel1 repeat
Chr12_478	850.604	329.868	1.36653	3.68742e-10	3.71774e-08
Chr5_254	390.757	152.444	1.35897	1.56387e-05	0.00035518	sp|Q10350|YDA8_SCHPO Uncharacterized protein C1F12.08 OS=Schizosaccharomyces pombe (strain 972 / ATCC 24843) OX=284812 GN=SPAC1F12.08 PE=4 SV=2 && PF01467:Cytidylyltransferase-like
Chr2_1269	41.0011	15.9433	1.35875	0.00582037	0.0365059	PF12051:Protein of unknown function (DUF3533)
Chr9_488	230.012	90.0888	1.35459	0.00132531	0.0122514
Chr2_469	381.993	149.493	1.35401	0.00251867	0.0196609	PF11807:Domain of unknown function (DUF3328)
Chr4_879	66529.5	26050.3	1.35268	2.56885e-06	8.1269e-05	sp|P49310|GRP1_SINAL Glycine-rich RNA-binding protein GRP1A OS=Sinapis alba OX=3728 PE=2 SV=1 && PF00076:RNA recognition motif. (a.k.a. RRM, RBD, or RNP domain)
Chr2_893	526.403	206.218	1.35236	3.77855e-05	0.0007507	sp|P53326|YG5L_YEAST Uncharacterized protein YGR266W OS=Saccharomyces cerevisiae (strain ATCC 204508 / S288c) OX=559292 GN=YGR266W PE=1 SV=1 && -
Chr8_697	968.616	380.61	1.34748	1.95892e-05	0.000429528	sp|O65202|ACOX1_ARATH Peroxisomal acyl-coenzyme A oxidase 1 OS=Arabidopsis thaliana OX=3702 GN=ACX1 PE=1 SV=1 && PF14749:Acyl-coenzyme A oxidase N-terminal|PF01756:Acyl-CoA oxidase
Chr12_403	178.505	70.1308	1.3465	2.02213e-05	0.000439814	PF17667:Fungal protein kinase|PF01185:Fungal hydrophobin
Chr6_54	113.453	44.6164	1.34546	0.00131289	0.0121679
Chr6_736	1535.22	604.22	1.34546	0.00712648	0.0419424
Chr8_163	11862.2	4672.35	1.34418	7.94795e-09	5.75453e-07	sp|O93927|FKS1_CRYNH 1,3-beta-glucan synthase component FKS1 OS=Cryptococcus neoformans var. grubii serotype A (strain H99 / ATCC 208821 / CBS 10515 / FGSC 9487) OX=235443 GN=FKS1 PE=3 SV=3 && PF02364:1,3-beta-glucan synthase component|PF14288:1,3-beta-glucan synthase subunit FKS1, domain-1
Chr1_303	8837.42	3487.01	1.34164	6.21607e-06	0.000166437	sp|Q5UP73|YR614_MIMIV Putative band 7 family protein R614 OS=Acanthamoeba polyphaga mimivirus OX=212035 GN=MIMI_R614 PE=3 SV=1 && PF01145:SPFH domain / Band 7 family
novel.357	33.9232	13.3547	1.34056	0.00641195	0.038947
Chr8_151	398.075	157.441	1.33805	5.91946e-05	0.0010787
Chr4_516	113.094	44.8156	1.33051	0.0018397	0.0155417	PF04479:RTA1 like protein
novel.720	511.538	203.769	1.328	0.000269957	0.00361776
Chr10_358	294.487	117.355	1.32655	0.000324668	0.00419966
novel.373	71.4717	28.358	1.32575	0.00695353	0.0412622
Chr12_119	374.289	149.461	1.32415	6.25955e-09	4.59374e-07
Chr4_1215	49.0425	19.5741	1.32306	0.00101859	0.00998581
Chr10_171	141.608	56.4699	1.32294	0.00526887	0.0337934	sp|Q5AG71|HSL1_CANAL Serine/threonine-protein kinase HSL1 OS=Candida albicans (strain SC5314 / ATCC MYA-2876) OX=237561 GN=HSL1 PE=1 SV=2 && PF00069:Protein kinase domain
Chr2_522	212.728	84.9234	1.32189	0.000214095	0.00301557
novel.124	5970.06	2389.57	1.3211	3.58669e-11	5.1591e-09	sp|Q9MA55|ACBP4_ARATH Acyl-CoA-binding domain-containing protein 4 OS=Arabidopsis thaliana OX=3702 GN=ACBP4 PE=1 SV=1 && -
Chr2_579	1268.32	507.85	1.32065	0.000124338	0.00197347	sp|O00442|RTCA_HUMAN RNA 3'-terminal phosphate cyclase OS=Homo sapiens OX=9606 GN=RTCA PE=1 SV=1 && PF05189:RNA 3'-terminal phosphate cyclase (RTC), insert domain|PF01137:RNA 3'-terminal phosphate cyclase
Chr1_1034	2775.4	1111.26	1.32051	0.000259846	0.00350336	sp|O59741|YN25_SCHPO Uncharacterized transcriptional regulatory protein C530.05 OS=Schizosaccharomyces pombe (strain 972 / ATCC 24843) OX=284812 GN=SPBC530.05 PE=3 SV=2 && PF04082:Fungal specific transcription factor domain|PF00172:Fungal Zn(2)-Cys(6) binuclear cluster domain
Chr7_376	1281.12	512.877	1.32031	9.0708e-06	0.000224956	sp|Q7SHI4|SRDC_NEUCR Short-chain dehydrogenase srdC OS=Neurospora crassa (strain ATCC 24698 / 74-OR23-1A / CBS 708.71 / DSM 1257 / FGSC 987) OX=367110 GN=srdC PE=2 SV=3 && PF13561:Enoyl-(Acyl carrier protein) reductase
Chr2_175	121.545	48.6996	1.31902	3.0714e-05	0.000631128
novel.665	887.384	355.786	1.31795	0.000571321	0.00644709
Chr1_311	2868.27	1153.55	1.31389	0.000751083	0.00793603	PF13462:Thioredoxin
Chr9_76	881.97	354.713	1.31351	0.00232264	0.018492	sp|O74969|GHT2_SCHPO High-affinity glucose transporter ght2 OS=Schizosaccharomyces pombe (strain 972 / ATCC 24843) OX=284812 GN=ght2 PE=1 SV=1 && PF00083:Sugar (and other) transporter
Chr2_473	2681.29	1079.87	1.31208	6.16573e-06	0.000166437	sp|Q3B7M2|GLO2_BOVIN Hydroxyacylglutathione hydrolase, mitochondrial OS=Bos taurus OX=9913 GN=HAGH PE=2 SV=3 && PF00753:Metallo-beta-lactamase superfamily|PF16123:Hydroxyacylglutathione hydrolase C-terminus
Chr9_223	1817.57	732.449	1.31107	0.000103458	0.00170398	PF06687:SUR7/PalI family
Chr11_369	1422.2	573.179	1.31071	4.01748e-05	0.000786626	sp|O73878|EPB4B_DANRE Ephrin type-B receptor 4b OS=Danio rerio OX=7955 GN=ephb4b PE=2 SV=2 && PF07714:Protein tyrosine kinase
Chr2_1134	8144.04	3284.55	1.31007	0.00220744	0.0177981	sp|P87041|GMS1_SCHPO UDP-galactose transporter OS=Schizosaccharomyces pombe (strain 972 / ATCC 24843) OX=284812 GN=gms1 PE=2 SV=3 && PF04142:Nucleotide-sugar transporter
Chr7_822	7542.83	3058.67	1.30224	6.14329e-06	0.000166437	sp|B8MYS7|MF127_ASPFN MFS glucose transporter mfs1 OS=Aspergillus flavus (strain ATCC 200026 / FGSC A1120 / NRRL 3357 / JCM 12722 / SRRC 167) OX=332952 GN=mfs1 PE=2 SV=1 && PF00083:Sugar (and other) transporter
novel.1221	66.1336	26.7395	1.30221	0.00288123	0.0216453
Chr3_640	997.669	404.596	1.30206	0.000172251	0.00254904
Chr1_1157	91.2299	37.1217	1.30067	0.00292428	0.0218925
Chr1_361	9059.26	3686.67	1.29713	6.80483e-05	0.00121139	sp|Q9P7I1|KHA1_SCHPO K(+)/H(+) antiporter 1 OS=Schizosaccharomyces pombe (strain 972 / ATCC 24843) OX=284812 GN=kha1 PE=3 SV=2 && PF01125:G10 protein
Chr5_779	324.851	132.16	1.29699	0.0051807	0.0334067	sp|W5QJZ5|DIOX4_RUTGR Bi-functional coumaroyl CoA and feruloyl CoA ortho-hydroxylase Diox4 OS=Ruta graveolens OX=37565 GN=DIOX4 PE=1 SV=1 && PF14226:non-haem dioxygenase in morphine synthesis N-terminal|PF03171:2OG-Fe(II) oxygenase superfamily
Chr6_179	3650.85	1485.96	1.29685	0.00429587	0.029074
Chr3_673	2088.63	850.735	1.29594	0.00641535	0.038947	sp|F1SY82|CY088_POSPM Cytochrome P450 monooxygenase 88 OS=Postia placenta (strain ATCC 44394 / Madison 698-R) OX=561896 GN=CYP088 PE=1 SV=1 && PF00067:Cytochrome P450
Chr2_233	801.986	327.457	1.29181	0.00266523	0.020363	sp|Q9M8Z7|U80A2_ARATH Sterol 3-beta-glucosyltransferase UGT80A2 OS=Arabidopsis thaliana OX=3702 GN=UGT80A2 PE=1 SV=1 && PF03033:Glycosyltransferase family 28 N-terminal domain|PF00201:UDP-glucoronosyl and UDP-glucosyl transferase
Chr2_1159	4732.8	1935.36	1.29023	9.79645e-05	0.00163093	sp|Q10286|ITR1_SCHPO Myo-inositol transporter 1 OS=Schizosaccharomyces pombe (strain 972 / ATCC 24843) OX=284812 GN=itr1 PE=3 SV=1 && PF00083:Sugar (and other) transporter
Chr8_614	59.0003	24.213	1.2872	0.000741904	0.00784673
Chr1_344	2467.21	1011.32	1.28652	2.10171e-08	1.40828e-06
Chr10_534	125.826	51.5965	1.28634	0.00124065	0.0116485
Chr1_18	3092.82	1269.29	1.28485	4.06278e-06	0.000117505	sp|Q8VZ59|YUC6_ARATH Indole-3-pyruvate monooxygenase YUCCA6 OS=Arabidopsis thaliana OX=3702 GN=YUC6 PE=1 SV=1 && PF00743:Flavin-binding monooxygenase-like
Chr1_1239	651.758	267.56	1.28385	6.64317e-06	0.000174371	sp|Q4I1M9|TRM44_GIBZE tRNA (uracil-O(2)-)-methyltransferase OS=Gibberella zeae (strain ATCC MYA-4620 / CBS 123657 / FGSC 9075 / NRRL 31084 / PH-1) OX=229533 GN=TRM44 PE=3 SV=1 && PF07757:Predicted AdoMet-dependent methyltransferase
Chr10_350	480.277	197.164	1.28342	0.00598687	0.0371186
Chr6_352	476.082	195.657	1.28217	3.83511e-08	2.39151e-06	sp|O60113|YG64_SCHPO Uncharacterized amino-acid permease C15C4.04c OS=Schizosaccharomyces pombe (strain 972 / ATCC 24843) OX=284812 GN=SPBC15C4.04c PE=3 SV=1 && PF13520:Amino acid permease
Chr3_852	2279.24	938.555	1.28007	1.02016e-08	7.14645e-07
Chr3_1285	107.266	44.1834	1.27982	0.000691306	0.00746528	PF17667:Fungal protein kinase
Chr4_16	63.1467	25.938	1.27823	0.00733351	0.0427491
Chr1_1244	538.092	222.027	1.27714	0.00224841	0.0180341
Chr3_805	3663.09	1511.45	1.27714	0.00146877	0.0132042	sp|C8VCL5|Y0929_EMENI Uncharacterized rhomboid protein AN10929 OS=Emericella nidulans (strain FGSC A4 / ATCC 38163 / CBS 112.46 / NRRL 194 / M139) OX=227321 GN=AN10929 PE=3 SV=1 && PF01694:Rhomboid family
novel.904	661.853	273.515	1.27539	0.00140115	0.0127665
Chr3_1025	258.779	106.968	1.27297	5.57967e-07	2.26291e-05	sp|P44094|DEND_HAEIN D-erythronate dehydrogenase OS=Haemophilus influenzae (strain ATCC 51907 / DSM 11121 / KW20 / Rd) OX=71421 GN=denD PE=1 SV=1 && PF01370:NAD dependent epimerase/dehydratase family
Chr4_511	12746.7	5275.02	1.27291	1.52998e-05	0.000348216	sp|P22189|ATC3_SCHPO Calcium-transporting ATPase 3 OS=Schizosaccharomyces pombe (strain 972 / ATCC 24843) OX=284812 GN=cta3 PE=1 SV=1 && PF00702:haloacid dehalogenase-like hydrolase|PF00689:Cation transporting ATPase, C-terminus|PF00122:E1-E2 ATPase|PF00690:Cation transporter/ATPase, N-terminus
Chr2_158	104.539	43.2647	1.27183	0.000567508	0.00642422	sp|P53943|AQR1_YEAST Probable transporter AQR1 OS=Saccharomyces cerevisiae (strain ATCC 204508 / S288c) OX=559292 GN=AQR1 PE=1 SV=1 && PF07690:Major Facilitator Superfamily
Chr6_178	1747.84	724.058	1.27142	0.00307514	0.0226913
Chr1_22	234.857	97.4007	1.27014	0.00239012	0.0188622
Chr5_240	4714.87	1957.89	1.2679	4.76585e-05	0.000892603	sp|A2QHV0|SEPH_ASPNC Cytokinesis protein sepH OS=Aspergillus niger (strain CBS 513.88 / FGSC A1513) OX=425011 GN=sepH PE=3 SV=1 && -
Chr9_379	2012.44	836.35	1.26662	3.83504e-06	0.000113103	sp|O13833|CID1_SCHPO Terminal uridylyltransferase cid1 OS=Schizosaccharomyces pombe (strain 972 / ATCC 24843) OX=284812 GN=cid1 PE=1 SV=2 && PF03828:Cid1 family poly A polymerase
Chr4_57	1844.95	767.409	1.26526	3.6465e-06	0.00010837
Chr4_1170	17499.9	7291.95	1.26299	6.54639e-06	0.00017225	sp|Q9GMY7|PEPA_RHIFE Pepsin A OS=Rhinolophus ferrumequinum OX=59479 GN=PGA PE=2 SV=1 && PF00026:Eukaryotic aspartyl protease
Chr5_912	1019.58	424.777	1.26272	0.00097595	0.00964924	PF00646:F-box domain
novel.40	2290.65	957.445	1.25875	0.000165786	0.00247372
Chr5_911	199.732	83.4619	1.25694	0.00111042	0.0106767	sp|O94628|YGE9_SCHPO Uncharacterized methyltransferase C1347.09 OS=Schizosaccharomyces pombe (strain 972 / ATCC 24843) OX=284812 GN=SPBC1347.09 PE=3 SV=1 && PF08241:Methyltransferase domain
novel.467	89.6413	37.4231	1.25676	0.00147925	0.0132763
Chr11_254	3470.59	1453.78	1.25537	0.00591045	0.0368141	sp|O93869|GYS_NEUCR Glycogen [starch] synthase OS=Neurospora crassa (strain ATCC 24698 / 74-OR23-1A / CBS 708.71 / DSM 1257 / FGSC 987) OX=367110 GN=gsy-1 PE=2 SV=2 && PF05693:Glycogen synthase
Chr5_153	4503.53	1887.95	1.25428	0.000166866	0.00248423
Chr4_1200	279.803	117.168	1.25371	0.00298728	0.0222407	sp|A9BEE2|TAL_PROM4 Transaldolase OS=Prochlorococcus marinus (strain MIT 9211) OX=93059 GN=tal PE=3 SV=1 && PF00923:Transaldolase/Fructose-6-phosphate aldolase
Chr4_642	1805.59	758.048	1.25202	0.000112976	0.00182726	sp|Q4P460|MET3_USTMA Sulfate adenylyltransferase OS=Ustilago maydis (strain 521 / FGSC 9021) OX=237631 GN=MET3 PE=3 SV=1 && PF01583:Adenylylsulphate kinase|PF14306:PUA-like domain|PF01747:ATP-sulfurylase
Chr3_503	149.933	62.8475	1.25201	0.000210554	0.00298876	PF13358:DDE superfamily endonuclease
Chr2_1332	4671.28	1966.73	1.24805	2.49802e-05	0.000528404	sp|P13134|KEX2_YEAST Kexin OS=Saccharomyces cerevisiae (strain ATCC 204508 / S288c) OX=559292 GN=KEX2 PE=1 SV=1 && PF00082:Subtilase family|PF01483:Proprotein convertase P-domain
Chr10_359	98.302	41.3268	1.24647	0.00507703	0.0328955	PF14040:Deoxyribonuclease NucA/NucB
novel.295	550.368	232.159	1.2442	0.000309927	0.00402346
Chr6_511	457.201	193.147	1.24249	0.00890484	0.0487878
Chr7_248	364.058	154.062	1.24145	0.000382368	0.00474136	sp|Q45247|HUPN_BRADU Hydrogenase nickel incorporation protein HupN OS=Bradyrhizobium diazoefficiens (strain JCM 10833 / BCRC 13528 / IAM 13628 / NBRC 14792 / USDA 110) OX=224911 GN=hupN PE=3 SV=1 && PF03824:High-affinity nickel-transport protein
Chr1_92	176.743	74.7413	1.24032	1.45761e-05	0.00033315
Chr8_192	623.211	264.081	1.23777	0.0081008	0.0458026	sp|Q9P6I2|DUG1_SCHPO Cys-Gly metallodipeptidase dug1 OS=Schizosaccharomyces pombe (strain 972 / ATCC 24843) OX=284812 GN=dug1 PE=2 SV=2 && PF07687:Peptidase dimerisation domain|PF01546:Peptidase family M20/M25/M40
Chr8_753	1227.72	520.775	1.23688	4.8891e-07	2.03643e-05	sp|Q84TH4|SR45A_ARATH Serine/arginine-rich splicing factor SR45a OS=Arabidopsis thaliana OX=3702 GN=SR45A PE=1 SV=1 && PF00076:RNA recognition motif. (a.k.a. RRM, RBD, or RNP domain)
Chr2_1123	3524.08	1496.65	1.23539	0.00019486	0.00281413	sp|Q64446|ATP7B_MOUSE Copper-transporting ATPase 2 OS=Mus musculus OX=10090 GN=Atp7b PE=1 SV=2 && PF00122:E1-E2 ATPase|PF00702:haloacid dehalogenase-like hydrolase|PF00403:Heavy-metal-associated domain
Chr12_332	2318.57	985.655	1.2341	9.07328e-07	3.45875e-05	PF00172:Fungal Zn(2)-Cys(6) binuclear cluster domain
Chr3_492	8601.36	3658.9	1.23317	9.15093e-06	0.000226423	sp|J9VPD7|CDA1_CRYNH Chitin deacetylase 1 OS=Cryptococcus neoformans var. grubii serotype A (strain H99 / ATCC 208821 / CBS 10515 / FGSC 9487) OX=235443 GN=CDA1 PE=1 SV=1 && PF01522:Polysaccharide deacetylase
Chr2_1007	344.738	146.59	1.23246	9.41713e-06	0.000231945	sp|P53692|SMC6_SCHPO Structural maintenance of chromosomes protein 6 OS=Schizosaccharomyces pombe (strain 972 / ATCC 24843) OX=284812 GN=smc6 PE=1 SV=1 && PF13476:AAA domain
Chr11_376	39.2634	16.7741	1.23189	0.00746661	0.0432598	sp|F1SYE5|CY169_POSPM Cytochrome P450 monooxygenase 169 OS=Postia placenta (strain ATCC 44394 / Madison 698-R) OX=561896 GN=CYP169 PE=1 SV=1 && PF00067:Cytochrome P450
Chr6_782	54.2157	23.0159	1.23082	0.0016857	0.0146302
Chr7_621	3138.51	1337.24	1.23067	0.000309045	0.00401728
Chr8_635	4942.09	2112.82	1.22604	0.00413923	0.0282633	sp|O94512|OBP1_SCHPO Oxysterol-binding protein-like protein 1 OS=Schizosaccharomyces pombe (strain 972 / ATCC 24843) OX=284812 GN=obp1 PE=1 SV=1 && PF01237:Oxysterol-binding protein
Chr12_470	494.355	211.193	1.22561	0.00356373	0.0253766	sp|C5NZT1|MEP9_COCP7 Extracellular metalloproteinase 9 OS=Coccidioides posadasii (strain C735) OX=222929 GN=MEP9 PE=3 SV=1 && PF02128:Fungalysin metallopeptidase (M36)
Chr4_928	3827.27	1637.83	1.22453	0.0050568	0.0328236
Chr1_1195	2266.91	972.409	1.22115	4.06864e-07	1.76275e-05	sp|Q92407|HXKG_ASPNG Glucokinase OS=Aspergillus niger OX=5061 GN=glkA PE=1 SV=1 && PF00349:Hexokinase|PF03727:Hexokinase
Chr1_1393	1129.62	484.384	1.22102	0.00169002	0.0146559
Chr9_414	78.9403	33.8694	1.21617	0.00144616	0.0130663	PF12937:F-box-like
novel.35	1048.34	451.856	1.21388	0.00218321	0.0176423
Chr5_923	142.339	61.2316	1.21352	0.00106132	0.0102826
Chr6_976	556.968	241.063	1.2081	0.000150141	0.00230074	sp|Q84V25|ENOXE_FRAAN 2-methylene-furan-3-one reductase OS=Fragaria ananassa OX=3747 GN=EO PE=1 SV=1 && PF13602:Zinc-binding dehydrogenase
Chr6_698	1250.85	541.774	1.20654	1.63188e-05	0.000366765
Chr3_607	3661.69	1588.12	1.2053	9.22198e-07	3.50305e-05
Chr4_964	119.275	51.6666	1.20182	0.00551464	0.034936
Chr4_243	2287.79	994.799	1.20151	0.0015746	0.0138659	PF00170:bZIP transcription factor
Chr7_450	837.197	364.752	1.19833	0.00828413	0.0465464	sp|P40920|HSP30_EMENI 30 kDa heat shock protein OS=Emericella nidulans (strain FGSC A4 / ATCC 38163 / CBS 112.46 / NRRL 194 / M139) OX=227321 GN=hsp30 PE=2 SV=1 && PF00011:Hsp20/alpha crystallin family
Chr3_424	1291.89	563.859	1.19605	3.11889e-06	9.61332e-05
Chr8_616	433.684	189.261	1.195	0.000477314	0.00562147	sp|B7QKS1|CIAO1_IXOSC Probable cytosolic iron-sulfur protein assembly protein CIAO1 homolog OS=Ixodes scapularis OX=6945 GN=ISCW023049 PE=3 SV=1 && PF00400:WD domain, G-beta repeat|PF00501:AMP-binding enzyme
novel.320	151.113	66.1462	1.19234	2.87779e-05	0.000595885
Chr6_289	445.402	195.107	1.1909	0.000760194	0.00800876	sp|Q5M9I6|MMTA2_RAT Multiple myeloma tumor-associated protein 2 homolog OS=Rattus norvegicus OX=10116 GN=Mmtag2 PE=2 SV=2 && PF10159:Multiple myeloma tumor-associated
Chr6_860	265.075	116.011	1.19079	1.1287e-05	0.000271607
Chr4_484	1164.79	511.263	1.18764	0.00204745	0.0169255
Chr8_184	1179.02	518.168	1.1856	0.000936916	0.00939354
Chr1_939	1276.14	561.469	1.18477	3.67594e-05	0.000735495	PF06687:SUR7/PalI family
Chr7_497	89.6815	39.4101	1.18266	0.00448213	0.0299721
Chr11_293	2135.49	941.636	1.18154	0.00361527	0.0256337
Chr8_247	305.784	134.708	1.18119	0.000188586	0.00274186	sp|Q12271|INP53_YEAST Polyphosphatidylinositol phosphatase INP53 OS=Saccharomyces cerevisiae (strain ATCC 204508 / S288c) OX=559292 GN=INP53 PE=1 SV=1 && -
Chr3_591	1112.89	491.37	1.17953	0.00664687	0.0399256	sp|O74455|6PGL_SCHPO Probable 6-phosphogluconolactonase OS=Schizosaccharomyces pombe (strain 972 / ATCC 24843) OX=284812 GN=SPCC16C4.10 PE=3 SV=1 && PF01182:Glucosamine-6-phosphate isomerases/6-phosphogluconolactonase
novel.1297	846.293	373.962	1.17852	2.83266e-06	8.80655e-05
Chr4_671	852.869	377.085	1.17793	1.0769e-05	0.000260484	sp|A8N767|ERT1_COPC7 Transcription activator of gluconeogenesis ERT1 OS=Coprinopsis cinerea (strain Okayama-7 / 130 / ATCC MYA-4618 / FGSC 9003) OX=240176 GN=ERT1 PE=3 SV=1 && -
Chr1_106	5942.16	2626.52	1.17785	0.0016456	0.0143747	sp|P32804|ZRT1_YEAST Zinc-regulated transporter 1 OS=Saccharomyces cerevisiae (strain ATCC 204508 / S288c) OX=559292 GN=ZRT1 PE=1 SV=1 && PF02535:ZIP Zinc transporter
Chr4_699	1888.85	835.019	1.17768	0.00112276	0.0107569
Chr3_1176	16809.6	7434.21	1.17706	0.00363364	0.0257216	sp|Q4WQ08|ADMB_ASPFU Disintegrin and metalloproteinase domain-containing protein B OS=Neosartorya fumigata (strain ATCC MYA-4609 / Af293 / CBS 101355 / FGSC A1100) OX=330879 GN=ADM-B PE=3 SV=2 && PF13688:Metallo-peptidase family M12
Chr12_256	2489.5	1101.15	1.177	2.25835e-07	1.08764e-05	sp|O14123|NAH2_SCHPO Probable Na(+)/H(+) antiporter C3A11.09 OS=Schizosaccharomyces pombe (strain 972 / ATCC 24843) OX=284812 GN=sod22 PE=1 SV=1 && PF00999:Sodium/hydrogen exchanger family
Chr4_905	1460.22	646.059	1.17658	0.00131506	0.0121776	sp|P0CM93|PNS1_CRYNB Protein PNS1 OS=Cryptococcus neoformans var. neoformans serotype D (strain B-3501A) OX=283643 GN=PNS1 PE=3 SV=1 && PF04515:Plasma-membrane choline transporter
Chr2_176	2675.95	1186.85	1.17278	5.60018e-05	0.00103097	PF04199:Putative cyclase
Chr7_740	325.671	144.527	1.16986	0.00351039	0.0251628	sp|B9WYE6|VRDA_ASPPA Versiconal hemiacetal acetate reductase OS=Aspergillus parasiticus OX=5067 GN=vrdA PE=1 SV=1 && PF00248:Aldo/keto reductase family
Chr3_209	413.303	184.097	1.16636	0.000234616	0.00322913	sp|Q9UUA7|YHAH_SCHPO UPF0590 protein C409.17c OS=Schizosaccharomyces pombe (strain 972 / ATCC 24843) OX=284812 GN=SPBC409.17c PE=3 SV=1 && PF08588:Protein of unknown function (DUF1769)
novel.422	741.069	330.278	1.16632	0.000121506	0.0019477
Chr2_497	235.478	104.963	1.16444	0.000199703	0.00287253
Chr1_1141	2749.36	1228.22	1.16262	0.000892813	0.00903533	sp|E3QQU9|LAP1_COLGM Leucine aminopeptidase 1 OS=Colletotrichum graminicola (strain M1.001 / M2 / FGSC 10212) OX=645133 GN=LAP1 PE=3 SV=1 && PF04389:Peptidase family M28
Chr1_1114	709.299	316.793	1.16228	0.00236009	0.0186936
Chr6_909	298.576	133.383	1.16179	0.00846527	0.0472199	PF10282:Lactonase, 7-bladed beta-propeller
Chr7_865	73.1911	32.7672	1.15971	0.00365993	0.0258737
Chr9_538	204.917	91.7322	1.15968	0.0013292	0.0122769	PF00775:Dioxygenase
Chr4_98	172.522	77.1674	1.15923	0.00255748	0.0199063
novel.91	424.438	190.316	1.15704	0.000156546	0.00237862
Chr2_300	1022.98	459.033	1.1562	0.00272778	0.020782
Chr10_173	6115.96	2744.82	1.15583	0.00108759	0.0104945
novel.1302	133.222	59.8035	1.15524	0.000716049	0.00766095
Chr1_702	515.175	231.395	1.15481	0.000403555	0.00497213	PF12766:Pyridoxamine 5'-phosphate oxidase
Chr8_333	432.553	194.445	1.15353	5.50749e-05	0.00101912	sp|Q99161|SEC62_YARLI Translocation protein SEC62 OS=Yarrowia lipolytica (strain CLIB 122 / E 150) OX=284591 GN=SEC62 PE=3 SV=2 && PF03839:Translocation protein Sec62
Chr2_334	1222.22	549.881	1.15207	0.000715695	0.00766095	sp|Q9P7I1|KHA1_SCHPO K(+)/H(+) antiporter 1 OS=Schizosaccharomyces pombe (strain 972 / ATCC 24843) OX=284812 GN=kha1 PE=3 SV=2 && PF01565:FAD binding domain|PF02913:FAD linked oxidases, C-terminal domain|PF00999:Sodium/hydrogen exchanger family
Chr5_747	605.307	272.972	1.14799	0.000126635	0.00198279
Chr10_324	2023.21	913.573	1.14672	0.00291286	0.0218222
Chr12_147	3709.24	1675.5	1.14635	2.0733e-05	0.000450036	sp|P08630|BTKL_DROME Tyrosine-protein kinase Btk29A OS=Drosophila melanogaster OX=7227 GN=Btk29A PE=2 SV=2 && PF07714:Protein tyrosine kinase
Chr1_43	425.16	192.053	1.14544	0.00293686	0.0219474	sp|Q00858|CGPB_FUSVN Cutinase gene palindrome-binding protein OS=Fusarium vanettenii OX=2747968 PE=2 SV=1 && PF00320:GATA zinc finger
Chr7_267	1402.48	634.816	1.14407	0.00260935	0.0202079	sp|A2QN74|BTGC_ASPNC Putative glucan endo-1,3-beta-glucosidase btgC OS=Aspergillus niger (strain CBS 513.88 / FGSC A1513) OX=425011 GN=btgC PE=3 SV=2 && PF00332:Glycosyl hydrolases family 17
Chr2_488	402.496	182.207	1.14285	4.13663e-06	0.000118686
Chr3_426	9066.04	4106.06	1.14279	0.000318415	0.00412868	sp|P0CS63|PACC_CRYNB pH-response transcription factor pacC/RIM101 OS=Cryptococcus neoformans var. neoformans serotype D (strain B-3501A) OX=283643 GN=RIM101 PE=3 SV=1 && -
Chr10_616	761.195	345.184	1.14067	0.000222717	0.00310423
novel.848	63.7325	29.073	1.13902	0.00552203	0.0349599
Chr1_1054	2071.73	941.012	1.13867	0.0086144	0.0476819	sp|Q5AHG6|SCH9_CANAL Serine/threonine-protein kinase SCH9 OS=Candida albicans (strain SC5314 / ATCC MYA-2876) OX=237561 GN=SCH9 PE=3 SV=2 && PF00433:Protein kinase C terminal domain|PF12330:Haspin like kinase domain|PF00069:Protein kinase domain
Chr2_1391	347.714	158.216	1.13431	0.00614728	0.0378305	sp|B8N0F1|ASAE_ASPFN MFS transporter asaE OS=Aspergillus flavus (strain ATCC 200026 / FGSC A1120 / NRRL 3357 / JCM 12722 / SRRC 167) OX=332952 GN=asaE PE=2 SV=1 && PF07690:Major Facilitator Superfamily
Chr7_798	2170.33	990.515	1.13144	0.00107942	0.0104251	sp|A1DBT5|XGHA_NEOFI Probable endo-xylogalacturonan hydrolase A OS=Neosartorya fischeri (strain ATCC 1020 / DSM 3700 / CBS 544.65 / FGSC A1164 / JCM 1740 / NRRL 181 / WB 181) OX=331117 GN=xghA PE=3 SV=1 && PF01062:Bestrophin, RFP-TM, chloride channel|PF00295:Glycosyl hydrolases family 28
Chr7_823	226.426	103.819	1.12669	8.40726e-05	0.00143056	PF08447:PAS fold
Chr4_1001	11838.5	5433.74	1.12349	0.00290427	0.0217881
Chr11_198	244.572	112.162	1.12296	0.000634327	0.00699173
novel.246	147.676	67.7102	1.1222	0.00151891	0.0135499
novel.1160	1961.93	902.649	1.12007	0.000166951	0.00248423	sp|O14335|SCR1_SCHPO DNA-binding protein scr1 OS=Schizosaccharomyces pombe (strain 972 / ATCC 24843) OX=284812 GN=scr1 PE=3 SV=1 && -
Chr3_601	384.165	177.178	1.1182	0.00119125	0.011273	sp|C8V8H5|IES1_EMENI Ino eighty subunit 1 OS=Emericella nidulans (strain FGSC A4 / ATCC 38163 / CBS 112.46 / NRRL 194 / M139) OX=227321 GN=AN10560 PE=3 SV=1 && -
novel.405	1968.51	907.944	1.1162	0.000792805	0.00826356
novel.1350	255.913	117.931	1.11545	0.00151028	0.0135037	sp|A7E2Z2|EZH1_BOVIN Histone-lysine N-methyltransferase EZH1 OS=Bos taurus OX=9913 GN=EZH1 PE=2 SV=2 && PF00856:SET domain
Chr10_413	2869.66	1325.27	1.11457	0.000359616	0.00454278	sp|Q5ZMJ9|SRRM1_CHICK Serine/arginine repetitive matrix protein 1 OS=Gallus gallus OX=9031 GN=SRRM1 PE=2 SV=1 && PF01480:PWI domain
Chr11_153	956.987	442.024	1.11443	0.00397333	0.0274647
Chr5_92	89.3695	41.5172	1.11216	0.00394944	0.0273821
Chr5_497	82.0447	37.9859	1.11157	0.000651768	0.00712455
Chr12_152	298.494	138.171	1.1108	0.00394442	0.0273728	sp|A0A1U8QTJ9|CICA_EMENI ABC-type transporter cicA OS=Emericella nidulans (strain FGSC A4 / ATCC 38163 / CBS 112.46 / NRRL 194 / M139) OX=227321 GN=cicA PE=1 SV=1 && PF00005:ABC transporter
Chr9_68	4583.54	2122.61	1.11053	0.000889166	0.00900688
Chr8_239	624.569	289.462	1.10993	3.74992e-05	0.000746385	sp|O59741|YN25_SCHPO Uncharacterized transcriptional regulatory protein C530.05 OS=Schizosaccharomyces pombe (strain 972 / ATCC 24843) OX=284812 GN=SPBC530.05 PE=3 SV=2 && PF00172:Fungal Zn(2)-Cys(6) binuclear cluster domain|PF04082:Fungal specific transcription factor domain
Chr6_954	274.011	127.043	1.10918	0.000959587	0.00954984	sp|Q9HGM6|YHW5_SCHPO Putative transporter C543.05c OS=Schizosaccharomyces pombe (strain 972 / ATCC 24843) OX=284812 GN=SPBC543.05c PE=3 SV=1 && PF00955:HCO3- transporter family
novel.699	118.156	54.7415	1.1076	0.00424759	0.0288376
Chr6_504	640.569	297.278	1.10688	4.95577e-07	2.05626e-05
Chr3_1022	1186.24	551.819	1.10359	0.000823568	0.00851316
Chr5_328	115.467	53.5969	1.10234	0.00148188	0.0132888
Chr1_659	2050.02	954.83	1.10199	0.0017886	0.0152052
novel.1505	166.081	77.2192	1.1012	0.000875716	0.00892445
Chr8_491	59.1413	27.4911	1.09859	0.00422311	0.0286895	sp|P03355|POL_MLVMS Gag-Pol polyprotein OS=Moloney murine leukemia virus (isolate Shinnick) OX=928306 GN=gag-pol PE=1 SV=5 && PF17919:RNase H-like domain found in reverse transcriptase
Chr2_306	1885.88	883.787	1.09344	1.43113e-05	0.000327792	sp|Q9UT61|MAN1_SCHPO Alpha-mannosidase OS=Schizosaccharomyces pombe (strain 972 / ATCC 24843) OX=284812 GN=ams1 PE=1 SV=1 && PF09261:Alpha mannosidase middle domain|PF01074:Glycosyl hydrolases family 38 N-terminal domain|PF17677:Glycosyl hydrolases family 38 C-terminal beta sandwich domain|PF07748:Glycosyl hydrolases family 38 C-terminal domain
Chr4_1213	793.416	372.419	1.09115	0.00431194	0.0291461	sp|Q7RVX9|PHO5_NEUCR Repressible high-affinity phosphate permease OS=Neurospora crassa (strain ATCC 24698 / 74-OR23-1A / CBS 708.71 / DSM 1257 / FGSC 987) OX=367110 GN=pho-5 PE=1 SV=2 && PF00071:Ras family|PF00083:Sugar (and other) transporter
Chr2_631	3469.89	1629.51	1.09055	0.000339716	0.00434739	sp|P47734|FADH_METMR S-(hydroxymethyl)glutathione dehydrogenase OS=Methylobacter marinus OX=34058 GN=fdh PE=3 SV=2 && PF08240:Alcohol dehydrogenase GroES-like domain|PF00107:Zinc-binding dehydrogenase
Chr4_365	5024.98	2360.04	1.09035	0.00019162	0.00278222	sp|Q10133|RHO2_SCHPO GTP-binding protein rho2 OS=Schizosaccharomyces pombe (strain 972 / ATCC 24843) OX=284812 GN=rho2 PE=1 SV=1 && PF07106:TBPIP/Hop2 winged helix domain
Chr3_1029	230.291	108.034	1.09011	5.64922e-05	0.00103646
Chr2_380	240.197	112.84	1.08946	0.00017789	0.00261811
Chr2_529	475.006	223.362	1.08775	4.62026e-07	1.95464e-05	PF03935:Beta-glucan synthesis-associated protein (SKN1)
novel.263	96.4639	45.3074	1.08645	0.00151084	0.0135037
novel.1375	251.556	118.689	1.08412	1.28427e-05	0.000298592
novel.106	277.349	130.648	1.08407	0.00304191	0.0225151
Chr5_378	4123.14	1945.17	1.08367	0.000404451	0.00497516	sp|Q9P6K3|CUB1_SCHPO CUB1 family protein C30C2.08 OS=Schizosaccharomyces pombe (strain 972 / ATCC 24843) OX=284812 GN=SPAC30C2.08 PE=3 SV=1 && PF10303:Protein of unknown function (DUF2408)
Chr2_1363	2196.12	1036.96	1.08243	1.91722e-07	9.44428e-06
Chr3_57	3659.39	1728.43	1.08226	5.81785e-07	2.3332e-05	sp|Q9P7F2|CAO1_SCHPO Copper amine oxidase 1 OS=Schizosaccharomyces pombe (strain 972 / ATCC 24843) OX=284812 GN=cao1 PE=1 SV=1 && PF01179:Copper amine oxidase, enzyme domain|PF02728:Copper amine oxidase, N3 domain
Chr5_606	756.252	357.247	1.08186	2.45302e-06	7.87596e-05	sp|O94397|SGF73_SCHPO SAGA-associated factor 73 OS=Schizosaccharomyces pombe (strain 972 / ATCC 24843) OX=284812 GN=sgf73 PE=3 SV=1 && PF08313:SCA7, zinc-binding domain
Chr6_670	274.182	129.451	1.0815	0.00162409	0.0142213	sp|Q4P9X4|SPP2_USTMA Pre-mRNA-splicing factor SPP2 OS=Ustilago maydis (strain 521 / FGSC 9021) OX=237631 GN=SPP2 PE=3 SV=1 && PF12656:G-patch domain
Chr7_467	3425.03	1619.34	1.0806	0.000976731	0.00964924
Chr1_298	521.395	246.575	1.07997	0.00362613	0.0256853	sp|Q0JL73|RH26_ORYSJ DEAD-box ATP-dependent RNA helicase 26 OS=Oryza sativa subsp. japonica OX=39947 GN=Os01g0618500 PE=2 SV=1 && PF00271:Helicase conserved C-terminal domain|PF00270:DEAD/DEAH box helicase
Chr7_793	105.833	50.2793	1.07796	0.000730262	0.00776164	sp|P16476|PEPE_CHICK Embryonic pepsinogen OS=Gallus gallus OX=9031 PE=2 SV=1 && PF00026:Eukaryotic aspartyl protease
Chr3_670	3721.32	1767.22	1.07424	0.000578957	0.00651961	PF04082:Fungal specific transcription factor domain|PF00172:Fungal Zn(2)-Cys(6) binuclear cluster domain
Chr10_127	562.05	267.632	1.07102	0.000915948	0.00920899
Chr1_4	71.0264	33.819	1.07085	0.00492607	0.0321491	sp|Q9UR07|TF211_SCHPO Transposon Tf2-11 polyprotein OS=Schizosaccharomyces pombe (strain 972 / ATCC 24843) OX=284812 GN=Tf2-11 PE=3 SV=1 && PF17921:Integrase zinc binding domain|PF16761:Transcription-silencing protein, cryptic loci regulator Clr2|PF00665:Integrase core domain
Chr6_941	146.522	69.6542	1.07012	0.00526095	0.0337756
Chr4_232	627.754	299.221	1.06966	0.00355854	0.0253766
Chr6_816	112.76	53.659	1.06765	0.00698069	0.0413149
Chr6_559	1532.86	732.379	1.06536	0.000983515	0.0096985
Chr1_1126	129.021	61.7726	1.06471	0.00698508	0.0413149
Chr2_969	73.1223	35.0577	1.06464	0.00798137	0.0454246
Chr3_1120	472.838	226.104	1.06378	0.00462533	0.0306688	sp|P53184|PNC1_YEAST Nicotinamidase OS=Saccharomyces cerevisiae (strain ATCC 204508 / S288c) OX=559292 GN=PNC1 PE=1 SV=1 && PF00857:Isochorismatase family
Chr7_887	150.927	72.2925	1.06197	0.000156807	0.00237923	sp|G3Y424|YANF_ASPNA FAD-dependent monooxygenase yanF OS=Aspergillus niger (strain ATCC 1015 / CBS 113.46 / FGSC A1144 / LSHB Ac4 / NCTC 3858a / NRRL 328 / USDA 3528.7) OX=380704 GN=yanF PE=1 SV=1 && PF01565:FAD binding domain
Chr4_221	2223.42	1067.17	1.05885	2.01125e-07	9.81779e-06
Chr8_607	420.325	202.169	1.05562	8.093e-07	3.12929e-05	sp|Q86H28|PROD_DICDI Proline dehydrogenase 1, mitochondrial OS=Dictyostelium discoideum OX=44689 GN=prodh PE=3 SV=1 && PF01619:Proline dehydrogenase
Chr7_395	2965.21	1427.99	1.05399	0.00650158	0.0393156	sp|P07921|LACP_KLULA Lactose permease OS=Kluyveromyces lactis (strain ATCC 8585 / CBS 2359 / DSM 70799 / NBRC 1267 / NRRL Y-1140 / WM37) OX=284590 GN=LAC12 PE=3 SV=1 && PF00083:Sugar (and other) transporter
Chr5_232	2942.85	1417.64	1.05371	0.000333475	0.00428788	sp|O13899|YF38_SCHPO Uncharacterized CDP-alcohol phosphatidyltransferase class-I family protein C22A12.08c OS=Schizosaccharomyces pombe (strain 972 / ATCC 24843) OX=284812 GN=SPAC22A12.08c PE=3 SV=1 && PF01066:CDP-alcohol phosphatidyltransferase
Chr12_15	281.121	135.301	1.05349	0.000773177	0.00809023	sp|Q9VBW3|CAD96_DROME Tyrosine kinase receptor Cad96Ca OS=Drosophila melanogaster OX=7227 GN=Cad96Ca PE=2 SV=2 && PF07714:Protein tyrosine kinase
Chr2_1129	97.5751	46.9724	1.05231	0.00252999	0.0197207	sp|Q5E9T4|TPK1_BOVIN Thiamin pyrophosphokinase 1 OS=Bos taurus OX=9913 GN=TPK1 PE=2 SV=1 && PF04265:Thiamin pyrophosphokinase, vitamin B1 binding domain|PF02597:ThiS family
novel.279	203.931	98.5329	1.04914	0.0026742	0.020417
Chr1_695	2887.56	1396.31	1.04837	9.88146e-06	0.000242276	sp|O43000|LIZ1_SCHPO Pantothenate transporter liz1 OS=Schizosaccharomyces pombe (strain 972 / ATCC 24843) OX=284812 GN=liz1 PE=2 SV=2 && PF07690:Major Facilitator Superfamily
Chr5_777	100.523	48.8469	1.04485	0.00765418	0.0439978	sp|F4JCQ3|DG783_ARATH Putative DNA glycosylase At3g47830 OS=Arabidopsis thaliana OX=3702 GN=At3g47830 PE=3 SV=1 && PF00730:HhH-GPD superfamily base excision DNA repair protein
novel.374	177.392	86.0014	1.04475	0.000480842	0.00565684
Chr7_882	3936.99	1914.02	1.04059	0.00589614	0.0367886	sp|Q9C1T1|PHYA_ASPOR 3-phytase A OS=Aspergillus oryzae (strain ATCC 42149 / RIB 40) OX=510516 GN=phyA PE=2 SV=1 && PF00328:Histidine phosphatase superfamily (branch 2)
Chr2_1349	462.712	225.255	1.03973	3.99206e-05	0.000785881	sp|Q0CKB1|CREC_ASPTN Probable catabolite repression protein creC OS=Aspergillus terreus (strain NIH 2624 / FGSC A1156) OX=341663 GN=creC PE=3 SV=1 && -
Chr1_309	2953.39	1437.16	1.03906	5.33127e-06	0.000147471	PF06011:Transient receptor potential (TRP) ion channel
Chr1_821	1740.88	847.274	1.03887	0.00179072	0.0152112	sp|Q09766|YA7D_SCHPO Uncharacterized membrane protein C24H6.13 OS=Schizosaccharomyces pombe (strain 972 / ATCC 24843) OX=284812 GN=SPAC24H6.13 PE=1 SV=1 && PF12621:Extracellular tail, of 10TM putative phosphate transporter|PF13967:Late exocytosis, associated with Golgi transport|PF14703:Cytosolic domain of 10TM putative phosphate transporter|PF02714:Calcium-dependent channel, 7TM region, putative…
Chr6_502	1341.86	653.175	1.03871	0.00592991	0.0368698	sp|Q04344|HNT1_YEAST Hit family protein 1 OS=Saccharomyces cerevisiae (strain ATCC 204508 / S288c) OX=559292 GN=HNT1 PE=1 SV=2 && PF01230:HIT domain
Chr3_631	336.873	163.915	1.0371	0.00393709	0.0273728	PF05426:Alginate lyase
Chr2_1226	215.559	105.106	1.03552	0.00180146	0.0152785	sp|P38090|AGP2_YEAST General amino acid permease AGP2 OS=Saccharomyces cerevisiae (strain ATCC 204508 / S288c) OX=559292 GN=AGP2 PE=1 SV=1 && PF00324:Amino acid permease
Chr6_669	499.996	243.994	1.03503	0.000447818	0.0053858	PF07690:Major Facilitator Superfamily
Chr3_372	8354.01	4089.11	1.03065	0.000298144	0.00390811	sp|H2KYQ5|GYG1_CAEEL Glycogenin-1 OS=Caenorhabditis elegans OX=6239 GN=gyg-1 PE=1 SV=1 && PF01501:Glycosyl transferase family 8
Chr4_431	1061.06	520.123	1.02806	0.00300153	0.0222853	sp|Q9P6P1|TLG2_SCHPO t-SNARE affecting a late Golgi compartment protein 2 OS=Schizosaccharomyces pombe (strain 972 / ATCC 24843) OX=284812 GN=tlg2 PE=3 SV=1 && PF05739:SNARE domain
Chr12_143	249.87	122.658	1.02664	0.000345012	0.00439951
Chr4_1062	178.609	87.495	1.0265	0.0019284	0.0161543	sp|P34164|SIP2_YEAST SNF1 protein kinase subunit beta-2 OS=Saccharomyces cerevisiae (strain ATCC 204508 / S288c) OX=559292 GN=SIP2 PE=1 SV=3 && PF16561:Glycogen recognition site of AMP-activated protein kinase|PF04739:5'-AMP-activated protein kinase beta subunit, interaction domain
Chr4_1127	874.737	430.303	1.02315	0.00776496	0.0444159	PF00787:PX domain
Chr3_938	177.074	87.1663	1.02192	0.000445681	0.00537207	sp|Q9ZS51|PMP22_ARATH Peroxisomal membrane protein PMP22 OS=Arabidopsis thaliana OX=3702 GN=PMP22 PE=1 SV=1 && PF04117:Mpv17 / PMP22 family
novel.709	1413.26	696.029	1.02139	0.00153338	0.0136149
Chr4_930	3564.73	1756.85	1.02084	1.26028e-05	0.000294283	sp|Q55DW9|GACZ_DICDI Rho GTPase-activating protein gacZ OS=Dictyostelium discoideum OX=44689 GN=gacZ PE=3 SV=1 && PF00620:RhoGAP domain
Chr7_792	5366.71	2646.45	1.02012	1.82851e-05	0.00040422	sp|Q01294|CARP_NEUCR Vacuolar protease A OS=Neurospora crassa (strain ATCC 24698 / 74-OR23-1A / CBS 708.71 / DSM 1257 / FGSC 987) OX=367110 GN=pep-4 PE=3 SV=2 && PF00026:Eukaryotic aspartyl protease
Chr5_264	1295.67	638.961	1.01966	0.000519534	0.00601366
Chr4_751	617.295	304.703	1.01904	0.0011576	0.0110124
Chr11_199	618.897	305.401	1.01809	0.000580355	0.00652174
Chr7_556	856.874	424.557	1.01293	0.00327368	0.0238302	sp|P0CQ03|PTPA2_CRYNB Serine/threonine-protein phosphatase 2A activator 2 OS=Cryptococcus neoformans var. neoformans serotype D (strain B-3501A) OX=283643 GN=RRD2 PE=3 SV=1 && PF00995:Sec1 family|PF03095:Phosphotyrosyl phosphate activator (PTPA) protein
Chr11_259	186.51	92.5643	1.0095	0.00480279	0.0315301	sp|Q7TQ62|PODN_MOUSE Podocan OS=Mus musculus OX=10090 GN=Podn PE=2 SV=1 && PF12799:Leucine Rich repeats (2 copies)
Chr10_484	307.769	152.793	1.00834	0.0042115	0.0286521
Chr6_685	118.95	59.0627	1.00796	0.00725535	0.0424621
Chr4_154	918.135	457.274	1.00611	0.00621239	0.0381744	sp|P0DO29|ERIK_HERER Dehydrogenase eriK OS=Hericium erinaceus OX=91752 GN=eriK PE=3 SV=1 && PF00732:GMC oxidoreductase|PF05199:GMC oxidoreductase
novel.500	387.224	192.767	1.00515	0.000627996	0.00693431	sp|Q03942|RKM2_YEAST Ribosomal lysine N-methyltransferase 2 OS=Saccharomyces cerevisiae (strain ATCC 204508 / S288c) OX=559292 GN=RKM2 PE=1 SV=1 && -
Chr3_734	1883.02	939.82	1.00278	3.31879e-05	0.00067553
Chr2_187	936.816	467.994	1.00172	0.00194366	0.0162544	sp|P50276|MUP1_YEAST High-affinity methionine permease OS=Saccharomyces cerevisiae (strain ATCC 204508 / S288c) OX=559292 GN=MUP1 PE=1 SV=1 && PF13520:Amino acid permease
Chr3_717	4047.62	2022.92	1.00069	0.00668829	0.0400753
Chr8_686	1374.87	2756.94	-1.00339	0.00222897	0.0179315
Chr4_1151	7392.26	14845.9	-1.00601	7.45153e-05	0.00130499	sp|B0D174|RSSA_LACBS 40S ribosomal protein S0 OS=Laccaria bicolor (strain S238N-H82 / ATCC MYA-4686) OX=486041 GN=RPS0 PE=3 SV=1 && PF00318:Ribosomal protein S2|PF16122:40S ribosomal protein SA C-terminus
Chr2_917	303.776	611.264	-1.00804	3.92883e-06	0.000114769	sp|O94582|TRPE_SCHPO Probable anthranilate synthase component 1 OS=Schizosaccharomyces pombe (strain 972 / ATCC 24843) OX=284812 GN=trp3 PE=1 SV=1 && PF04715:Anthranilate synthase component I, N terminal region|PF00425:chorismate binding enzyme
Chr12_344	1311.61	2638.6	-1.00879	0.00218546	0.0176473	sp|P52749|HYP2_PISTI Hydrophobin-2 (Fragment) OS=Pisolithus tinctorius OX=37468 GN=HYD-2 PE=2 SV=1 && PF01185:Fungal hydrophobin
Chr10_164	788.557	1589.27	-1.01039	0.000593095	0.00661666
Chr5_768	213.957	431.276	-1.01088	0.00022087	0.00308645	sp|B1MM05|TETX_MYCA9 Flavin-dependent monooxygenase OS=Mycobacteroides abscessus (strain ATCC 19977 / DSM 44196 / CIP 104536 / JCM 13569 / NCTC 13031 / TMC 1543) OX=561007 GN=tetX PE=1 SV=1 && PF01494:FAD binding domain
Chr10_524	440.272	887.734	-1.01125	0.00161027	0.0141118	sp|Q5ATG5|APDG_EMENI Acyl-CoA dehydrogenase apdG OS=Emericella nidulans (strain FGSC A4 / ATCC 38163 / CBS 112.46 / NRRL 194 / M139) OX=227321 GN=apdG PE=2 SV=1 && PF02771:Acyl-CoA dehydrogenase, N-terminal domain|PF00173:Cytochrome b5-like Heme/Steroid binding domain|PF00441:Acyl-CoA dehydrogenase, C-terminal domain|PF02770:Acyl-CoA dehydrogenase, middle domain
Chr9_447	866.219	1746.45	-1.01134	0.000211345	0.00299212	PF01979:Amidohydrolase family
Chr2_273	75.0379	150.837	-1.01153	0.00357395	0.0254158
Chr12_241	1632.05	3293.09	-1.01254	0.000232541	0.003208	sp|Q2KJ46|PSMD3_BOVIN 26S proteasome non-ATPase regulatory subunit 3 OS=Bos taurus OX=9913 GN=PSMD3 PE=2 SV=1 && PF08375:Proteasome regulatory subunit C-terminal|PF01399:PCI domain
novel.1336	932.85	1882.63	-1.01315	8.77025e-06	0.000219388
Chr5_149	210.725	426.023	-1.01317	0.0015397	0.0136474	sp|A8N8S3|GATA_COPC7 Glutamyl-tRNA(Gln) amidotransferase subunit A, mitochondrial OS=Coprinopsis cinerea (strain Okayama-7 / 130 / ATCC MYA-4618 / FGSC 9003) OX=240176 GN=CC1G_00798 PE=3 SV=1 && PF01425:Amidase
Chr3_864	43.7248	88.5508	-1.0159	0.00827527	0.0465209
Chr1_859	2109.42	4270.92	-1.01752	0.000514353	0.00597936	sp|P08110|ENPL_CHICK Endoplasmin OS=Gallus gallus OX=9031 GN=HSP90B1 PE=1 SV=1 && PF01846:FF domain|PF00183:Hsp90 protein|PF13589:Histidine kinase-, DNA gyrase B-, and HSP90-like ATPase
Chr1_426	54.1495	110.001	-1.01843	0.00444088	0.0297382	PF12937:F-box-like
Chr6_920	84.5479	171.3	-1.01956	0.00023021	0.00319628
Chr5_694	909.408	1843.75	-1.02009	0.00257732	0.0200174	PF18044:CCCH-type zinc finger
Chr5_421	1804.09	3669.37	-1.02411	2.01154e-05	0.000438393	sp|Q9P7S2|RPN6_SCHPO Probable 26S proteasome regulatory subunit rpn6 OS=Schizosaccharomyces pombe (strain 972 / ATCC 24843) OX=284812 GN=rpn6 PE=3 SV=1 && PF18055:26S proteasome regulatory subunit RPN6 N-terminal domain|PF01399:PCI domain
Chr8_409	796.933	1621.51	-1.02483	0.000905679	0.00911424
Chr5_405	286.582	584.481	-1.02715	6.3694e-06	0.000168828	PF00069:Protein kinase domain
Chr3_873	872.796	1779.82	-1.02772	0.00193822	0.0162215	sp|O48844|PSD1A_ARATH 26S proteasome non-ATPase regulatory subunit 1 homolog A OS=Arabidopsis thaliana OX=3702 GN=RPN2A PE=1 SV=1 && PF13646:HEAT repeats|PF18004:26S proteasome regulatory subunit RPN2 C-terminal domain
Chr2_668	292.606	597.956	-1.0297	0.000455668	0.00544983	sp|Q4PHV3|IPI3_USTMA Pre-rRNA-processing protein IPI3 OS=Ustilago maydis (strain 521 / FGSC 9021) OX=237631 GN=IPI3 PE=3 SV=1 && -
novel.44	663.916	1359.95	-1.03371	0.00117123	0.0110932
novel.1006	1166.27	2388.58	-1.03429	0.00309673	0.0228349
Chr1_384	1834.85	3765.2	-1.03729	0.000941288	0.00941113	sp|G2Q9A6|MYCB_MYCTT Diels-Alderase mycB OS=Myceliophthora thermophila (strain ATCC 42464 / BCRC 31852 / DSM 1799) OX=573729 GN=mycB PE=1 SV=1 && -
Chr2_464	854.909	1755.4	-1.03808	0.000369363	0.00461726	PF00505:HMG (high mobility group) box
Chr10_340	465.676	955.78	-1.03838	0.00171491	0.0147885	PF12937:F-box-like
Chr9_537	130.729	269.038	-1.03845	0.00864907	0.0478493
Chr12_489	147.209	302.96	-1.0387	0.0021598	0.0175188
Chr1_825	136.434	280.959	-1.03944	0.00130734	0.0121269	sp|P68429|H32_MEDSA Histone H3.2 OS=Medicago sativa OX=3879 GN=H3-1.1 PE=1 SV=2 && PF00125:Core histone H2A/H2B/H3/H4
Chr1_973	771.259	1587.3	-1.04176	9.04996e-05	0.00153027	sp|P40046|VTC1_YEAST Vacuolar transporter chaperone 1 OS=Saccharomyces cerevisiae (strain ATCC 204508 / S288c) OX=559292 GN=VTC1 PE=1 SV=3 && PF02656:Domain of unknown function (DUF202)
Chr3_493	1233.39	2540.02	-1.0418	4.91206e-05	0.000918393	sp|P53997|SET_DROME Protein SET OS=Drosophila melanogaster OX=7227 GN=Set PE=1 SV=2 && PF00956:Nucleosome assembly protein (NAP)
Chr6_604	88.6985	182.933	-1.0428	0.00919968	0.0499729	sp|Q10213|SRS2_SCHPO ATP-dependent DNA helicase srs2 OS=Schizosaccharomyces pombe (strain 972 / ATCC 24843) OX=284812 GN=srs2 PE=1 SV=1 && PF00580:UvrD/REP helicase N-terminal domain|PF13361:UvrD-like helicase C-terminal domain
Chr10_412	140.753	290.114	-1.04307	0.000525596	0.00606431	PF05705:Eukaryotic protein of unknown function (DUF829)
Chr2_878	759.563	1565.12	-1.04346	0.000213788	0.00301557	sp|Q6NMR9|GDL84_ARATH GDSL esterase/lipase At5g45920 OS=Arabidopsis thaliana OX=3702 GN=At5g45920 PE=2 SV=1 && PF13472:GDSL-like Lipase/Acylhydrolase family
Chr1_934	732.031	1509.57	-1.04395	0.000102782	0.00169543
Chr11_244	37.6046	77.2432	-1.04593	0.00406419	0.0279661
Chr10_569	105.217	217.751	-1.04629	0.00802653	0.0455978
Chr3_819	191.735	397.216	-1.04868	0.000510491	0.00594086	sp|Q556Y9|MD2L1_DICDI Mitotic spindle assembly checkpoint protein MAD2A OS=Dictyostelium discoideum OX=44689 GN=mad2l1-1 PE=3 SV=1 && PF02301:HORMA domain
Chr4_162	520.473	1077.65	-1.04914	0.00122308	0.011504	sp|P38695|HXT5_YEAST Probable glucose transporter HXT5 OS=Saccharomyces cerevisiae (strain ATCC 204508 / S288c) OX=559292 GN=HXT5 PE=1 SV=1 && PF00083:Sugar (and other) transporter
Chr3_801	516.675	1069.37	-1.05023	0.0012096	0.0114066	sp|P9WEU6|NIT_TRAVS Arylacetonitrilase OS=Trametes versicolor (strain FP-101664) OX=717944 GN=nit PE=1 SV=1 && -
Chr7_230	40.8801	84.6017	-1.05192	0.00857201	0.0475707	sp|P38716|YHR2_YEAST Uncharacterized trans-sulfuration enzyme YHR112C OS=Saccharomyces cerevisiae (strain ATCC 204508 / S288c) OX=559292 GN=YHR112C PE=1 SV=1 && PF01053:Cys/Met metabolism PLP-dependent enzyme
Chr4_311	687.747	1426.72	-1.05233	0.00671335	0.0401907	PF00169:PH domain
Chr4_684	153.104	318.235	-1.05287	0.00355929	0.0253766
novel.649	99.9603	207.949	-1.05365	0.000996922	0.00982173
Chr2_1101	1049.85	2184.76	-1.05689	0.00348534	0.0250332	sp|Q14CX7|NAA25_HUMAN N-alpha-acetyltransferase 25, NatB auxiliary subunit OS=Homo sapiens OX=9606 GN=NAA25 PE=1 SV=1 && PF09797:N-acetyltransferase B complex (NatB) non catalytic subunit
Chr3_41	35.2053	72.9426	-1.05952	0.00622946	0.0382489
novel.473	204.177	425.04	-1.05979	0.00782849	0.0447319
Chr7_750	348.251	727.344	-1.06271	6.8037e-05	0.00121139
Chr6_501	322.811	675.607	-1.06381	0.000548515	0.00624855	PF00177:Ribosomal protein S7p/S5e
Chr6_421	1046.9	2190.42	-1.06455	0.00129803	0.0120717	sp|G0SEA3|GLE2_CHATD Nucleoporin GLE2 OS=Chaetomium thermophilum (strain DSM 1495 / CBS 144.50 / IMI 039719) OX=759272 GN=GLE2 PE=3 SV=1 && -
novel.671	247.363	517.256	-1.06505	0.00109026	0.0105109	sp|A0A1I9LN01|LAF3_ARATH Protein LONG AFTER FAR-RED 3 OS=Arabidopsis thaliana OX=3702 GN=LAF3 PE=2 SV=1 && -
Chr4_348	218.786	458.732	-1.06623	0.000231437	0.00320389
Chr8_265	4911.59	10288.4	-1.06685	0.00210783	0.0172272
Chr2_293	989.099	2071.96	-1.06702	4.57246e-05	0.000868445	PF01753:MYND finger
Chr5_404	287.648	603.007	-1.06855	0.000286497	0.0037921	PF01485:IBR domain, a half RING-finger domain
Chr7_617	280.837	589.494	-1.06867	0.00628833	0.0384999	PF03595:Voltage-dependent anion channel
Chr5_857	1253.4	2630.72	-1.06948	0.0011169	0.0107104	sp|Q4PB04|H32_USTMA Histone H3.2 OS=Ustilago maydis (strain 521 / FGSC 9021) OX=237631 GN=HHT2 PE=3 SV=3 && PF00125:Core histone H2A/H2B/H3/H4
Chr2_1284	130.533	274.678	-1.06972	0.0048732	0.0319006	sp|Q9USQ1|CTF18_SCHPO Chromosome transmission fidelity protein 18 OS=Schizosaccharomyces pombe (strain 972 / ATCC 24843) OX=284812 GN=ctf18 PE=1 SV=1 && PF00004:ATPase family associated with various cellular activities (AAA)
Chr1_37	269.344	565.37	-1.07126	0.00646162	0.0391618
Chr1_166	47.3998	99.9331	-1.0733	0.00534568	0.0341642	PF00078:Reverse transcriptase (RNA-dependent DNA polymerase)
Chr3_1006	226.779	477.238	-1.07348	0.000770312	0.00807592
novel.758	1313.86	2766.57	-1.07391	0.00166855	0.0145047	sp|Q9UT46|MOC3_SCHPO Transcriptional regulatory protein moc3 OS=Schizosaccharomyces pombe (strain 972 / ATCC 24843) OX=284812 GN=moc3 PE=1 SV=4 && PF00172:Fungal Zn(2)-Cys(6) binuclear cluster domain
Chr3_1129	721.191	1519.55	-1.0757	0.00174674	0.0149317	sp|Q01752|AAD_PHACH Aryl-alcohol dehydrogenase [NADP(+)] OS=Phanerochaete chrysosporium OX=5306 PE=1 SV=1 && PF00248:Aldo/keto reductase family
Chr1_1095	231.163	488.381	-1.077	0.000334912	0.0042965	PF03928:Haem-degrading
Chr4_635	95.817	201.845	-1.07886	0.00274823	0.0208935	sp|O65268|TASP1_ARATH Putative threonine aspartase OS=Arabidopsis thaliana OX=3702 GN=At4g00590 PE=2 SV=3 && PF01112:Asparaginase
Chr1_972	208.255	440.258	-1.08066	0.000363455	0.00456413	sp|P0CO97|SWC4_CRYNB SWR1-complex protein 4 OS=Cryptococcus neoformans var. neoformans serotype D (strain B-3501A) OX=283643 GN=SWC4 PE=3 SV=1 && PF16282:SANT/Myb-like domain of DAMP1
Chr1_758	194.515	411.669	-1.08075	0.000536688	0.00613976	sp|P38716|YHR2_YEAST Uncharacterized trans-sulfuration enzyme YHR112C OS=Saccharomyces cerevisiae (strain ATCC 204508 / S288c) OX=559292 GN=YHR112C PE=1 SV=1 && PF01053:Cys/Met metabolism PLP-dependent enzyme
Chr4_87	654.465	1385.05	-1.08081	0.000380304	0.0047212	sp|Q9C5X8|MOCOS_ARATH Molybdenum cofactor sulfurase OS=Arabidopsis thaliana OX=3702 GN=ABA3 PE=1 SV=1 && PF00266:Aminotransferase class-V
Chr3_542	554.545	1174.96	-1.08292	5.22708e-06	0.000144961
Chr8_786	9945.83	21069.4	-1.08299	0.00139752	0.0127442	sp|O13639|SAHH_SCHPO Adenosylhomocysteinase OS=Schizosaccharomyces pombe (strain 972 / ATCC 24843) OX=284812 GN=pi047 PE=3 SV=1 && PF00670:S-adenosyl-L-homocysteine hydrolase, NAD binding domain|PF05221:S-adenosyl-L-homocysteine hydrolase
Chr6_618	47.4817	100.718	-1.08308	0.000701378	0.00754383	sp|Q2TBT5|RNH2A_BOVIN Ribonuclease H2 subunit A OS=Bos taurus OX=9913 GN=RNASEH2A PE=1 SV=1 && PF01351:Ribonuclease HII
Chr8_107	1048.54	2224.06	-1.08453	0.00021412	0.00301557	sp|Q9Y7I8|ZUO1_SCHPO Zuotin OS=Schizosaccharomyces pombe (strain 972 / ATCC 24843) OX=284812 GN=zuo1 PE=1 SV=2 && PF00226:DnaJ domain
Chr10_366	228.269	484.711	-1.08473	0.00392261	0.0273246
Chr12_150	690.356	1463.74	-1.08477	3.56968e-05	0.000718465	sp|P06632|DKGA_CORSC 2,5-diketo-D-gluconic acid reductase A OS=Corynebacterium sp. (strain ATCC 31090) OX=268952 GN=dkgA PE=1 SV=3 && PF00248:Aldo/keto reductase family
Chr3_1282	469.338	996.259	-1.0858	0.00532877	0.0340763
Chr6_530	35.9801	76.3872	-1.08738	0.00146017	0.0131708
Chr5_181	1170.12	2485.95	-1.08755	0.000176622	0.002603	sp|Q89AY3|TAL_BUCBP Transaldolase OS=Buchnera aphidicola subsp. Baizongia pistaciae (strain Bp) OX=224915 GN=tal PE=3 SV=1 && PF00923:Transaldolase/Fructose-6-phosphate aldolase
Chr3_105	610.441	1298.53	-1.08812	0.000839064	0.00862079
Chr4_444	116.816	248.843	-1.08865	0.00330616	0.0240019	PF12937:F-box-like
novel.683	172.231	366.218	-1.08897	0.00201444	0.0167425	sp|Q08DK7|S2529_BOVIN Mitochondrial basic amino acids transporter OS=Bos taurus OX=9913 GN=SLC25A29 PE=2 SV=1 && -
Chr4_242	362.555	771.52	-1.08968	0.00436711	0.0294185	sp|A0A089FNE5|PRLL_FUNXX MFS transporter prlL OS=Fungal sp. (strain NRRL 50135) OX=1547289 GN=prlL PE=3 SV=1 && PF07690:Major Facilitator Superfamily
Chr6_50	268.139	570.342	-1.09079	0.000488425	0.00572109	PF03619:Organic solute transporter Ostalpha
Chr9_113	1022.92	2180.28	-1.0914	0.000585531	0.00656622	sp|Q9UUH4|MSMO_SCHPO Methylsterol monooxygenase OS=Schizosaccharomyces pombe (strain 972 / ATCC 24843) OX=284812 GN=erg25 PE=3 SV=1 && PF04116:Fatty acid hydroxylase superfamily
Chr3_592	538.689	1149.89	-1.09303	0.001047	0.0102056	sp|P47176|BCA2_YEAST Branched-chain-amino-acid aminotransferase, cytosolic OS=Saccharomyces cerevisiae (strain ATCC 204508 / S288c) OX=559292 GN=BAT2 PE=1 SV=1 && PF01063:Amino-transferase class IV
Chr2_598	210.093	448.167	-1.09357	0.00299536	0.022278	sp|F1SYI1|CY219_POSPM Cytochrome P450 monooxygenase 219 OS=Postia placenta (strain ATCC 44394 / Madison 698-R) OX=561896 GN=CYP219 PE=1 SV=1 && PF00067:Cytochrome P450
Chr3_370	76.2625	163.171	-1.09517	0.00043329	0.00526388
Chr4_214	973.618	2080.66	-1.09567	0.000428038	0.00521182
Chr1_296	278.426	595.578	-1.09585	0.00139606	0.0127417	sp|P50582|HSK1_SCHPO Cell cycle serine/threonine-protein kinase hsk1 OS=Schizosaccharomyces pombe (strain 972 / ATCC 24843) OX=284812 GN=hsk1 PE=1 SV=1 && PF00069:Protein kinase domain
Chr1_592	160.962	345.273	-1.09801	0.00723176	0.0424141	sp|Q6MVL2|DUT_NEUCR Deoxyuridine 5'-triphosphate nucleotidohydrolase OS=Neurospora crassa (strain ATCC 24698 / 74-OR23-1A / CBS 708.71 / DSM 1257 / FGSC 987) OX=367110 GN=dut-1 PE=3 SV=1 && PF00692:dUTPase
Chr12_13	2423.83	5202.29	-1.10183	4.39055e-06	0.000124974	sp|A6ZRW7|DMA2_YEAS7 E3 ubiquitin-protein ligase DMA2 OS=Saccharomyces cerevisiae (strain YJM789) OX=307796 GN=DMA2 PE=3 SV=1 && -
Chr2_633	139.996	301.025	-1.10543	1.57402e-05	0.000356735	PF15979:Glycosyl hydrolase family 115|PF17829:Gylcosyl hydrolase family 115 C-terminal domain
Chr3_638	27554.8	59294.5	-1.10558	0.000434293	0.00527013
Chr5_848	519.62	1118.74	-1.10596	2.84816e-05	0.000592023	sp|P62793|H4_AGABI Histone H4 OS=Agaricus bisporus OX=5341 GN=hhfA PE=3 SV=2 && PF15511:Centromere kinetochore component CENP-T histone fold
Chr2_129	47.2134	102.361	-1.10882	0.00835105	0.0467513
Chr7_914	925.276	1996.14	-1.10907	0.000829026	0.00855098	sp|O59809|IMA3_SCHPO Probable importin c550.11 OS=Schizosaccharomyces pombe (strain 972 / ATCC 24843) OX=284812 GN=SPCC550.11 PE=3 SV=1 && -
Chr7_118	1295.9	2812.96	-1.11789	0.00240023	0.018873
Chr12_272	133.463	290.063	-1.11795	2.69966e-05	0.000563327
Chr2_536	78.279	171.255	-1.12403	0.005362	0.034228	sp|Q10480|PNU1_SCHPO Nuclease 1, mitochondrial OS=Schizosaccharomyces pombe (strain 972 / ATCC 24843) OX=284812 GN=pnu1 PE=2 SV=2 && PF01223:DNA/RNA non-specific endonuclease
Chr6_191	317.221	693.659	-1.1281	0.00176553	0.0150447	sp|Q9Y8G8|TOP2_PENCH DNA topoisomerase 2 OS=Penicillium chrysogenum OX=5076 GN=TOP2 PE=3 SV=1 && PF00204:DNA gyrase B|PF00521:DNA gyrase/topoisomerase IV, subunit A|PF01751:Toprim domain|PF16898:C-terminal associated domain of TOPRIM|PF02518:Histidine kinase-, DNA gyrase B-, and HSP90-like ATPase
Chr2_651	125.338	273.505	-1.12881	0.00015941	0.00240519	sp|P0CP41|NUF2_CRYNB Probable kinetochore protein NUF2 OS=Cryptococcus neoformans var. neoformans serotype D (strain B-3501A) OX=283643 GN=NUF2 PE=3 SV=1 && PF03800:Nuf2 family|PF18595:Designed helical repeat protein 10 domain
Chr9_26	79.9506	175.554	-1.13015	0.00528901	0.0339025
Chr5_257	3451.07	7557.35	-1.13069	0.00808589	0.0457663	sp|D4AJR9|EGLX_ARTBC Endo-1,3(4)-beta-glucanase ARB_04519 OS=Arthroderma benhamiae (strain ATCC MYA-4681 / CBS 112371) OX=663331 GN=ARB_04519 PE=3 SV=1 && PF00722:Glycosyl hydrolases family 16
Chr10_622	980.911	2150.27	-1.13278	0.0089539	0.0490079
Chr9_115	134.22	294.438	-1.13305	0.000472295	0.00558676
Chr5_17	108.333	238.292	-1.13334	0.00354421	0.0253379
Chr6_126	378.061	829.96	-1.13348	7.44654e-06	0.00019127
Chr6_731	162.98	357.472	-1.13382	0.000274211	0.00366565
Chr4_674	2525.73	5544.28	-1.13415	0.00258534	0.020056	sp|P04323|POL3_DROME Retrovirus-related Pol polyprotein from transposon 17.6 OS=Drosophila melanogaster OX=7227 GN=pol PE=4 SV=1 && PF17921:Integrase zinc binding domain|PF17917:RNase H-like domain found in reverse transcriptase|PF00385:Chromo (CHRromatin Organisation MOdifier) domain|PF00078:Reverse transcriptase (RNA-dependent DNA polymerase)
Contig23___fragment_3_1	998.01	2192	-1.13491	8.53561e-07	3.28865e-05
Chr2_837	723.182	1588.41	-1.13501	0.00458622	0.0304281
Chr6_528	550.485	1213.06	-1.13929	8.0424e-05	0.00138375	sp|Q9UTB3|YL85_SCHPO Putative tRNA pseudouridine synthase C25B8.05 OS=Schizosaccharomyces pombe (strain 972 / ATCC 24843) OX=284812 GN=SPAC25B8.05 PE=3 SV=1 && PF01416:tRNA pseudouridine synthase
Chr7_826	160.979	354.524	-1.1393	0.0033731	0.0243405	sp|P31687|4CL2_SOYBN 4-coumarate--CoA ligase 2 OS=Glycine max OX=3847 PE=2 SV=2 && PF13193:AMP-binding enzyme C-terminal domain|PF00501:AMP-binding enzyme
Chr2_932	86.4577	190.164	-1.14249	0.00121973	0.0114921	sp|Q5M8L8|HVCN1_XENTR Voltage-gated hydrogen channel 1 OS=Xenopus tropicalis OX=8364 GN=hvcn1 PE=2 SV=1 && -
Chr8_182	147.331	325.725	-1.14451	0.00209229	0.0171386
Chr2_194	141.555	313.398	-1.14706	0.00262044	0.0202264	sp|F1SYD1|CY151_POSPM Cytochrome P450 monooxygenase 151 OS=Postia placenta (strain ATCC 44394 / Madison 698-R) OX=561896 GN=CYP151 PE=1 SV=1 && PF00067:Cytochrome P450
Chr3_218	182.434	404.252	-1.14823	0.000528781	0.00608803	PF02567:Phenazine biosynthesis-like protein
Chr1_1056	416.249	923.23	-1.14994	0.000241252	0.00330703	sp|Q6FLQ5|AIM32_CANGA Altered inheritance of mitochondria protein 32 OS=Candida glabrata (strain ATCC 2001 / CBS 138 / JCM 3761 / NBRC 0622 / NRRL Y-65) OX=284593 GN=AIM32 PE=3 SV=1 && PF06999:Sucrase/ferredoxin-like
Chr11_510	743.944	1651.45	-1.15038	0.000428965	0.00521722
Chr12_391	78.4318	174.097	-1.15201	0.00804159	0.0456256	PF12937:F-box-like
Chr2_960	98.9274	220.46	-1.1531	0.00103227	0.0100871	sp|O74761|PRI2_SCHPO DNA primase large subunit OS=Schizosaccharomyces pombe (strain 972 / ATCC 24843) OX=284812 GN=pri2 PE=1 SV=1 && PF04104:Eukaryotic and archaeal DNA primase, large subunit
Chr5_363	76.332	169.609	-1.15347	0.000562288	0.00637851	sp|P0DPD7|EFMT4_HUMAN EEF1A lysine methyltransferase 4 OS=Homo sapiens OX=9606 GN=EEF1AKMT4 PE=1 SV=1 && PF13649:Methyltransferase domain
Chr5_313	1117.6	2491.41	-1.15632	1.32608e-07	6.87775e-06	sp|Q00614|CACP_CANTR Carnitine O-acetyltransferase, mitochondrial OS=Candida tropicalis OX=5482 GN=CAT2 PE=3 SV=1 && PF00755:Choline/Carnitine o-acyltransferase
Chr8_58	347.964	775.641	-1.15724	7.36944e-08	4.29738e-06	sp|C0ZB54|DEOC_BREBN Deoxyribose-phosphate aldolase OS=Brevibacillus brevis (strain 47 / JCM 6285 / NBRC 100599) OX=358681 GN=deoC PE=3 SV=1 && PF01791:DeoC/LacD family aldolase
Chr8_402	80.7177	180.383	-1.15877	0.000178662	0.0026259	sp|A0A384XR80|STR8_STRTC Dioxygenase str8 OS=Strobilurus tenacellus OX=41251 GN=str8 PE=1 SV=1 && PF06155:Protein of unknown function (DUF971)|PF02668:Taurine catabolism dioxygenase TauD, TfdA family
Chr4_997	54.4952	121.597	-1.15952	0.000888453	0.00900688	sp|A2QV36|PLYA_ASPNC Probable pectate lyase A OS=Aspergillus niger (strain CBS 513.88 / FGSC A1513) OX=425011 GN=plyA PE=3 SV=1 && PF00544:Pectate lyase
Chr8_112	196.988	440.695	-1.15972	0.00285125	0.0214799	sp|Q138J5|RLME_RHOPS Ribosomal RNA large subunit methyltransferase E OS=Rhodopseudomonas palustris (strain BisB5) OX=316057 GN=rlmE PE=3 SV=1 && PF01728:FtsJ-like methyltransferase
Chr8_756	609.785	1364	-1.16075	0.00879157	0.0483648
Chr12_338	388.106	869.077	-1.16213	9.69689e-05	0.00161685
Chr5_748	118.858	266.829	-1.16251	0.00307101	0.0226763	PF00069:Protein kinase domain
Chr9_421	123.511	277.045	-1.16304	3.56509e-05	0.000718465	sp|O74435|CDC31_SCHPO Cell division control protein 31 OS=Schizosaccharomyces pombe (strain 972 / ATCC 24843) OX=284812 GN=cdc31 PE=1 SV=1 && PF13499:EF-hand domain pair
Chr2_835	47.6501	106.616	-1.16524	0.00146338	0.0131711
Chr6_730	104.45	234.915	-1.16552	0.000375019	0.0046745	sp|O13339|TERT_SCHPO Telomerase reverse transcriptase OS=Schizosaccharomyces pombe (strain 972 / ATCC 24843) OX=284812 GN=trt1 PE=1 SV=1 && PF12009:Telomerase ribonucleoprotein complex - RNA binding domain
Chr2_1353	116.402	260.462	-1.16569	0.00729552	0.042627	sp|Q6K972|AGO1C_ORYSJ Protein argonaute 1C OS=Oryza sativa subsp. japonica OX=39947 GN=AGO1C PE=2 SV=1 && PF02171:Piwi domain
Chr3_1007	317.686	713.018	-1.16668	0.00563886	0.0355743
Chr1_1279	2733.69	6139.36	-1.16719	1.45155e-07	7.32442e-06	sp|Q9USI5|STI1_SCHPO Heat shock protein sti1 homolog OS=Schizosaccharomyces pombe (strain 972 / ATCC 24843) OX=284812 GN=sti1 PE=3 SV=1 && PF17830:STI1 domain|PF00515:Tetratricopeptide repeat|PF13414:TPR repeat|PF13424:Tetratricopeptide repeat
Chr10_169	640.691	1439.42	-1.16722	0.00567156	0.0357222	sp|P50528|PLO1_SCHPO Serine/threonine-protein kinase plo1 OS=Schizosaccharomyces pombe (strain 972 / ATCC 24843) OX=284812 GN=plo1 PE=1 SV=1 && PF00659:POLO box duplicated region|PF00069:Protein kinase domain
Chr2_135	40.9299	91.5594	-1.16731	0.004289	0.0290456	sp|Q9P6N2|PTF1_SCHPO Pdp3-interacting factor 1 OS=Schizosaccharomyces pombe (strain 972 / ATCC 24843) OX=284812 GN=ptf1 PE=1 SV=1 && PF12710:haloacid dehalogenase-like hydrolase
Chr9_677	58.1918	130.108	-1.16763	0.0068112	0.0406187
novel.1121	1102.28	2478.14	-1.16843	0.00261635	0.0202186	sp|P46542|PIP_LACDL Proline iminopeptidase OS=Lactobacillus delbrueckii subsp. lactis OX=29397 GN=pip PE=1 SV=1 && -
Chr4_538	732.723	1649.95	-1.1713	2.76496e-07	1.28571e-05	sp|P0CP99|FKBP4_CRYNB FK506-binding protein 4 OS=Cryptococcus neoformans var. neoformans serotype D (strain B-3501A) OX=283643 GN=FPR4 PE=3 SV=1 && PF00254:FKBP-type peptidyl-prolyl cis-trans isomerase|PF17800:Nucleoplasmin-like domain
Chr3_315	710.355	1601.46	-1.17254	0.00062449	0.00690266	sp|Q8ZC51|PANE_YERPE 2-dehydropantoate 2-reductase OS=Yersinia pestis OX=632 GN=panE PE=3 SV=1 && PF10250:GDP-fucose protein O-fucosyltransferase
Chr7_233	250.077	565.603	-1.176	0.00341925	0.0246405
novel.546	95.9104	216.586	-1.17639	0.00394122	0.0273728	sp|P30574|CBPY_CANAX Carboxypeptidase Y OS=Candida albicans OX=5476 GN=CPY1 PE=2 SV=2 && PF00450:Serine carboxypeptidase
Chr1_255	34.9723	78.4955	-1.17646	0.00289844	0.0217595
Chr6_594	326.217	738.464	-1.17731	0.00701169	0.041425	sp|O25225|BIPA_HELPY 50S ribosomal subunit assembly factor BipA OS=Helicobacter pylori (strain ATCC 700392 / 26695) OX=85962 GN=bipA PE=3 SV=1 && PF00679:Elongation factor G C-terminus|PF00009:Elongation factor Tu GTP binding domain
Chr3_65	62.7393	142.446	-1.17783	0.00101913	0.00998581	PF01753:MYND finger
Chr6_701	36.1212	82.4013	-1.18052	0.00333839	0.0241708	PF17667:Fungal protein kinase
Chr10_361	113.467	257.904	-1.18103	0.00857822	0.0475707	PF12937:F-box-like
Chr1_761	287.215	651.127	-1.1812	0.000591672	0.00660761
Chr1_1102	164.434	373.858	-1.18246	0.000683123	0.00739913	sp|P40086|COX15_YEAST Cytochrome c oxidase assembly protein COX15 OS=Saccharomyces cerevisiae (strain ATCC 204508 / S288c) OX=559292 GN=COX15 PE=3 SV=1 && PF02628:Cytochrome oxidase assembly protein
novel.726	80.3497	182.289	-1.184	0.00018045	0.00264856
Chr11_432	98.2777	223.592	-1.1851	0.000205636	0.0029344
Chr4_1086	344.889	784.729	-1.18532	3.9324e-06	0.000114769	PF09649:Histone chaperone domain CHZ
Chr7_480	164.921	376.073	-1.18655	0.0059181	0.0368404	PF06657:Centrosome microtubule-binding domain of Cep57|PF14197:Centrosome localisation domain of PPC89
Chr7_140	765.516	1743.2	-1.1877	7.60206e-05	0.00131851	sp|Q9US44|YIZG_SCHPO Uncharacterized transporter C1002.16c OS=Schizosaccharomyces pombe (strain 972 / ATCC 24843) OX=284812 GN=SPAC1002.16c PE=3 SV=1 && PF07690:Major Facilitator Superfamily
Chr2_945	74.4428	169.913	-1.18784	7.51111e-05	0.00131276	sp|Q6DGT7|NSE1_DANRE Non-structural maintenance of chromosomes element 1 homolog OS=Danio rerio OX=7955 GN=nsmce1 PE=2 SV=1 && PF07574:Nse1 non-SMC component of SMC5-6 complex|PF08746:RING-like domain
Chr1_559	221.955	506.687	-1.18911	8.7853e-06	0.000219388
Chr11_342	684.266	1562.02	-1.19035	0.00157768	0.0138713
Chr8_440	32.6445	74.4699	-1.19097	0.00141882	0.0128732	sp|A0A4P8W7F5|PYIT_MAGGR MFS-type efflux transporter pyiT OS=Magnaporthe grisea OX=148305 GN=pyiT PE=3 SV=1 && PF07690:Major Facilitator Superfamily
novel.504	265.943	606.925	-1.19107	8.32543e-05	0.00142112
novel.780	53.2329	122.06	-1.19169	9.15452e-05	0.00154311
Chr7_167	771.942	1763.6	-1.19176	7.37871e-05	0.00129644	sp|Q10318|ILV3_SCHPO Putative dihydroxy-acid dehydratase, mitochondrial OS=Schizosaccharomyces pombe (strain 972 / ATCC 24843) OX=284812 GN=SPAC17G8.06c PE=2 SV=1 && PF00920:Dehydratase family
Chr5_793	4245.92	9703.56	-1.19242	0.000100981	0.00167084	sp|P78820|ACAC_SCHPO Acetyl-CoA carboxylase OS=Schizosaccharomyces pombe (strain 972 / ATCC 24843) OX=284812 GN=cut6 PE=1 SV=2 && PF02785:Biotin carboxylase C-terminal domain|PF01039:Carboxyl transferase domain|PF02786:Carbamoyl-phosphate synthase L chain, ATP binding domain|PF08326:Acetyl-CoA carboxylase, central region|PF00364:Biotin-requiring enzyme
Chr1_632	602.186	1379.41	-1.19512	0.00210995	0.017231	sp|Q16QL3|COQ2_AEDAE 4-hydroxybenzoate polyprenyltransferase, mitochondrial OS=Aedes aegypti OX=7159 GN=coq2 PE=3 SV=1 && PF01040:UbiA prenyltransferase family
Chr5_192	101.358	232.318	-1.20009	0.00111444	0.0107058
novel.63	49.0622	113.068	-1.20477	5.734e-05	0.00104845
Chr9_485	55.0087	127.781	-1.20831	0.00885528	0.0485914
Chr10_302	152.707	353.76	-1.20897	0.00115712	0.0110124
Chr2_1305	5156.83	11933.4	-1.21054	4.63413e-05	0.00087707	sp|Q76I81|RS12_BOVIN 40S ribosomal protein S12 OS=Bos taurus OX=9913 GN=RPS12 PE=2 SV=1 && PF01248:Ribosomal protein L7Ae/L30e/S12e/Gadd45 family
Chr2_230	477.996	1109.27	-1.21384	0.000894682	0.00904576	sp|Q9P2J9|PDP2_HUMAN [Pyruvate dehydrogenase [acetyl-transferring]]-phosphatase 2, mitochondrial OS=Homo sapiens OX=9606 GN=PDP2 PE=2 SV=2 && PF00481:Protein phosphatase 2C
Chr6_585	1141.24	2648.47	-1.21427	0.000442666	0.00534768	sp|Q9SHH7|GSTUP_ARATH Glutathione S-transferase U25 OS=Arabidopsis thaliana OX=3702 GN=GSTU25 PE=1 SV=1 && PF13417:Glutathione S-transferase, N-terminal domain
Chr3_308	26.3111	61.5018	-1.21613	0.00513588	0.0331509
Chr2_1033	139.082	323.763	-1.21634	0.00154948	0.0137015	sp|P08425|SYFM_YEAST Phenylalanine--tRNA ligase, mitochondrial OS=Saccharomyces cerevisiae (strain ATCC 204508 / S288c) OX=559292 GN=MSF1 PE=1 SV=3 && PF01409:tRNA synthetases class II core domain (F)
novel.974	67.8367	157.011	-1.2169	0.00202326	0.0168028
Chr2_980	438.23	1019.69	-1.21842	0.00020898	0.00297032	sp|A7UX13|EGT2_NEUCR Hercynylcysteine sulfoxide lyase OS=Neurospora crassa (strain ATCC 24698 / 74-OR23-1A / CBS 708.71 / DSM 1257 / FGSC 987) OX=367110 GN=egt-2 PE=1 SV=1 && PF00266:Aminotransferase class-V
Chr11_373	2842.92	6615.72	-1.21868	0.00812837	0.045874	sp|Q09764|YA7B_SCHPO Uncharacterized protein C24H6.11c OS=Schizosaccharomyces pombe (strain 972 / ATCC 24843) OX=284812 GN=SPAC24H6.11c PE=4 SV=1 && PF00916:Sulfate permease family|PF01740:STAS domain|PF00027:Cyclic nucleotide-binding domain
Chr7_235	307.811	716.099	-1.21925	1.02173e-05	0.000248252	sp|P0CQ69|RMT2_CRYNB Protein arginine N-methyltransferase 2 OS=Cryptococcus neoformans var. neoformans serotype D (strain B-3501A) OX=283643 GN=RMT2 PE=3 SV=1 && -
Chr11_175	112.717	262.059	-1.21965	0.00676234	0.0404391
Chr5_144	74.3954	173.565	-1.22443	0.0002517	0.00342778	PF17667:Fungal protein kinase
Chr6_792	48.7707	114.833	-1.22904	0.000400326	0.00494699	sp|Q8X082|RFC5_NEUCR Replication factor C subunit 5 OS=Neurospora crassa (strain ATCC 24698 / 74-OR23-1A / CBS 708.71 / DSM 1257 / FGSC 987) OX=367110 GN=B14D6.460 PE=3 SV=1 && PF13177:DNA polymerase III, delta subunit
Chr3_297	257.686	604.851	-1.22929	0.000363844	0.00456413	sp|Q9D099|ACER3_MOUSE Alkaline ceramidase 3 OS=Mus musculus OX=10090 GN=Acer3 PE=1 SV=1 && PF05875:Ceramidase
Chr1_551	305.477	716.515	-1.22952	0.000204348	0.00292763	sp|O14343|KLP5_SCHPO Kinesin-like protein 5 OS=Schizosaccharomyces pombe (strain 972 / ATCC 24843) OX=284812 GN=klp5 PE=1 SV=1 && PF00225:Kinesin motor domain
Chr2_889	5966.26	13994.6	-1.22996	0.00127738	0.0119208
Chr3_899	145.072	340.394	-1.23006	0.00685288	0.0407546	sp|W6Q9S9|FGOX3_PENRF Chanoclavine-I aldehyde reductase fgaOx3 OS=Penicillium roqueforti (strain FM164) OX=1365484 GN=fgaOx3 PE=1 SV=1 && PF00724:NADH:flavin oxidoreductase / NADH oxidase family
Chr2_323	150.999	355.068	-1.23044	4.70755e-05	0.000885139	sp|Q0CEF3|BGLL_ASPTN Probable beta-glucosidase L OS=Aspergillus terreus (strain NIH 2624 / FGSC A1156) OX=341663 GN=bglL PE=3 SV=1 && PF01915:Glycosyl hydrolase family 3 C-terminal domain|PF00933:Glycosyl hydrolase family 3 N terminal domain
Chr4_962	118.536	278.757	-1.23089	0.00313461	0.0230827	sp|O75717|WDHD1_HUMAN WD repeat and HMG-box DNA-binding protein 1 OS=Homo sapiens OX=9606 GN=WDHD1 PE=1 SV=1 && PF12341:Minichromosome loss protein, Mcl1, middle region
Chr12_167	64.535	152.052	-1.23166	0.00212332	0.0173139	sp|O14003|RFC3_SCHPO Replication factor C subunit 3 OS=Schizosaccharomyces pombe (strain 972 / ATCC 24843) OX=284812 GN=rfc3 PE=1 SV=2 && PF08542:Replication factor C C-terminal domain|PF00004:ATPase family associated with various cellular activities (AAA)
Chr6_415	499.181	1173.32	-1.23379	0.000669054	0.00726864
novel.703	34.7332	81.7451	-1.23568	0.00040866	0.0050098	sp|O42953|YGM4_SCHPO HMG box-containing protein C19G7.04 OS=Schizosaccharomyces pombe (strain 972 / ATCC 24843) OX=284812 GN=SPBC19G7.04 PE=4 SV=2 && -
Chr9_303	934.337	2202.43	-1.23651	7.96026e-07	3.10019e-05	PF11735:Cryptococcal mannosyltransferase 1
Chr7_121	29.5875	69.8446	-1.23829	0.000426155	0.00520063	sp|P32948|LIP4_DIURU Lipase 4 OS=Diutina rugosa OX=5481 GN=LIP4 PE=3 SV=1 && PF00135:Carboxylesterase family
Chr6_368	31.1335	73.1797	-1.23844	0.00589613	0.0367886	sp|O14039|RCM1_SCHPO 25S rRNA (cytosine-C(5))-methyltransferase rcm1 OS=Schizosaccharomyces pombe (strain 972 / ATCC 24843) OX=284812 GN=rcm1 PE=3 SV=3 && PF01189:16S rRNA methyltransferase RsmB/F
novel.1019	433.361	1024.21	-1.24095	0.00242381	0.0190306
Chr6_544	590.425	1396.73	-1.24142	0.00359919	0.0255448	PF11915:Protein of unknown function (DUF3433)
Chr8_762	486.56	1153.31	-1.24403	0.000659208	0.00719063	sp|P32581|IME2_YEAST Meiosis induction protein kinase IME2/SME1 OS=Saccharomyces cerevisiae (strain ATCC 204508 / S288c) OX=559292 GN=IME2 PE=3 SV=1 && PF00069:Protein kinase domain
Chr12_42	1687.19	3997.17	-1.24422	2.68748e-07	1.25509e-05
Chr5_870	4219.96	10022.3	-1.24793	4.2173e-05	0.000821231	sp|P22768|ASSY_YEAST Argininosuccinate synthase OS=Saccharomyces cerevisiae (strain ATCC 204508 / S288c) OX=559292 GN=ARG1 PE=1 SV=3 && PF00764:Arginosuccinate synthase
Chr6_788	84.1816	200.944	-1.25011	0.000765713	0.00804334	sp|P54168|YPGQ_BACSU Uncharacterized protein YpgQ OS=Bacillus subtilis (strain 168) OX=224308 GN=ypgQ PE=4 SV=1 && -
Chr6_134	500.848	1192.7	-1.25216	0.00798341	0.0454246	PF04577:Protein of unknown function (DUF563)
Chr4_918	237.412	567.006	-1.25389	0.000295412	0.00387814	sp|O75001|MCM7_SCHPO DNA replication licensing factor mcm7 OS=Schizosaccharomyces pombe (strain 972 / ATCC 24843) OX=284812 GN=mcm7 PE=1 SV=1 && PF00493:MCM P-loop domain|PF17207:MCM OB domain|PF14551:MCM N-terminal domain|PF17855:MCM AAA-lid domain
Chr10_147	248.717	595.13	-1.25693	0.00258601	0.020056	PF01124:MAPEG family
Chr4_39	279.983	668.926	-1.25728	9.4165e-05	0.00157741
Chr4_1227	245.688	588.099	-1.25766	9.4023e-06	0.000231945	PF14223:gag-polypeptide of LTR copia-type
Chr6_127	373.244	893.394	-1.2579	0.00397603	0.0274647	sp|O43050|ERG26_SCHPO Sterol-4-alpha-carboxylate 3-dehydrogenase, decarboxylating OS=Schizosaccharomyces pombe (strain 972 / ATCC 24843) OX=284812 GN=erg26 PE=3 SV=1 && PF01073:3-beta hydroxysteroid dehydrogenase/isomerase family
Chr6_759	630.906	1510.02	-1.25873	4.71863e-07	1.97305e-05
Chr8_801	13496.8	32333.1	-1.26042	0.00023884	0.0032823	sp|Q2TCH3|ACLY_SHEEP ATP-citrate synthase OS=Ovis aries OX=9940 GN=ACLY PE=2 SV=1 && PF02629:CoA binding domain|PF00285:Citrate synthase, C-terminal domain|PF00549:CoA-ligase|PF16114:ATP citrate lyase citrate-binding
Chr8_305	774.741	1858.84	-1.26199	0.000578719	0.00651961	PF13640:2OG-Fe(II) oxygenase superfamily
Chr1_1076	185.603	447.45	-1.26756	0.00325382	0.0237337
novel.825	39.9771	96.8242	-1.26764	0.000801642	0.00833152
Chr7_260	355.219	858.298	-1.27144	0.000353139	0.00447143
Chr5_422	145.627	352.347	-1.27305	0.00198611	0.0165709	sp|Q9UUA2|PIF1_SCHPO ATP-dependent DNA helicase pfh1 OS=Schizosaccharomyces pombe (strain 972 / ATCC 24843) OX=284812 GN=pfh1 PE=1 SV=1 && PF05970:PIF1-like helicase
Chr3_552	378.075	914.674	-1.27325	0.00054801	0.00624855
Chr2_922	16292.1	39427.3	-1.27502	1.21046e-05	0.000285118	sp|P41887|HSP90_SCHPO Heat shock protein 90 homolog OS=Schizosaccharomyces pombe (strain 972 / ATCC 24843) OX=284812 GN=swo1 PE=1 SV=2 && PF02518:Histidine kinase-, DNA gyrase B-, and HSP90-like ATPase|PF00183:Hsp90 protein
Chr7_60	162.889	395.187	-1.27628	0.00334093	0.024173	sp|O59804|CH10_SCHPO 10 kDa heat shock protein, mitochondrial OS=Schizosaccharomyces pombe (strain 972 / ATCC 24843) OX=284812 GN=hsp10 PE=1 SV=1 && PF00166:Chaperonin 10 Kd subunit
Chr7_431	357.438	867.187	-1.27755	0.00182045	0.0154153	sp|O94235|MPH1L_SCHPO Serine/threonine-protein kinase mph1 OS=Schizosaccharomyces pombe (strain 972 / ATCC 24843) OX=284812 GN=mph1 PE=2 SV=1 && PF00069:Protein kinase domain
Chr2_569	90.2842	218.346	-1.27859	0.000752428	0.00794246	sp|D4AYS6|A1345_ARTBC Probable extracellular serine carboxypeptidase OS=Arthroderma benhamiae (strain ATCC MYA-4681 / CBS 112371) OX=663331 GN=ARB_01345 PE=1 SV=1 && PF05577:Serine carboxypeptidase S28
Chr7_633	407.817	991.368	-1.2805	1.15787e-07	6.24201e-06	PF14223:gag-polypeptide of LTR copia-type
Chr5_921	1823.3	4428.44	-1.28051	0.000524147	0.00605407	PF00505:HMG (high mobility group) box
novel.135	77.0863	188.632	-1.2876	7.4949e-06	0.000192055
Chr4_447	218.525	534.797	-1.28914	0.00427249	0.028952	sp|Q9CXJ1|SYEM_MOUSE Probable glutamate--tRNA ligase, mitochondrial OS=Mus musculus OX=10090 GN=Ears2 PE=1 SV=1 && PF00749:tRNA synthetases class I (E and Q), catalytic domain
Contig23___fragment_2___debris_2	129.333	316.24	-1.29055	1.16884e-07	6.24201e-06
Chr9_511_Chr9_512	22.2559	54.6214	-1.29079	0.00745323	0.0432305
Chr7_266	517.562	1268.05	-1.29206	0.000169912	0.00252133	sp|P87024|SKN1_CANAX Beta-glucan synthesis-associated protein SKN1 OS=Candida albicans OX=5476 GN=SKN1 PE=2 SV=1 && PF03935:Beta-glucan synthesis-associated protein (SKN1)
Chr3_348	34.9853	86.2831	-1.29248	0.00336613	0.0243065
novel.355	1026.18	2514.15	-1.29327	0.000165365	0.00247322
Chr3_834	163.091	399.958	-1.2939	0.00173158	0.0149146	sp|Q9P4P9|HIS5_EMENI Imidazole glycerol phosphate synthase hisHF OS=Emericella nidulans (strain FGSC A4 / ATCC 38163 / CBS 112.46 / NRRL 194 / M139) OX=227321 GN=hisHF PE=3 SV=2 && PF00977:Histidine biosynthesis protein|PF00117:Glutamine amidotransferase class-I
Chr4_1184	6500.84	15954.6	-1.29531	0.000156038	0.00237424
Chr6_805	237.351	583.9	-1.29665	0.000959146	0.00954984	PF06371:Diaphanous GTPase-binding Domain
Chr1_979	16.6258	40.8337	-1.29703	0.00614063	0.0378111
Chr3_720	168.488	415.957	-1.30319	2.08445e-07	1.00839e-05	sp|P09437|CYB2_WICAO Cytochrome b2, mitochondrial OS=Wickerhamomyces anomalus OX=4927 GN=CYB2 PE=1 SV=2 && PF00173:Cytochrome b5-like Heme/Steroid binding domain|PF01070:FMN-dependent dehydrogenase
Chr4_436	159.632	395.066	-1.3052	0.00205778	0.0169459	sp|Q2KTC2|MX_DICLA Interferon-induced GTP-binding protein Mx OS=Dicentrarchus labrax OX=13489 GN=mx PE=2 SV=2 && PF02212:Dynamin GTPase effector domain|PF00350:Dynamin family|PF01031:Dynamin central region
Chr10_612	67.8445	167.757	-1.30745	0.00020511	0.00293235	sp|Q57YG0|PIF7_TRYB2 ATP-dependent DNA helicase PIF7 OS=Trypanosoma brucei brucei (strain 927/4 GUTat10.1) OX=185431 GN=PIF7 PE=3 SV=1 && PF05970:PIF1-like helicase
Chr1_908	58.3167	144.666	-1.31381	3.44208e-06	0.000103257	PF01636:Phosphotransferase enzyme family
Chr1_1381	31.346	78.8933	-1.31959	0.00140286	0.0127714
Chr6_263	226.792	567.111	-1.32031	6.45973e-06	0.000170385	sp|Q4P521|LYS4_USTMA Homoaconitase, mitochondrial OS=Ustilago maydis (strain 521 / FGSC 9021) OX=237631 GN=LYS4 PE=3 SV=2 && PF00330:Aconitase family (aconitate hydratase)|PF00694:Aconitase C-terminal domain
Chr6_582	488.022	1219.26	-1.32079	0.00152	0.0135499	sp|A0A2H3CNS9|ARMP4_ARMGA Cytochrome P450 monooxygenase ARMGADRAFT_1018417 OS=Armillaria gallica OX=47427 GN=ARMGADRAFT_1018417 PE=1 SV=1 && PF00067:Cytochrome P450
Chr4_490	416.783	1043.56	-1.3229	5.95319e-05	0.00108302	sp|O94404|NIF3_SCHPO Protein NIF3 homolog OS=Schizosaccharomyces pombe (strain 972 / ATCC 24843) OX=284812 GN=SPCC126.12 PE=3 SV=1 && PF01784:NIF3 (NGG1p interacting factor 3)
Chr7_810	77.9072	195.363	-1.32654	0.0043374	0.0292815	sp|P56502|BAR3_SCHCM Pheromone B alpha 3 receptor OS=Schizophyllum commune (strain H4-8 / FGSC 9210) OX=578458 GN=BAR3 PE=3 SV=2 && PF02076:Pheromone A receptor
Chr5_847	168.469	423.612	-1.32863	0.0013799	0.0126156	sp|Q4PB04|H32_USTMA Histone H3.2 OS=Ustilago maydis (strain 521 / FGSC 9021) OX=237631 GN=HHT2 PE=3 SV=3 && PF00125:Core histone H2A/H2B/H3/H4
Chr6_181	54.2328	136.748	-1.32959	0.00174246	0.0149185
novel.119	339.853	854.914	-1.32987	0.00173427	0.0149184
Chr7_611	104.743	263.072	-1.33172	0.00175687	0.0150064
Chr6_875	16.434	41.2033	-1.33287	0.00485357	0.0318106	PF00078:Reverse transcriptase (RNA-dependent DNA polymerase)
Chr10_196	38.5339	96.6211	-1.33335	0.00462912	0.030675	sp|A0A2H3CZX2|ARMP3_ARMGA Cytochrome P450 monooxygenase ARMGADRAFT_1018420 OS=Armillaria gallica OX=47427 GN=ARMGADRAFT_1018420 PE=1 SV=1 && -
Chr3_1288	132.757	333.786	-1.33386	0.000708261	0.00759518	PF01753:MYND finger
Chr6_390	136.881	346.275	-1.33769	4.39883e-07	1.86829e-05	sp|D4AZK1|CTSD_ARTBC Probable aspartic-type endopeptidase CTSD OS=Arthroderma benhamiae (strain ATCC MYA-4681 / CBS 112371) OX=663331 GN=CTSD PE=3 SV=1 && PF00026:Eukaryotic aspartyl protease
Chr10_435	70.8104	179.463	-1.33791	0.00742435	0.0431773
Chr7_111	17.3094	44.2898	-1.33794	0.00914145	0.0497568	PF17667:Fungal protein kinase
Chr5_40	107.246	271.395	-1.33823	0.00513796	0.0331509	sp|Q54HY8|BCS1A_DICDI Probable mitochondrial chaperone BCS1-A OS=Dictyostelium discoideum OX=44689 GN=bcs1la PE=3 SV=1 && PF08740:BCS1 N terminal|PF00004:ATPase family associated with various cellular activities (AAA)
Chr4_821	291.411	738.666	-1.34066	0.000798938	0.00831142	sp|Q9C167|RIR2_NEUCR Ribonucleoside-diphosphate reductase small chain OS=Neurospora crassa (strain ATCC 24698 / 74-OR23-1A / CBS 708.71 / DSM 1257 / FGSC 987) OX=367110 GN=rnr-2 PE=3 SV=2 && PF00268:Ribonucleotide reductase, small chain
Chr10_118	1854.87	4718.88	-1.34694	0.000208968	0.00297032	sp|M5EAX2|GMCH_MALS4 GMC oxidoreductase family protein Mala s 12 OS=Malassezia sympodialis (strain ATCC 42132) OX=1230383 GN=MSY001_2108 PE=1 SV=1 && PF05199:GMC oxidoreductase|PF00732:GMC oxidoreductase
Chr1_844	60.397	154.609	-1.34885	0.000953625	0.00950805	PF08774:VRR-NUC domain
novel.611	33.458	85.931	-1.34938	0.00261464	0.0202186
Chr2_885	110.09	281.798	-1.35181	5.84428e-05	0.0010668	sp|Q09843|RFC2_SCHPO Replication factor C subunit 2 OS=Schizosaccharomyces pombe (strain 972 / ATCC 24843) OX=284812 GN=rfc2 PE=1 SV=1 && PF00004:ATPase family associated with various cellular activities (AAA)|PF08542:Replication factor C C-terminal domain
Chr6_903	133.016	339.059	-1.35264	3.27395e-07	1.48401e-05
Chr1_314	6112.76	15620.4	-1.35361	0.000331713	0.00427031	sp|Q5B9F2|BGLL_EMENI Probable beta-glucosidase L OS=Emericella nidulans (strain FGSC A4 / ATCC 38163 / CBS 112.46 / NRRL 194 / M139) OX=227321 GN=bglL PE=3 SV=1 && PF01915:Glycosyl hydrolase family 3 C-terminal domain|PF14310:Fibronectin type III-like domain|PF00933:Glycosyl hydrolase family 3 N terminal domain
Chr6_109	60.3659	155.025	-1.35378	0.00059147	0.00660761	PF17667:Fungal protein kinase
Chr6_455	672.659	1719.68	-1.35484	0.000151889	0.00232422	PF09729:Gti1/Pac2 family
novel.573	207.434	531.624	-1.35626	0.00438468	0.02949
Chr3_770	91.2004	234.404	-1.35688	0.00355168	0.0253745	sp|A7E320|UHRF1_BOVIN E3 ubiquitin-protein ligase UHRF1 OS=Bos taurus OX=9913 GN=UHRF1 PE=2 SV=1 && PF02182:SAD/SRA domain
Chr4_462	172.034	440.043	-1.35716	2.09426e-05	0.000453672	PF02586:SOS response associated peptidase (SRAP)
Chr2_1291	74.6939	192.143	-1.35858	0.000728097	0.00774626
Chr5_8	19.6786	50.9622	-1.35872	0.00601771	0.0372456
Chr1_1357	23.8415	61.3014	-1.3609	0.00246479	0.0192962
Chr1_454	116.436	299.364	-1.36351	0.00231531	0.0184745	sp|Q02046|MTD1_YEAST Methylenetetrahydrofolate dehydrogenase [NAD(+)] OS=Saccharomyces cerevisiae (strain ATCC 204508 / S288c) OX=559292 GN=MTD1 PE=1 SV=1 && PF00763:Tetrahydrofolate dehydrogenase/cyclohydrolase, catalytic domain|PF02882:Tetrahydrofolate dehydrogenase/cyclohydrolase, NAD(P)-binding domain
Chr6_242	87.505	225.786	-1.3639	0.00635726	0.0387441
Chr1_1314	61.171	157.912	-1.36489	0.0017323	0.0149146	PF10604:Polyketide cyclase / dehydrase and lipid transport
Chr6_271	422.155	1087.45	-1.36616	4.57349e-06	0.000129498	sp|Q5BD77|HOGA1_EMENI Probable 4-hydroxy-2-oxoglutarate aldolase, mitochondrial OS=Emericella nidulans (strain FGSC A4 / ATCC 38163 / CBS 112.46 / NRRL 194 / M139) OX=227321 GN=AN1503 PE=1 SV=1 && PF00701:Dihydrodipicolinate synthetase family
Chr11_406	163.911	423.639	-1.36707	0.00157534	0.0138659
Chr6_98	211.992	548.164	-1.36876	0.00153483	0.0136166	sp|Q2R2P7|KN7L_ORYSJ Kinesin-like protein KIN-7L OS=Oryza sativa subsp. japonica OX=39947 GN=KIN7L PE=2 SV=1 && PF00225:Kinesin motor domain
Chr3_1328	30.8695	79.8836	-1.3692	0.000721429	0.00770571
Chr1_503	346.621	901.998	-1.38065	1.99617e-05	0.000435926	sp|P54072|YL152_YEAST Uncharacterized transporter YLR152C OS=Saccharomyces cerevisiae (strain ATCC 204508 / S288c) OX=559292 GN=YLR152C PE=1 SV=1 && PF03547:Membrane transport protein
Chr2_1114	2531.47	6595.28	-1.38132	0.000277065	0.00369466	sp|Q5KP44|IMDH_CRYNJ Inosine-5'-monophosphate dehydrogenase OS=Cryptococcus neoformans var. neoformans serotype D (strain JEC21 / ATCC MYA-565) OX=214684 GN=CNA04240 PE=3 SV=1 && PF00478:IMP dehydrogenase / GMP reductase domain|PF00571:CBS domain
Chr10_393	606.093	1581.88	-1.38349	8.64718e-05	0.00146907	sp|Q9HGX4|H2A_AGABI Histone H2A OS=Agaricus bisporus OX=5341 PE=2 SV=3 && PF16211:C-terminus of histone H2A|PF00125:Core histone H2A/H2B/H3/H4
novel.905	74.9748	195.523	-1.38438	0.00211571	0.017265	sp|O13396|MSH2_NEUCR DNA mismatch repair protein msh-2 OS=Neurospora crassa (strain ATCC 24698 / 74-OR23-1A / CBS 708.71 / DSM 1257 / FGSC 987) OX=367110 GN=msh-2 PE=3 SV=1 && PF01624:MutS domain I|PF05192:MutS domain III|PF05188:MutS domain II
novel.1082	286.031	750.136	-1.38959	2.55371e-05	0.000539128
novel.188	83.2604	217.591	-1.39119	3.2771e-06	9.98682e-05
Chr5_851	178.439	470.557	-1.39637	0.00114416	0.0109232	sp|B9F166|LOGL2_ORYSJ Probable cytokinin riboside 5'-monophosphate phosphoribohydrolase LOGL2 OS=Oryza sativa subsp. japonica OX=39947 GN=LOGL2 PE=3 SV=1 && PF03641:Possible lysine decarboxylase
novel.860	152.903	403.511	-1.39722	0.000495594	0.00578622	sp|A0A286LF01|PSIT2_PSICY Major facilitator-type transporter psiT2 OS=Psilocybe cyanescens OX=93625 GN=psiT2 PE=2 SV=1 && PF07690:Major Facilitator Superfamily
Chr10_335	316.898	835.985	-1.39826	0.000590567	0.00660761	sp|Q9HGX4|H2A_AGABI Histone H2A OS=Agaricus bisporus OX=5341 PE=2 SV=3 && PF00125:Core histone H2A/H2B/H3/H4|PF16211:C-terminus of histone H2A
novel.1394	1608.57	4249.93	-1.40147	3.97447e-10	3.86275e-08
Chr2_961	69.2376	183.895	-1.40442	0.00157579	0.0138659	sp|O74761|PRI2_SCHPO DNA primase large subunit OS=Schizosaccharomyces pombe (strain 972 / ATCC 24843) OX=284812 GN=pri2 PE=1 SV=1 && PF04104:Eukaryotic and archaeal DNA primase, large subunit
Chr9_480	27.5787	73.2413	-1.40927	0.000410965	0.00503233	PF01753:MYND finger
novel.177	23.7813	62.9391	-1.40946	0.00754297	0.0435619
Chr2_345	1154	3067.37	-1.41006	0.00842785	0.0470598
Chr1_1055	167.482	447.346	-1.41494	0.00545598	0.0346638	sp|Q85WZ9|RR11_PINKO 30S ribosomal protein S11, chloroplastic OS=Pinus koraiensis OX=88728 GN=rps11 PE=3 SV=1 && PF00411:Ribosomal protein S11
Chr4_119	1971.17	5260.39	-1.41585	0.000279886	0.00372307
Chr5_814	69.3873	185.992	-1.41715	0.00505321	0.03282	sp|Q6PGB8|SMCA1_MOUSE Probable global transcription activator SNF2L1 OS=Mus musculus OX=10090 GN=Smarca1 PE=1 SV=1 && PF00176:SNF2 family N-terminal domain|PF00271:Helicase conserved C-terminal domain
Chr4_521	1883.61	5038.74	-1.4194	2.92883e-07	1.35027e-05	sp|P38360|ATU1_YEAST P-type cation-transporting ATPase OS=Saccharomyces cerevisiae (strain ATCC 204508 / S288c) OX=559292 GN=PCA1 PE=1 SV=2 && PF00702:haloacid dehalogenase-like hydrolase|PF00403:Heavy-metal-associated domain|PF00122:E1-E2 ATPase|PF00856:SET domain
Chr3_9	16.7702	45.1425	-1.4204	0.00905152	0.0494419
Chr2_927	392.619	1054.42	-1.42431	0.000109335	0.00177637	sp|P50514|ARLZ_SCHPO Probable argininosuccinate lyase OS=Schizosaccharomyces pombe (strain 972 / ATCC 24843) OX=284812 GN=argx PE=3 SV=1 && PF00206:Lyase|PF14698:Argininosuccinate lyase C-terminal
Chr2_1142	279.179	750.141	-1.42503	1.27345e-06	4.62156e-05	sp|Q00472|PNPP_SCHPO 4-nitrophenylphosphatase OS=Schizosaccharomyces pombe (strain 972 / ATCC 24843) OX=284812 GN=pho2 PE=4 SV=2 && PF13344:Haloacid dehalogenase-like hydrolase
Chr4_184	22.7003	60.8329	-1.42582	0.00479524	0.0315049	sp|Q02081|LAC4_THACU Laccase-4 OS=Thanatephorus cucumeris OX=107832 GN=LCC4 PE=1 SV=1 && PF07732:Multicopper oxidase|PF00394:Multicopper oxidase
Chr9_682	589.154	1583.55	-1.42627	7.97194e-08	4.52638e-06	sp|B0D4E6|CHO2_LACBS Phosphatidylethanolamine N-methyltransferase OS=Laccaria bicolor (strain S238N-H82 / ATCC MYA-4686) OX=486041 GN=CHO2 PE=3 SV=1 && PF04191:Phospholipid methyltransferase
Chr5_660	403.889	1090.16	-1.43372	0.00130566	0.0121217	sp|O14031|PGT1_SCHPO Glutathione transporter 1 OS=Schizosaccharomyces pombe (strain 972 / ATCC 24843) OX=284812 GN=pgt1 PE=1 SV=1 && PF03169:OPT oligopeptide transporter protein
Chr2_1362	27.6629	74.9126	-1.43615	0.000220451	0.0030846	PF01753:MYND finger
Chr7_97	54.8916	149.424	-1.43726	0.00224648	0.018032
Chr3_1295	930.425	2521.45	-1.43782	2.73349e-06	8.57236e-05	sp|O94564|YGD6_SCHPO Zinc-type alcohol dehydrogenase-like protein C1773.06c OS=Schizosaccharomyces pombe (strain 972 / ATCC 24843) OX=284812 GN=SPBC1773.06c PE=3 SV=1 && PF08240:Alcohol dehydrogenase GroES-like domain|PF00107:Zinc-binding dehydrogenase
Chr4_812	30.7844	84.0214	-1.4394	0.00661263	0.0398086	sp|Q99126|CHS3_USTMA Chitin synthase 3 OS=Ustilago maydis (strain 521 / FGSC 9021) OX=237631 GN=CHS3 PE=3 SV=2 && PF08407:Chitin synthase N-terminal|PF01644:Chitin synthase
Chr10_603	75.4196	205.551	-1.44348	0.00174201	0.0149185
Chr6_340	57.2355	155.801	-1.44816	0.000904741	0.0091133	sp|Q9S850|SUOX_ARATH Sulfite oxidase OS=Arabidopsis thaliana OX=3702 GN=SOX PE=1 SV=1 && PF00174:Oxidoreductase molybdopterin binding domain
novel.638	918.977	2516.64	-1.45356	1.35542e-07	6.94599e-06	sp|P14262|PLC_BACCE 1-phosphatidylinositol phosphodiesterase OS=Bacillus cereus OX=1396 PE=1 SV=1 && -
Chr8_593	2933.35	8035.25	-1.45362	0.000570546	0.00644709	sp|Q00922|ALOX_CANBO Alcohol oxidase OS=Candida boidinii OX=5477 GN=AOD1 PE=1 SV=1 && PF05199:GMC oxidoreductase|PF00732:GMC oxidoreductase
Chr9_112	19.664	54.5499	-1.45567	0.00540284	0.0344153
Chr1_683	64.282	177.779	-1.46107	0.00079417	0.0082698	sp|O93479|ORC4_XENLA Origin recognition complex subunit 4 OS=Xenopus laevis OX=8355 GN=orc4 PE=2 SV=1 && PF14629:Origin recognition complex (ORC) subunit 4 C-terminus|PF13191:AAA ATPase domain
Chr2_442	765.618	2121.13	-1.47022	4.82037e-06	0.000135071	sp|O94567|SYNC_SCHPO Probable asparagine--tRNA ligase, cytoplasmic OS=Schizosaccharomyces pombe (strain 972 / ATCC 24843) OX=284812 GN=nrs1 PE=3 SV=1 && PF00152:tRNA synthetases class II (D, K and N)|PF01336:OB-fold nucleic acid binding domain
Chr2_607	415.641	1154.23	-1.47375	1.87203e-05	0.000412996	sp|O31530|YETA_BACSU Uncharacterized protein YetA OS=Bacillus subtilis (strain 168) OX=224308 GN=yetA PE=4 SV=2 && -
Chr12_185	286.059	802.212	-1.48686	4.66032e-05	0.000880482	PF05730:CFEM domain
Chr8_748	652.659	1829.3	-1.48745	0.00232125	0.018492	PF09729:Gti1/Pac2 family
Chr5_393	2300.31	6454.33	-1.48828	8.09341e-06	0.000206411	sp|O94562|YGD3_SCHPO Uncharacterized aminotransferase C1771.03c OS=Schizosaccharomyces pombe (strain 972 / ATCC 24843) OX=284812 GN=SPBC1773.03c PE=3 SV=1 && PF00202:Aminotransferase class-III
Chr11_163	124.571	349.834	-1.4927	0.00834974	0.0467513	PF05426:Alginate lyase
Chr1_887	90.3712	255.586	-1.49681	0.000482328	0.00566814
Chr3_787	19.3673	55.3698	-1.50813	0.0020518	0.0169374
Chr7_141	100.602	286.712	-1.5095	1.22596e-05	0.000288142	sp|F1SYH0|CY205_POSPM Cytochrome P450 monooxygenase 205 OS=Postia placenta (strain ATCC 44394 / Madison 698-R) OX=561896 GN=CYP205 PE=1 SV=1 && PF00067:Cytochrome P450
Chr7_751	173.176	493.78	-1.51328	0.000248065	0.0033875
Chr1_1185	222.263	635.857	-1.51427	0.000620515	0.00686576	PF00481:Protein phosphatase 2C
Chr11_10	179.54	514.005	-1.51583	7.85293e-08	4.50625e-06
Chr1_717	82.7345	237.933	-1.52013	5.98665e-06	0.000163091	PF12937:F-box-like
Chr12_465	89.5444	258.164	-1.52333	7.75887e-05	0.00134354	sp|P28829|BYR2_SCHPO Protein kinase byr2 OS=Schizosaccharomyces pombe (strain 972 / ATCC 24843) OX=284812 GN=byr2 PE=1 SV=1 && PF00069:Protein kinase domain
Chr8_249	649.831	1879.08	-1.53211	1.46989e-08	1.01649e-06	sp|Q5U8Z7|PPID_AMAMU Peptidyl-prolyl cis-trans isomerase D OS=Amanita muscaria OX=41956 GN=Cyp40 PE=2 SV=1 && PF00160:Cyclophilin type peptidyl-prolyl cis-trans isomerase/CLD
Chr3_1280	658.019	1915.35	-1.5409	2.40737e-05	0.000513255
Chr6_388	89.4063	259.615	-1.5426	0.000405861	0.00498683
Chr8_438	223.866	654.887	-1.54641	1.70748e-05	0.000382163
Chr10_160	520.585	1525.96	-1.55192	0.00649787	0.0393152	PF03330:Lytic transglycolase
Chr3_1313	47.1636	138.754	-1.55591	0.00276786	0.021028
Chr3_783	16.7566	49.924	-1.56272	0.000902953	0.0091038
Chr8_478	282.579	835.411	-1.56316	0.00012275	0.00195871	sp|Q21029|NSY1_CAEEL Mitogen-activated protein kinase kinase kinase nsy-1 OS=Caenorhabditis elegans OX=6239 GN=nsy-1 PE=1 SV=4 && PF00656:Caspase domain|PF07714:Protein tyrosine kinase
Chr4_118	930.812	2753.35	-1.56411	0.000875243	0.00892445
Chr1_71	49.2899	146.289	-1.56794	0.000171654	0.00254368	sp|A0A0U3AL34|ARMH4_ARMME Flavin-dependent halogenase armH4 OS=Armillaria mellea OX=47429 PE=1 SV=1 && PF04820:Tryptophan halogenase
Chr2_517	57.1274	170.642	-1.57148	0.0008763	0.00892445	PF12937:F-box-like
Chr3_792	24.403	72.0918	-1.57305	0.00430988	0.0291461	sp|Q7QAD7|MOC2B_ANOGA Molybdopterin synthase catalytic subunit OS=Anopheles gambiae OX=7165 GN=Mocs2 PE=3 SV=4 && PF02391:MoaE protein
Chr3_1173	189.053	563.668	-1.57491	7.08115e-07	2.79822e-05
novel.192	20.0028	60.3675	-1.57892	0.000210905	0.00298981
Chr11_135	187.246	560.202	-1.58289	0.00796718	0.0453801
Chr4_160	103.212	310.6	-1.58579	0.000454588	0.00544295	sp|A8N6B4|MKAR_COPC7 Very-long-chain 3-oxoacyl-CoA reductase OS=Coprinopsis cinerea (strain Okayama-7 / 130 / ATCC MYA-4618 / FGSC 9003) OX=240176 GN=CC1G_02019 PE=3 SV=1 && PF00106:short chain dehydrogenase
Chr7_185	124.897	375.379	-1.58616	9.82253e-08	5.43413e-06	PF12239:Protein of unknown function (DUF3605)
Chr9_81	222.032	666.59	-1.58716	0.00421229	0.0286521	sp|Q6PW23|MX_EPICO Interferon-induced GTP-binding protein Mx OS=Epinephelus coioides OX=94232 GN=mx PE=2 SV=1 && PF01031:Dynamin central region|PF00350:Dynamin family|PF02212:Dynamin GTPase effector domain
Chr1_867	943.281	2847.47	-1.59424	6.20019e-06	0.000166437	sp|Q12729|LAC1_PLEOS Laccase-1 OS=Pleurotus ostreatus OX=5322 GN=POX1 PE=2 SV=1 && PF07731:Multicopper oxidase|PF07732:Multicopper oxidase|PF00394:Multicopper oxidase
Chr9_142	1332.35	4029.95	-1.59647	0.00390332	0.0272756
Chr10_166	148.978	451.099	-1.59655	0.00765596	0.0439978	sp|P33144|BIMB_EMENI Separin OS=Emericella nidulans (strain FGSC A4 / ATCC 38163 / CBS 112.46 / NRRL 194 / M139) OX=227321 GN=bimB PE=4 SV=2 && PF03568:Peptidase family C50
Chr3_1085	152.067	459.77	-1.59703	0.00179269	0.015216	PF14234:Domain of unknown function (DUF4336)
novel.1260	348.213	1054.1	-1.59896	0.0002264	0.00314997
Chr1_739	318.792	967.515	-1.60023	2.61416e-07	1.22615e-05
Chr6_253	24.0133	72.2776	-1.60068	0.000898102	0.00906335
Chr10_581	213.465	647.148	-1.60082	2.68874e-06	8.45658e-05	PF12937:F-box-like
Chr1_53	278.771	846.046	-1.60283	1.013e-05	0.000247245	sp|P22303|ACES_HUMAN Acetylcholinesterase OS=Homo sapiens OX=9606 GN=ACHE PE=1 SV=1 && PF00135:Carboxylesterase family
Chr3_528	1565.94	4762.69	-1.60469	3.42578e-06	0.000103257	PF07742:BTG family
Chr2_220	11.7913	36.3427	-1.60987	0.000975037	0.00964924	sp|Q12314|SFM1_YEAST Protein arginine N-methyltransferase SFM1 OS=Saccharomyces cerevisiae (strain ATCC 204508 / S288c) OX=559292 GN=SFM1 PE=1 SV=1 && PF04252:Predicted SAM-dependent RNA methyltransferase
Chr10_416	1499.8	4578.84	-1.61053	1.10575e-13	2.72e-11
Chr2_587	550.372	1681.81	-1.61072	4.00935e-07	1.74407e-05
Chr9_177	94.6242	290.058	-1.61311	0.00409113	0.0280757
Chr10_165	1448.64	4446.68	-1.61767	3.32386e-07	1.50033e-05	sp|M5EAX2|GMCH_MALS4 GMC oxidoreductase family protein Mala s 12 OS=Malassezia sympodialis (strain ATCC 42132) OX=1230383 GN=MSY001_2108 PE=1 SV=1 && PF00732:GMC oxidoreductase|PF05199:GMC oxidoreductase
Chr12_392	393.937	1214.14	-1.62455	1.02776e-07	5.62815e-06
Chr8_116	111.1	342.82	-1.63005	1.14304e-05	0.000274024	PF01636:Phosphotransferase enzyme family
Chr1_1354	11.1945	34.8721	-1.63009	0.00361646	0.0256337
Chr5_100	49.2865	154.062	-1.63797	0.00232195	0.018492	PF11559:Afadin- and alpha -actinin-Binding
Chr2_167	49.162	154.003	-1.64007	0.00136841	0.012553
Chr1_12	10.492	33.3463	-1.64206	0.00707209	0.0416905
Chr8_441	548.461	1726.7	-1.65416	3.42278e-07	1.53115e-05	sp|Q12335|PST2_YEAST Protoplast secreted protein 2 OS=Saccharomyces cerevisiae (strain ATCC 204508 / S288c) OX=559292 GN=PST2 PE=1 SV=1 && PF03358:NADPH-dependent FMN reductase
novel.996	62.1597	197.687	-1.66278	0.00119881	0.0113346	sp|O74834|UNG_SCHPO Uracil-DNA glycosylase OS=Schizosaccharomyces pombe (strain 972 / ATCC 24843) OX=284812 GN=ung1 PE=3 SV=1 && PF03167:Uracil DNA glycosylase superfamily
Chr6_387	104.298	329.919	-1.66464	0.00021818	0.00305678
novel.884	479.087	1519.46	-1.66613	4.10108e-06	0.000118122
Chr11_121	13.4681	43.341	-1.66887	0.00149418	0.013388
Chr7_907	50.3477	160.869	-1.67	0.000672681	0.00730069
Chr6_867	1168.13	3737.06	-1.6775	9.26459e-14	2.37967e-11	sp|O60109|PPB_SCHPO Alkaline phosphatase OS=Schizosaccharomyces pombe (strain 972 / ATCC 24843) OX=284812 GN=SPBC14F5.13c PE=3 SV=1 && -
Chr1_630	132.863	425.884	-1.67761	0.00356269	0.0253766	PF10348:Domain of unknown function (DUF2427)
Chr4_769	77.0149	247.95	-1.68185	0.000540456	0.00617631
Chr1_15	43.801	141.493	-1.68745	0.00155286	0.0137201
Chr4_1087	143.481	462.002	-1.68999	1.05565e-06	3.94061e-05	sp|G4N2A8|MFS1_MAGO7 MFS-type transporter 1 OS=Magnaporthe oryzae (strain 70-15 / ATCC MYA-4617 / FGSC 8958) OX=242507 GN=MFS1 PE=3 SV=1 && PF07690:Major Facilitator Superfamily
Chr1_1385	257.015	834.774	-1.69812	0.000661483	0.00720816
Chr1_331	26.1023	85.4228	-1.70157	2.49188e-05	0.000528142	PF08287:Spc19
Chr5_414	203.824	665.369	-1.70839	9.07704e-05	0.00153244	sp|Q05506|SYRC_YEAST Arginine--tRNA ligase, cytoplasmic OS=Saccharomyces cerevisiae (strain ATCC 204508 / S288c) OX=559292 GN=YDR341C PE=1 SV=1 && PF00750:tRNA synthetases class I (R)|PF05746:DALR anticodon binding domain
novel.1164	25.7117	83.8443	-1.71203	6.19941e-05	0.00112402
Chr3_1126	49.7914	164.775	-1.71831	8.43595e-06	0.000213131
Chr5_964	46.3937	152.754	-1.72257	3.69204e-07	1.62824e-05	PF08573:DNA repair protein endonuclease SAE2/CtIP C-terminus
Chr7_675	138.174	457.594	-1.72691	0.00377522	0.0264991	sp|Q14534|ERG1_HUMAN Squalene monooxygenase OS=Homo sapiens OX=9606 GN=SQLE PE=1 SV=3 && PF08491:Squalene epoxidase
Chr6_806	34.6746	114.172	-1.73067	6.87252e-05	0.00121942
novel.224	261	869.033	-1.73388	0.00426472	0.0289175
Chr6_564	1572.94	5248.5	-1.73869	1.59791e-06	5.65188e-05
Chr1_982	4520.4	15089.8	-1.73902	1.21e-11	1.97779e-09	sp|P49741|TBAA_SCHCO Tubulin alpha-1A chain OS=Schizophyllum commune OX=5334 GN=TUB-1A PE=3 SV=1 && PF03953:Tubulin C-terminal domain|PF00091:Tubulin/FtsZ family, GTPase domain
Chr3_29	10.3114	34.6156	-1.74	0.000860269	0.00879676
Chr3_1219	11.3363	37.7964	-1.74384	0.00581965	0.0365059
Chr10_16	37.1754	125.496	-1.74529	0.000468009	0.00555433
Chr3_454	147.92	497.456	-1.74718	2.31583e-07	1.11036e-05	sp|P97329|KI20A_MOUSE Kinesin-like protein KIF20A OS=Mus musculus OX=10090 GN=Kif20a PE=1 SV=1 && PF00225:Kinesin motor domain
Chr10_190	105.874	357.264	-1.75033	2.94498e-06	9.12944e-05	sp|Q54CV5|BUB1_DICDI Probable inactive serine/threonine-protein kinase bub1 OS=Dictyostelium discoideum OX=44689 GN=bub1 PE=3 SV=1 && PF08311:Mad3/BUB1 homology region 1
novel.748	100.826	339.789	-1.7526	6.22667e-05	0.00112707
Chr6_103	117.965	398.643	-1.75589	2.33374e-07	1.114e-05	sp|B8NC58|MEP1_ASPFN Extracellular metalloproteinase mep OS=Aspergillus flavus (strain ATCC 200026 / FGSC A1120 / NRRL 3357 / JCM 12722 / SRRC 167) OX=332952 GN=mep PE=3 SV=1 && PF02128:Fungalysin metallopeptidase (M36)
novel.1086	1342.04	4535.55	-1.75651	8.67458e-11	1.14124e-08
Chr5_538	140.07	474.256	-1.75656	0.000401156	0.00495157
Chr7_368	2989.82	10131.8	-1.76058	3.27684e-06	9.98682e-05
novel.85	122.041	414.128	-1.76171	0.00418177	0.0285164	sp|A0A0C2W6G2|IBOA_AMAMK AMP-binding domain-containing enzyme iboA OS=Amanita muscaria (strain Koide BX008) OX=946122 GN=iboA PE=2 SV=1 && -
Chr2_839	54.3954	185.939	-1.76665	7.93748e-05	0.00137007	sp|Q9FKM5|XRCC3_ARATH DNA repair protein XRCC3 homolog OS=Arabidopsis thaliana OX=3702 GN=XRCC3 PE=1 SV=1 && PF08423:Rad51
Chr10_216	137.212	467.724	-1.77012	2.55503e-10	2.70232e-08
Chr4_1105	456.087	1563.06	-1.77648	0.000702944	0.00755315	sp|W6Q5R7|PRX3_PENRF FAD-dependent monooxygenase prx3 OS=Penicillium roqueforti (strain FM164) OX=1365484 GN=prx3 PE=3 SV=1 && PF01565:FAD binding domain
Chr2_1036	347.797	1193.27	-1.77981	0.000341918	0.00436522	sp|P81898|PNAA_PRUDU Peptide-N4-(N-acetyl-beta-glucosaminyl)asparagine amidase A OS=Prunus dulcis OX=3755 PE=1 SV=2 && PF12222:Peptide N-acetyl-beta-D-glucosaminyl asparaginase amidase A
novel.621	145.5	500.345	-1.78105	6.6944e-12	1.18392e-09	sp|Q9USJ3|YJ23_SCHPO Uncharacterized protein C4B3.03c OS=Schizosaccharomyces pombe (strain 972 / ATCC 24843) OX=284812 GN=SPCC4B3.03c PE=1 SV=1 && -
Chr5_177	27.3396	94.6992	-1.7811	1.80806e-05	0.000400521	PF17667:Fungal protein kinase
Chr5_690	30.0399	104.21	-1.78284	0.000447294	0.0053855
Chr1_38	224.267	773.559	-1.78476	1.37838e-05	0.000317057	sp|P0DL13|PRO1_ARMGA Delta(6)-protoilludene synthase OS=Armillaria gallica OX=47427 GN=PRO1 PE=1 SV=2 && -
Chr5_401	789.375	2735.65	-1.79295	2.49009e-06	7.92422e-05	sp|Q10258|MTHR1_SCHPO Methylenetetrahydrofolate reductase 1 OS=Schizosaccharomyces pombe (strain 972 / ATCC 24843) OX=284812 GN=met9 PE=1 SV=1 && PF02219:Methylenetetrahydrofolate reductase
Chr1_484	3083.71	10693.8	-1.7941	9.89022e-08	5.44366e-06	sp|C5FBW2|SED2_ARTOC Tripeptidyl-peptidase SED2 OS=Arthroderma otae (strain ATCC MYA-4605 / CBS 113480) OX=554155 GN=SED2 PE=3 SV=1 && PF00082:Subtilase family|PF09286:Pro-kumamolisin, activation domain
Chr6_102	148.779	518.689	-1.80027	6.73505e-14	1.91205e-11	sp|Q10332|YBMA_SCHPO Uncharacterized ATP-dependent helicase C582.10c OS=Schizosaccharomyces pombe (strain 972 / ATCC 24843) OX=284812 GN=SPBC582.10c PE=1 SV=1 && PF00176:SNF2 family N-terminal domain|PF00271:Helicase conserved C-terminal domain
Chr2_1186	173.643	604.762	-1.80231	0.00785121	0.044838
Chr6_986	848.355	2959.94	-1.80236	1.73187e-06	5.98828e-05	sp|Q0CRP6|AZPA6_ASPTN Transcriptional regulator ATEG_03638 OS=Aspergillus terreus (strain NIH 2624 / FGSC A1156) OX=341663 GN=ATEG_03638 PE=1 SV=1 && PF00249:Myb-like DNA-binding domain
Chr2_251	118.065	412.73	-1.8083	0.00877854	0.048347	PF11937:Protein of unknown function (DUF3455)
novel.132	4.41486	15.5306	-1.80965	0.00723807	0.0424141
Chr8_35	641.756	2253.68	-1.8121	0.000834232	0.00857931
Chr2_1027	133.914	469.464	-1.8129	1.74908e-05	0.000390664	sp|G2JHL6|AIDA_ACIBM Quorum-quenching protein AidA OS=Acinetobacter baumannii (strain MDR-ZJ06) OX=497978 GN=aidA PE=1 SV=1 && PF12146:Serine aminopeptidase, S33
Chr1_219	513.744	1812.88	-1.81846	1.88108e-06	6.38148e-05
Chr2_773	124.655	441.116	-1.82119	7.03011e-06	0.00018231
Chr5_699	1610.67	5697.42	-1.82249	0.000261967	0.00352382	sp|Q0R4L2|PDH3_LEUMG Pyranose dehydrogenase 3 OS=Leucoagaricus meleagris OX=201219 GN=pdh3 PE=2 SV=1 && PF05199:GMC oxidoreductase|PF00732:GMC oxidoreductase
novel.975	34.1966	121.802	-1.82497	0.00629532	0.0384999
Chr12_428	211.858	751.853	-1.82555	0.000253732	0.00344743	sp|A0A2Z5TTA9|HIME_ASPJA Efflux pump himE OS=Aspergillus japonicus OX=34381 GN=himE PE=3 SV=1 && PF04479:RTA1 like protein
Chr11_190	571.401	2030.59	-1.82894	0.000188261	0.00274084	sp|F1SYH1|CY208_POSPM Cytochrome P450 monooxygenase 208 OS=Postia placenta (strain ATCC 44394 / Madison 698-R) OX=561896 GN=CYP208 PE=1 SV=1 && PF00067:Cytochrome P450
Chr5_419	56.9373	203.506	-1.83164	0.000458942	0.00547079	PF01553:Acyltransferase
Chr1_1281	208.178	743.401	-1.83425	4.66471e-06	0.000131735	sp|P33281|ERG2_MAGO7 C-8 sterol isomerase OS=Magnaporthe oryzae (strain 70-15 / ATCC MYA-4617 / FGSC 8958) OX=242507 GN=ERG2 PE=3 SV=1 && PF04622:ERG2 and Sigma1 receptor like protein
Chr4_1054	17.0385	61.158	-1.83525	0.00773253	0.0443008	PF03446:NAD binding domain of 6-phosphogluconate dehydrogenase|PF09130:Domain of unknown function (DUF1932)
Chr10_531	298.717	1068.74	-1.8375	3.58568e-07	1.59187e-05
Chr11_177	7.91042	28.3165	-1.83858	0.00146164	0.0131711
Chr4_111	48.2546	173.411	-1.84468	2.16674e-06	7.14824e-05	sp|O14215|PRI1_SCHPO DNA primase small subunit OS=Schizosaccharomyces pombe (strain 972 / ATCC 24843) OX=284812 GN=pri1 PE=1 SV=1 && PF01896:DNA primase small subunit
Chr6_671	73.5068	264.445	-1.85011	0.000821107	0.00850106	sp|P09401|STRK_STRGR Streptomycin-6-phosphate phosphatase OS=Streptomyces griseus OX=1911 GN=strK PE=3 SV=2 && PF00245:Alkaline phosphatase
Chr1_1353	105.234	381.434	-1.85592	0.000255522	0.00345868	sp|P31049|FAMT_PSEPU Probable fatty acid methyltransferase OS=Pseudomonas putida OX=303 PE=3 SV=1 && PF02353:Mycolic acid cyclopropane synthetase
Chr10_430	20.1953	74.0115	-1.86306	0.00413311	0.0282633
Chr3_48	1080.21	3942.57	-1.86747	1.35855e-07	6.94599e-06	sp|P9WEZ6|ORYC_ASPOR MFS-type transporter oryC OS=Aspergillus oryzae (strain ATCC 42149 / RIB 40) OX=510516 GN=oryC PE=3 SV=1 && PF00083:Sugar (and other) transporter
Chr1_66	131.329	479.199	-1.87002	4.76618e-06	0.000134249	sp|A0A3G1DJE2|MFL2_PHOSM MFS transporter L2 OS=Phoma sp. (strain ATCC 20986 / MF5453) OX=1828523 GN=L2 PE=3 SV=1 && PF07690:Major Facilitator Superfamily
Chr6_625	25.7031	94.3897	-1.87029	0.00215566	0.0174983
novel.990	44.7685	165.162	-1.87556	7.56406e-05	0.00131403	PF12937:F-box-like
Chr5_905	15.2172	55.9762	-1.87713	1.6578e-05	0.000371816
Chr5_97	63.4528	233.462	-1.88197	3.43873e-06	0.000103257
novel.1237	9.10408	33.8115	-1.88523	0.00060765	0.00674417
Chr10_513	9.41533	35.4491	-1.88751	0.000518598	0.00600928
Chr11_144	259.344	960.998	-1.88971	0.000144209	0.00222247
Chr2_836	914.454	3388.34	-1.89008	4.15746e-11	5.90141e-09	sp|P87136|YDM5_SCHPO Uncharacterized protein C57A7.05 OS=Schizosaccharomyces pombe (strain 972 / ATCC 24843) OX=284812 GN=SPAC57A7.05 PE=4 SV=1 && PF10337:Putative ER transporter, 6TM, N-terminal|PF13515:Fusaric acid resistance protein-like|PF10334:Aromatic acid exporter family member 2
Chr3_1023	267.124	991.866	-1.89152	0.000239954	0.00329341
Chr4_110	40.124	148.869	-1.89325	1.77815e-06	6.08974e-05	PF01753:MYND finger
Chr1_631	434.564	1624.95	-1.9018	0.000690334	0.00746224	sp|O59714|YBH6_SCHPO Uncharacterized membrane protein C3B8.06 OS=Schizosaccharomyces pombe (strain 972 / ATCC 24843) OX=284812 GN=SPBC3B8.06 PE=1 SV=1 && PF10355:Protein of unknown function (Ytp1)
Chr3_154	16.3876	61.0612	-1.90376	1.63194e-06	5.73114e-05
Chr6_105	21.892	81.5722	-1.90538	6.9524e-06	0.000181165
Chr10_375	254.38	954.257	-1.90834	4.91093e-08	2.95973e-06
Chr9_691	343.951	1296.26	-1.91278	1.09154e-11	1.83992e-09	PF00561:alpha/beta hydrolase fold
Chr1_396	341.646	1293.11	-1.92036	3.55008e-09	2.83691e-07
novel.16	54.0661	205.974	-1.92176	2.08552e-06	6.965e-05	PF12937:F-box-like
Chr4_1059	25.9095	97.7202	-1.92741	0.000208502	0.00297032	sp|P9WEW2|STS1_STEHR Delta(6)-protoilludene synthase STEHIDRAFT_73029 OS=Stereum hirsutum (strain FP-91666) OX=721885 GN=STEHIDRAFT_73029 PE=1 SV=1 && PF03936:Terpene synthase family, metal binding domain
Chr10_134	12.198	46.7714	-1.92855	8.01976e-05	0.00138206
Chr3_848	633.193	2413.29	-1.93004	4.56448e-18	2.34484e-15	sp|Q9SUT5|SGT1B_ARATH Protein SGT1 homolog B OS=Arabidopsis thaliana OX=3702 GN=SGT1B PE=1 SV=1 && PF05002:SGS domain|PF04969:CS domain
Chr5_810	70.207	269.014	-1.93172	6.37636e-05	0.00114647	sp|G4N286|RED1_MAGO7 Short-chain dehydrogenase RED1 OS=Magnaporthe oryzae (strain 70-15 / ATCC MYA-4617 / FGSC 8958) OX=242507 GN=RED1 PE=2 SV=1 && PF00106:short chain dehydrogenase
Chr7_600	295.05	1134.6	-1.94137	2.26235e-12	4.42732e-10
Chr4_1143	558.461	2149.91	-1.94407	0.00106004	0.0102826	sp|Q7SDV9|CCPR_NEUCR Cytochrome c peroxidase, mitochondrial OS=Neurospora crassa (strain ATCC 24698 / 74-OR23-1A / CBS 708.71 / DSM 1257 / FGSC 987) OX=367110 GN=ccp-1 PE=3 SV=1 && PF00141:Peroxidase
Chr6_918	15.1924	59.0157	-1.94467	0.000114149	0.00184348	sp|P21367|YCAC_ECOLI Probable hydrolase YcaC OS=Escherichia coli (strain K12) OX=83333 GN=ycaC PE=1 SV=1 && PF00857:Isochorismatase family
Chr10_142	34.7737	135.428	-1.9511	0.00173877	0.0149185
Chr2_137	120.634	467.799	-1.95278	0.00252882	0.0197207	sp|P9WGQ4|Y927C_MYCTO Uncharacterized oxidoreductase MT0954 OS=Mycobacterium tuberculosis (strain CDC 1551 / Oshkosh) OX=83331 GN=MT0954 PE=3 SV=1 && PF13561:Enoyl-(Acyl carrier protein) reductase
Chr3_1336	769.383	2996.54	-1.96096	0.000124432	0.00197347	sp|Q01772|GLOX_PHACH Aldehyde oxidase GLOX OS=Phanerochaete chrysosporium OX=5306 GN=GLX PE=1 SV=1 && PF07250:Glyoxal oxidase N-terminus|PF09118:Domain of unknown function (DUF1929)
Chr2_636	73.9971	288.187	-1.96666	1.90201e-05	0.0004179	PF15979:Glycosyl hydrolase family 115
novel.1270	4.58509	17.6792	-1.96839	0.00551502	0.034936
Chr1_1457	6.41417	25.4981	-1.9686	0.00210789	0.0172272
novel.487	31.7983	125.645	-1.97059	0.000164224	0.00246063	PF12937:F-box-like
Chr12_322	14.101	55.4195	-1.98011	7.52024e-05	0.00131276
Chr1_1272	2617.88	10346.8	-1.98258	9.45767e-08	5.25925e-06	sp|Q8NBZ7|UXS1_HUMAN UDP-glucuronic acid decarboxylase 1 OS=Homo sapiens OX=9606 GN=UXS1 PE=1 SV=1 && PF16363:GDP-mannose 4,6 dehydratase
Chr9_185	105.336	417.623	-1.98328	2.21996e-05	0.000478022
Chr9_687	580.033	2299.39	-1.98784	1.09681e-07	5.97597e-06
Chr8_596	131.075	527.319	-2.00643	4.86602e-16	1.87481e-13
Chr4_478	158.435	641.065	-2.01538	0.000184079	0.00269816	PF00856:SET domain
Chr3_499	318.897	1293.65	-2.01867	6.26013e-10	5.84855e-08	sp|P37965|GLPQ_BACSU Glycerophosphodiester phosphodiesterase OS=Bacillus subtilis (strain 168) OX=224308 GN=glpQ PE=1 SV=1 && PF03009:Glycerophosphoryl diester phosphodiesterase family
Chr2_120	63.0668	255.817	-2.0188	8.69173e-08	4.85836e-06
Chr11_440	40.0122	163.607	-2.02569	0.00299866	0.0222793
novel.1099	110.956	451.459	-2.02837	4.70664e-07	1.97305e-05
novel.1459	72.5727	295.984	-2.02881	3.00447e-08	1.94085e-06	sp|P55306|CATA_SCHPO Catalase OS=Schizosaccharomyces pombe (strain 972 / ATCC 24843) OX=284812 GN=cta1 PE=1 SV=1 && PF06628:Catalase-related immune-responsive|PF00199:Catalase
Chr8_551	11.3553	47.806	-2.05171	0.00908531	0.0496014
novel.58	4.88954	20.7078	-2.05383	0.00370882	0.0261338	sp|P33281|ERG2_MAGO7 C-8 sterol isomerase OS=Magnaporthe oryzae (strain 70-15 / ATCC MYA-4617 / FGSC 8958) OX=242507 GN=ERG2 PE=3 SV=1 && -
Chr1_24	86.5187	360.958	-2.06266	1.14399e-07	6.20171e-06	sp|O74901|YCS1_SCHPO Uncharacterized protein CC613.01 OS=Schizosaccharomyces pombe (strain 972 / ATCC 24843) OX=284812 GN=SPCC613.01 PE=1 SV=1 && -
Chr2_635	140.639	588.987	-2.06892	2.49511e-08	1.6413e-06	PF17829:Gylcosyl hydrolase family 115 C-terminal domain|PF15979:Glycosyl hydrolase family 115
Chr2_1272	1788.82	7509.17	-2.06949	0.000125554	0.00197452	sp|P48466|METK_NEUCR S-adenosylmethionine synthase OS=Neurospora crassa (strain ATCC 24698 / 74-OR23-1A / CBS 708.71 / DSM 1257 / FGSC 987) OX=367110 GN=eth-1 PE=1 SV=1 && PF00438:S-adenosylmethionine synthetase, N-terminal domain|PF02772:S-adenosylmethionine synthetase, central domain|PF02773:S-adenosylmethionine synthetase, C-terminal domain
Chr11_320	51.5914	216.976	-2.07438	6.21299e-07	2.48244e-05
Chr1_774	42.2006	179.02	-2.08224	0.00377035	0.0264991	sp|Q9P6J5|YHD5_SCHPO Uncharacterized permease C1683.05 OS=Schizosaccharomyces pombe (strain 972 / ATCC 24843) OX=284812 GN=SPBC1683.05 PE=3 SV=1 && PF02133:Permease for cytosine/purines, uracil, thiamine, allantoin
Chr1_1012	13.9987	59.6828	-2.08233	0.000125461	0.00197452
Chr7_818	209.162	887.518	-2.08656	0.00763545	0.0439503
Chr12_155	2849.92	12463.6	-2.1288	6.33316e-12	1.1387e-09
Chr3_440	5104.99	22371.3	-2.13156	2.84433e-11	4.26175e-09	sp|P61517|CAN_ECOLI Carbonic anhydrase 2 OS=Escherichia coli (strain K12) OX=83333 GN=can PE=1 SV=1 && PF00484:Carbonic anhydrase
Chr6_814	7.41943	32.9064	-2.13183	0.000255347	0.00345868
Chr2_516	20.6168	91.8081	-2.13705	9.96484e-05	0.00165132
Chr4_407	799.219	3561.12	-2.15607	0.00130299	0.0121073
Chr8_544	20.7182	93.5188	-2.159	0.00219853	0.0177395
Chr4_9	7.12619	31.2735	-2.16013	0.00333512	0.0241634	PF12680:SnoaL-like domain
Chr7_739	989.408	4439.3	-2.16567	5.11919e-05	0.000950531	sp|P13134|KEX2_YEAST Kexin OS=Saccharomyces cerevisiae (strain ATCC 204508 / S288c) OX=559292 GN=KEX2 PE=1 SV=1 && PF00082:Subtilase family|PF01483:Proprotein convertase P-domain
novel.226	24.7022	112.471	-2.17494	3.19142e-08	2.04935e-06
Chr8_262	24.4992	109.624	-2.17746	5.40068e-07	2.21531e-05	PF11563:Protoglobin
Chr6_509	46.707	212.641	-2.17901	0.00017284	0.00255425
Chr11_525	42.9428	194.437	-2.18083	2.08032e-08	1.40265e-06	sp|P0CR37|TSC10_CRYNB 3-ketodihydrosphingosine reductase TSC10 OS=Cryptococcus neoformans var. neoformans serotype D (strain B-3501A) OX=283643 GN=TSC10 PE=3 SV=1 && PF00106:short chain dehydrogenase
Chr3_1327	96.3519	438.66	-2.18338	0.000290083	0.00383037
Chr10_336	449.266	2043.23	-2.18435	2.74407e-06	8.58059e-05
Chr1_539	956.946	4396.51	-2.19944	0.000451023	0.00540626	sp|P0CT90|OMT2_PHACR 3-O-methyltransferase 2 OS=Phanerochaete chrysosporium (strain RP-78 / ATCC MYA-4764 / FGSC 9002) OX=273507 GN=e_gw1.4.1014.1 PE=1 SV=1 && PF00891:O-methyltransferase domain
Chr1_27	4856.25	22386.9	-2.20464	2.27004e-09	1.85524e-07	sp|A0A2H3D8Y2|ARMD4_ARMGA Short-chain dehydrogenase/reductase ARMGADRAFT_1018421 OS=Armillaria gallica OX=47427 GN=ARMGADRAFT_1018421 PE=1 SV=1 && PF13561:Enoyl-(Acyl carrier protein) reductase
Chr1_1264	130.99	610.166	-2.21837	7.6509e-07	2.9905e-05
novel.781	6.7616	32.4336	-2.2239	0.00144417	0.0130593	sp|P0C1H8|PPIA2_RHIO9 Peptidyl-prolyl cis-trans isomerase A2 OS=Rhizopus delemar (strain RA 99-880 / ATCC MYA-4621 / FGSC 9543 / NRRL 43880) OX=246409 GN=cyp1 PE=3 SV=1 && PF00160:Cyclophilin type peptidyl-prolyl cis-trans isomerase/CLD
Chr1_570	845.494	3958.16	-2.22712	0.0091994	0.0499729
Chr4_168	301.261	1427.32	-2.244	4.70958e-05	0.000885139	sp|Q7RX33|EGT1_NEUCR Ergothioneine biosynthesis protein 1 OS=Neurospora crassa (strain ATCC 24698 / 74-OR23-1A / CBS 708.71 / DSM 1257 / FGSC 987) OX=367110 GN=egt-1 PE=1 SV=3 && PF03781:Sulfatase-modifying factor enzyme 1
Chr6_238	123.931	590.542	-2.24863	7.95892e-08	4.52638e-06
Chr6_254	7.15456	33.8682	-2.2569	7.02721e-05	0.00124482
Chr8_43	3751.17	17971.8	-2.26019	3.04252e-11	4.43551e-09	sp|F1SY91|CY098_POSPM Cytochrome P450 monooxygenase 98 OS=Postia placenta (strain ATCC 44394 / Madison 698-R) OX=561896 GN=CYP098 PE=1 SV=1 && PF00498:FHA domain
Chr2_159	15.5707	75.6877	-2.27917	0.000110782	0.00179446
Chr4_980	53.5877	262.801	-2.29265	0.000286833	0.0037921	sp|Q9UTA1|YL8J_SCHPO Zinc finger protein C25B8.19c OS=Schizosaccharomyces pombe (strain 972 / ATCC 24843) OX=284812 GN=SPAC25B8.19c PE=4 SV=2 && PF00096:Zinc finger, C2H2 type
novel.1259	16.4177	81.9413	-2.31846	1.2744e-07	6.67389e-06
Chr6_562	233.814	1172.22	-2.32413	6.26375e-06	0.000166848	sp|D4B1Z7|A2478_ARTBC Uncharacterized FAD-linked oxidoreductase ARB_02478 OS=Arthroderma benhamiae (strain ATCC MYA-4681 / CBS 112371) OX=663331 GN=ARB_02478 PE=1 SV=1 && PF01565:FAD binding domain|PF08031:Berberine and berberine like
Chr9_215	71.2327	359.443	-2.33007	6.32755e-06	0.000168132
novel.449	37.9828	192.141	-2.3315	4.2839e-05	0.000829707	PF02076:Pheromone A receptor
Chr6_583	145.896	749.422	-2.36043	9.82162e-05	0.0016326	sp|A0A348B788|STS14_POSPM Sesquiterpene synthase 14 OS=Postia placenta (strain ATCC 44394 / Madison 698-R) OX=561896 GN=STS-14 PE=1 SV=1 && -
Chr7_685	71.9665	369.955	-2.36587	0.000162604	0.00244313	sp|F1SYI1|CY219_POSPM Cytochrome P450 monooxygenase 219 OS=Postia placenta (strain ATCC 44394 / Madison 698-R) OX=561896 GN=CYP219 PE=1 SV=1 && PF00067:Cytochrome P450
novel.20	7.47532	38.5117	-2.38038	0.000129772	0.00201726
Chr10_125	2468.94	12892.7	-2.3847	0.00483496	0.0317079
Chr1_415	18.2277	94.3117	-2.38788	4.30648e-06	0.000122905	sp|Q5PQ53|PEF1_XENLA Peflin OS=Xenopus laevis OX=8355 GN=pef1 PE=1 SV=1 && -
Chr4_891	168.137	899.826	-2.41847	0.00452365	0.0301988
Chr6_988	1947.54	10430.9	-2.42134	9.59241e-07	3.61828e-05	sp|P42769|GSTF1_ARATH Glutathione S-transferase PM239X14 OS=Arabidopsis thaliana OX=3702 PE=2 SV=1 && PF02798:Glutathione S-transferase, N-terminal domain|PF00043:Glutathione S-transferase, C-terminal domain
Chr7_738	27319.6	146348	-2.42139	5.63865e-05	0.00103628	sp|P16933|SC3_SCHCO Fruiting body protein SC3 OS=Schizophyllum commune OX=5334 GN=SC3 PE=1 SV=2 && PF01185:Fungal hydrophobin
Chr6_987	13.1163	70.3179	-2.4413	0.00648869	0.0392817	sp|P42769|GSTF1_ARATH Glutathione S-transferase PM239X14 OS=Arabidopsis thaliana OX=3702 PE=2 SV=1 && PF02798:Glutathione S-transferase, N-terminal domain|PF00043:Glutathione S-transferase, C-terminal domain
Chr5_44	6.41076	35.9895	-2.4593	3.34085e-05	0.00067874
Chr10_270	2060.05	11472.6	-2.47756	0.00136683	0.012553	PF01823:MAC/Perforin domain
Chr6_563	181.671	1012.59	-2.47772	1.79061e-05	0.000397471	sp|F1SYH1|CY208_POSPM Cytochrome P450 monooxygenase 208 OS=Postia placenta (strain ATCC 44394 / Madison 698-R) OX=561896 GN=CYP208 PE=1 SV=1 && PF00067:Cytochrome P450
Chr7_728	491.289	2770.32	-2.49471	1.27827e-05	0.000297839	sp|P82476|CDA3_CRYNH Chitin deacetylase 3 OS=Cryptococcus neoformans var. grubii serotype A (strain H99 / ATCC 208821 / CBS 10515 / FGSC 9487) OX=235443 GN=CDA3 PE=1 SV=3 && PF01522:Polysaccharide deacetylase
Chr8_106	34.2275	193.518	-2.50035	9.57008e-07	3.61828e-05
Chr10_635	3.92556	22.8373	-2.50979	0.0031909	0.0233855
Chr10_543	23.7546	139.207	-2.53902	0.00097618	0.00964924
Chr8_480	523.043	3052.9	-2.54466	2.24873e-06	7.33055e-05	PF00656:Caspase domain
Chr1_673	979.763	5759.65	-2.55579	8.264e-05	0.00141287	sp|P64744|SMASE_MYCBO Sphingomyelinase OS=Mycobacterium bovis (strain ATCC BAA-935 / AF2122/97) OX=233413 GN=BQ2027_MB0912 PE=3 SV=1 && -
Chr6_498	4495.24	26450.7	-2.55681	1.76345e-17	7.92672e-15
Chr5_406	151.102	891.596	-2.55812	1.95061e-06	6.5966e-05
Chr7_753	93.393	552.385	-2.56048	2.79698e-06	8.72075e-05
Chr1_1191	31.6546	188.672	-2.56759	2.3373e-05	0.000500293
Chr10_13	64.9519	407.922	-2.64649	0.00142593	0.0129268
novel.474	909.012	5802.69	-2.67472	3.93628e-06	0.000114769
Chr9_51	64.9123	420.8	-2.69225	0.00125012	0.0116967
Chr9_285	81.6094	529.419	-2.69236	2.14061e-11	3.29899e-09	sp|Q7S5W9|PLMT_NEUCR Phosphatidyl-N-methylethanolamine N-methyltransferase OS=Neurospora crassa (strain ATCC 24698 / 74-OR23-1A / CBS 708.71 / DSM 1257 / FGSC 987) OX=367110 GN=chol-2 PE=1 SV=1 && PF04191:Phospholipid methyltransferase
Chr8_158	233.48	1511.52	-2.69343	0.00162721	0.0142371	sp|O07431|CAMT_MYCTU Catechol O-methyltransferase OS=Mycobacterium tuberculosis (strain ATCC 25618 / H37Rv) OX=83332 GN=Rv0187 PE=1 SV=1 && PF01596:O-methyltransferase
Chr8_473	10.5504	69.2096	-2.69566	0.00861305	0.0476819	PF00656:Caspase domain
Chr8_349	36.6606	247.948	-2.75381	0.00215299	0.0174898	sp|O13991|YEG9_SCHPO Uncharacterized oxidoreductase C26H5.09c OS=Schizosaccharomyces pombe (strain 972 / ATCC 24843) OX=284812 GN=SPAC26H5.09c PE=2 SV=3 && PF01408:Oxidoreductase family, NAD-binding Rossmann fold
Chr6_933	3.81122	25.7546	-2.75412	0.0018568	0.0156493	sp|P21367|YCAC_ECOLI Probable hydrolase YcaC OS=Escherichia coli (strain K12) OX=83333 GN=ycaC PE=1 SV=1 && PF00857:Isochorismatase family
Chr11_364	31.2763	224.022	-2.83193	1.77996e-05	0.000395922	sp|F1SYI1|CY219_POSPM Cytochrome P450 monooxygenase 219 OS=Postia placenta (strain ATCC 44394 / Madison 698-R) OX=561896 GN=CYP219 PE=1 SV=1 && PF00067:Cytochrome P450
Chr2_1333	9142.42	67376.1	-2.88154	6.28876e-10	5.84855e-08	sp|I1RV17|BUT77_GIBZE NADH:flavin oxidoreductase FG08077 OS=Gibberella zeae (strain ATCC MYA-4620 / CBS 123657 / FGSC 9075 / NRRL 31084 / PH-1) OX=229533 GN=FG08077 PE=2 SV=1 && PF00724:NADH:flavin oxidoreductase / NADH oxidase family
Chr11_334	63.829	474.277	-2.89755	0.000213468	0.00301557	sp|A0A3B1EFQ1|STR7_STRTC Aldo-keto reductase str7 OS=Strobilurus tenacellus OX=41251 GN=str7 PE=1 SV=1 && PF00248:Aldo/keto reductase family
Chr7_313	1666.32	12509.1	-2.90822	3.74742e-10	3.74326e-08	sp|D4AUF1|WSCD1_ARTBC WSC domain-containing protein ARB_07867 OS=Arthroderma benhamiae (strain ATCC MYA-4681 / CBS 112371) OX=663331 GN=ARB_07867 PE=1 SV=1 && PF01822:WSC domain|PF09118:Domain of unknown function (DUF1929)|PF07250:Glyoxal oxidase N-terminus
Chr10_559	12.364	95.8208	-2.93027	1.17264e-05	0.000278032
Chr4_817	32.8904	254.922	-2.94573	5.10359e-15	1.89854e-12	PF13460:NAD(P)H-binding
Chr2_344	80.291	621.3	-2.95604	1.3522e-09	1.16862e-07
Chr2_1089	8.16238	66.2465	-3.00613	0.00803461	0.0456196
Chr2_179	2.24701	18.497	-3.04986	0.000387669	0.00480158
Chr10_655	23.531	199.752	-3.08687	4.2187e-19	2.39534e-16
Chr4_983	9.3078	83.4537	-3.14966	2.13579e-10	2.35112e-08	sp|Q9WTK8|SPO11_MOUSE Meiotic recombination protein SPO11 OS=Mus musculus OX=10090 GN=Spo11 PE=1 SV=2 && PF04406:Type IIB DNA topoisomerase
Chr1_1376	137.907	1234.54	-3.16325	1.02266e-10	1.29402e-08
Chr9_16	0.922694	8.70423	-3.20451	0.0066867	0.0400753	PF14441:OTT_1508-like deaminase
Chr11_339	539.378	4986.4	-3.20889	2.39476e-10	2.58347e-08	sp|P14832|CYPH_YEAST Peptidyl-prolyl cis-trans isomerase OS=Saccharomyces cerevisiae (strain ATCC 204508 / S288c) OX=559292 GN=CPR1 PE=1 SV=3 && PF00160:Cyclophilin type peptidyl-prolyl cis-trans isomerase/CLD
Chr10_594	6.68329	62.1868	-3.24766	3.74361e-07	1.64171e-05	sp|Q9UUH4|MSMO_SCHPO Methylsterol monooxygenase OS=Schizosaccharomyces pombe (strain 972 / ATCC 24843) OX=284812 GN=erg25 PE=3 SV=1 && PF04116:Fatty acid hydroxylase superfamily
novel.552	1.47994	14.6473	-3.24895	0.00317327	0.0232879
Chr2_1358	32.7123	322.444	-3.30474	3.02687e-10	3.10989e-08
Chr3_1321	4.84826	53.7303	-3.44055	2.48681e-06	7.92422e-05
Chr2_288	177.808	1934.27	-3.44477	1.98622e-21	1.87599e-18
Chr8_450	2.55656	30.986	-3.53251	0.000285648	0.00379038
Chr2_1026	363.677	4286.18	-3.55972	3.02817e-21	2.51292e-18	sp|F1SYH1|CY208_POSPM Cytochrome P450 monooxygenase 208 OS=Postia placenta (strain ATCC 44394 / Madison 698-R) OX=561896 GN=CYP208 PE=1 SV=1 && PF00067:Cytochrome P450
Chr7_752	442.196	5241.59	-3.5666	5.23368e-20	3.52881e-17	sp|P51538|CP3A9_RAT Cytochrome P450 3A9 OS=Rattus norvegicus OX=10116 GN=Cyp3a9 PE=2 SV=2 && PF00067:Cytochrome P450
Chr2_1253	708.928	8474.07	-3.57877	1.51725e-10	1.77914e-08	sp|Q9NL98|PRDX_ASCSU Peroxiredoxin OS=Ascaris suum OX=6253 PE=2 SV=1 && PF00578:AhpC/TSA family|PF10417:C-terminal domain of 1-Cys peroxiredoxin
novel.843	7.40652	94.4355	-3.63611	8.26262e-09	5.94248e-07
Chr1_450	2289.63	35367.9	-3.94935	2.60336e-05	0.000547467
Chr2_1344	39.3495	615.431	-3.96234	1.70041e-07	8.45347e-06	sp|P9WEW2|STS1_STEHR Delta(6)-protoilludene synthase STEHIDRAFT_73029 OS=Stereum hirsutum (strain FP-91666) OX=721885 GN=STEHIDRAFT_73029 PE=1 SV=1 && -
novel.501	0.838426	21.9601	-4.60802	0.00106114	0.0102826
Chr1_882	140.937	6752.91	-5.58081	2.08675e-21	1.87599e-18
Chr6_57	64.3852	3329.8	-5.69444	1.16059e-05	0.000275781
