# Supplementary material for: Whole-Genome Sequencing of Flammulina filiformis and Multi-Omics Analysis in Response to Low Temperature
Source: J Fungi (Basel). 2025 Mar 17;11(3):229. doi: 10.3390/jof11030229 (PMC11942922; doi:10.3390/jof11030229)
Supplement: Supplementary file 1 [file jof-11-00229-s001.zip › Table S6-DEGs between ML and M samples (FC=4).xlsx]

## Sheet: MLvsM_deg_all
Table S6 439 DEGs (Up 335 and Down 104) between ML and M samples (|log2FoldChange|>=2, padj<=0.05)
Gene ID	ML (FPKM)	M (FPKM)	log2FoldChange(ML vs M)	P value	padj	Gene annotation
Chr6_393	1995.87	1.05793	10.8877	2.43249e-06	7.83333e-05	-
Chr6_8	526.246	0.363561	10.4672	2.63157e-13	5.67787e-11	sp|Q0CEU4|EGLD_ASPTN Probable endo-beta-1,4-glucanase D OS=Aspergillus terreus (strain NIH 2624 / FGSC A1156) OX=341663 GN=eglD PE=3 SV=1 PF03443:Glycosyl hydrolase family 61
Chr2_1182	34598.3	35.9061	9.91104	1.77543e-50	1.91533e-46	-
Chr8_760	4676.27	5.58774	9.7129	1.69326e-25	2.60956e-22	sp|Q9URY9|YI06_SCHPO Uncharacterized hemerythrin-like protein C869.06c OS=Schizosaccharomyces pombe (strain 972 / ATCC 24843) OX=284812 GN=SPAC869.06c PE=3 SV=1 PF01814:Hemerythrin HHE cation binding domain
Chr4_142	3057.61	3.8518	9.63888	4.59657e-23	4.95878e-20	PF10346:Conidiation protein 6
Chr8_682	80.4787	0	8.71937	0.000126109	0.00197741	-
novel.59	1675.09	5.24601	8.32104	5.29102e-09	3.99158e-07	-
Chr7_770	1620.01	6.23299	8.02339	2.5085e-33	9.02058e-30	M6sp|A8NCK4|COX1_COPC7 Cytochrome P450 monooxygenase COX1 OS=Coprinopsis cinerea (strain Okayama-7 / 130 / ATCC MYA-4618 / FGSC 9003) OX=240176 GN=COX1 PE=1 SV=2 PF00067:Cytochrome P450
Chr1_1432	92.2073	0.352644	7.95475	1.61299e-08	1.10834e-06	PF03537:Glycoside-hydrolase family GH114
Chr6_273	229.227	1.80689	7.02005	7.71978e-11	1.02816e-08	sp|A1DCY5|PLYD_NEOFI Probable pectate lyase D OS=Neosartorya fischeri (strain ATCC 1020 / DSM 3700 / CBS 544.65 / FGSC A1164 / JCM 1740 / NRRL 181 / WB 181) OX=331117 GN=plyD PE=3 SV=1 PF03211:Pectate lyase
Chr6_960	28685	231.791	6.95158	1.90116e-20	1.46498e-17	sp|Q92400|GUX2_AGABI Exoglucanase OS=Agaricus bisporus OX=5341 GN=cel2 PE=2 SV=1 PF00840:Glycosyl hydrolase family 7
Chr3_452	2135.02	17.9336	6.89516	3.16855e-14	1.00536e-11	-
Chr12_394	811.01	7.55351	6.74564	1.35387e-06	4.8848e-05	-
Chr3_1196	3152.44	31.796	6.63188	5.08497e-07	2.10179e-05	sp|Q00023|CEL1_AGABI Cellulose-growth-specific protein OS=Agaricus bisporus OX=5341 GN=cel1 PE=3 SV=1 PF03443:Glycosyl hydrolase family 61
Chr6_709	2706.64	31.2462	6.43851	1.09645e-17	5.37662e-15	sp|A7F811|NPIIA_SCLS1 Neutral protease 2 homolog SS1G_13741 OS=Sclerotinia sclerotiorum (strain ATCC 18683 / 1980 / Ss-1) OX=665079 GN=SS1G_13741 PE=3 SV=1 PF02102:Deuterolysin metalloprotease (M35) family
Chr2_978	1071.77	12.8765	6.37346	3.58129e-20	2.57567e-17	-
Chr8_764	4034.06	49.4076	6.35134	1.27663e-06	4.62156e-05	sp|F7J1C8|E3GAL_FLAVE Galactan endo-beta-1,3-galactanase OS=Flammulina velutipes OX=38945 GN=EN3GAL PE=1 SV=1 -
Chr10_354	2813.17	36.5868	6.26339	7.96894e-24	1.07461e-20	PF14040:Deoxyribonuclease NucA/NucB
Chr11_53	133.431	2.01763	6.03184	2.98214e-07	1.36899e-05	-
Chr11_279	760.422	12.9108	5.88339	8.07925e-06	0.000206411	PF03067:Lytic polysaccharide mono-oxygenase, cellulose-degrading
Chr2_1030	2688.04	46.373	5.85725	2.95789e-19	1.87704e-16	-
Chr7_228	373.338	6.87824	5.76079	2.78089e-10	2.88464e-08	sp|Q0CCF8|PLYF_ASPTN Probable pectate lyase F OS=Aspergillus terreus (strain NIH 2624 / FGSC A1156) OX=341663 GN=plyF PE=3 SV=1 PF03211:Pectate lyase
novel.821	6854.12	129.715	5.72439	3.70709e-28	7.99843e-25	sp|Q13231|CHIT1_HUMAN Chitotriosidase-1 OS=Homo sapiens OX=9606 GN=CHIT1 PE=1 SV=1 PF00787:PX domain|PF00704:Glycosyl hydrolases family 18
Chr4_227	4682.88	89.3292	5.71204	1.55376e-14	5.40709e-12	sp|Q12679|GUNA_ASPKW Endoglucanase A OS=Aspergillus kawachii (strain NBRC 4308) OX=1033177 GN=cekA PE=2 SV=2 PF01670:Glycosyl hydrolase family 12
Chr12_328	735.992	15.9412	5.52605	2.52387e-10	2.6958e-08	sp|P50166|ARDH_CANTR D-arabinitol 2-dehydrogenase [ribulose-forming] OS=Candida tropicalis OX=5482 GN=ARD PE=1 SV=1 PF13561:Enoyl-(Acyl carrier protein) reductase
Chr1_293	7117.72	162.699	5.4514	1.17004e-11	1.9419e-09	sp|A1C4H2|EGLD_ASPCL Probable endo-beta-1,4-glucanase D OS=Aspergillus clavatus (strain ATCC 1007 / CBS 513.65 / DSM 816 / NCTC 3887 / NRRL 1) OX=344612 GN=eglD PE=3 SV=1 PF03443:Glycosyl hydrolase family 61
Chr11_268	1970.28	46.7353	5.39884	4.78599e-11	6.70535e-09	sp|J9VX38|HAD1_CRYNH Probable phosphatase HAD1 OS=Cryptococcus neoformans var. grubii serotype A (strain H99 / ATCC 208821 / CBS 10515 / FGSC 9487) OX=235443 GN=HAD1 PE=1 SV=1 PF13419:Haloacid dehalogenase-like hydrolase
Chr4_377	1753.11	43.6031	5.32988	1.44815e-10	1.71677e-08	sp|B2B3C0|MANA_PODAN Mannan endo-1,4-beta-mannosidase A OS=Podospora anserina (strain S / ATCC MYA-4624 / DSM 980 / FGSC 10383) OX=515849 GN=Pa_6_490 PE=1 SV=1 PF00150:Cellulase (glycosyl hydrolase family 5)|PF00734:Fungal cellulose binding domain
Chr4_54	287.413	7.32094	5.29599	0.000473601	0.00558995	sp|Q9ZR37|DUS1_ARATH Dual specificity protein phosphatase 1 OS=Arabidopsis thaliana OX=3702 GN=DSPTP1 PE=1 SV=1 PF00782:Dual specificity phosphatase, catalytic domain
Chr1_99	1026.78	27.4993	5.22207	1.60923e-09	1.36696e-07	sp|G2Q9T3|CEL61_MYCTT Polysaccharide monooxygenase Cel61a OS=Myceliophthora thermophila (strain ATCC 42464 / BCRC 31852 / DSM 1799) OX=573729 GN=Cel61a PE=1 SV=1 PF03443:Glycosyl hydrolase family 61
Chr11_316	13.6927	0.352644	5.20797	0.00155802	0.0137544	-
Chr7_678	209.019	5.62655	5.19659	2.25624e-09	1.85525e-07	-
Chr5_861	215.492	6.14294	5.12907	4.19018e-07	1.80094e-05	sp|Q65DC2|PTLY_BACLD Pectate trisaccharide-lyase OS=Bacillus licheniformis (strain ATCC 14580 / DSM 13 / JCM 2505 / NBRC 12200 / NCIMB 9375 / NRRL NRS-1264 / Gibson 46) OX=279010 GN=BLi04129 PE=3 SV=1 PF00544:Pectate lyase
Chr3_26	2071.92	61.6874	5.06989	6.53462e-10	6.02526e-08	sp|P49943|XYLB_BACOV Xylosidase/arabinosidase OS=Bacteroides ovatus OX=28116 GN=xsa PE=2 SV=1 -
Chr8_817	43.2667	1.35054	4.98093	6.18792e-06	0.000166437	PF00505:HMG (high mobility group) box
Chr12_202	2052.71	65.081	4.98007	6.12175e-11	8.46685e-09	sp|B8N3L3|XGEA_ASPFN Probable xyloglucan-specific endo-beta-1,4-glucanase A OS=Aspergillus flavus (strain ATCC 200026 / FGSC A1120 / NRRL 3357 / JCM 12722 / SRRC 167) OX=332952 GN=xgeA PE=3 SV=1 PF01670:Glycosyl hydrolase family 12
Chr7_330	1345.1	42.6849	4.9793	4.92448e-48	2.65627e-44	sp|Q7SHI4|SRDC_NEUCR Short-chain dehydrogenase srdC OS=Neurospora crassa (strain ATCC 24698 / 74-OR23-1A / CBS 708.71 / DSM 1257 / FGSC 987) OX=367110 GN=srdC PE=2 SV=3 PF13561:Enoyl-(Acyl carrier protein) reductase
Chr1_277	381.827	12.651	4.91796	0.00369944	0.0260847	sp|A0A0A7EQR3|GCE_CERUI 4-O-methyl-glucuronoyl methylesterase OS=Cerrena unicolor OX=90312 PE=1 SV=1 -
Chr8_204	473.489	15.7768	4.90633	3.82197e-08	2.39154e-06	sp|P39932|STL1_YEAST Sugar transporter STL1 OS=Saccharomyces cerevisiae (strain ATCC 204508 / S288c) OX=559292 GN=STL1 PE=1 SV=2 PF00083:Sugar (and other) transporter
Chr1_91	8756.91	300.14	4.86677	0.000164071	0.00246063	sp|B8NBI2|AXE1_ASPFN Probable acetylxylan esterase A OS=Aspergillus flavus (strain ATCC 200026 / FGSC A1120 / NRRL 3357 / JCM 12722 / SRRC 167) OX=332952 GN=axeA PE=3 SV=1 PF00734:Fungal cellulose binding domain|PF10503:Esterase PHB depolymerase
Chr12_317	248.521	8.60326	4.8508	3.40719e-12	6.33738e-10	-
novel.341	995.675	36.4116	4.77178	5.9637e-29	1.60841e-25	-
Chr6_593	4175.94	153.295	4.7679	1.16983e-13	2.80448e-11	sp|O59738|YN22_SCHPO Uncharacterized transporter C530.02 OS=Schizosaccharomyces pombe (strain 972 / ATCC 24843) OX=284812 GN=SPBC530.02 PE=3 SV=1 PF07690:Major Facilitator Superfamily
Chr12_264	3334.65	122.674	4.76489	1.44987e-12	2.95117e-10	sp|Q01738|CDH_PHACH Cellobiose dehydrogenase OS=Phanerochaete chrysosporium OX=5306 GN=CDH-1 PE=1 SV=1 PF16010:Cytochrome domain of cellobiose dehydrogenase|PF00732:GMC oxidoreductase
Chr5_307	3071.99	113.922	4.75366	1.32194e-13	3.10024e-11	PF02055:Glycosyl hydrolase family 30 TIM-barrel domain
novel.1007	2563.04	97.025	4.72381	1.93369e-10	2.1734e-08	sp|A2QPC3|EGLB_ASPNC Probable endo-beta-1,4-glucanase B OS=Aspergillus niger (strain ATCC MYA-4892 / CBS 513.88 / FGSC A1513) OX=425011 GN=eglB PE=3 SV=1 PF00150:Cellulase (glycosyl hydrolase family 5)
Chr2_422	4810.64	185.336	4.698	6.8287e-17	2.83339e-14	sp|D4B0V1|E13B_ARTBC Probable glucan endo-1,3-beta-glucosidase ARB_02077 OS=Arthroderma benhamiae (strain ATCC MYA-4681 / CBS 112371) OX=663331 GN=ARB_02077 PE=1 SV=1 PF12708:Pectate lyase superfamily protein
Chr11_303	533.393	21.0911	4.66011	8.36253e-08	4.6987e-06	sp|P80412|FVE_FLAVE Immunomodulatory protein FIP-Fve OS=Flammulina velutipes OX=38945 PE=1 SV=1 PF09259:Fungal immunomodulatory protein Fve
Chr9_426	26.2055	1.03883	4.65928	1.35065e-05	0.000312678	-
Chr4_1204	2751.68	116.123	4.56693	9.89873e-10	8.82541e-08	sp|A1DBS6|EGLD_NEOFI Probable endo-beta-1,4-glucanase D OS=Neosartorya fischeri (strain ATCC 1020 / DSM 3700 / CBS 544.65 / FGSC A1164 / JCM 1740 / NRRL 181 / WB 181) OX=331117 GN=eglD PE=3 SV=1 PF03443:Glycosyl hydrolase family 61
Chr2_279	9197.52	389.75	4.56048	2.99578e-11	4.42718e-09	sp|Q10327|YD72_SCHPO Uncharacterized protein C32A11.02c OS=Schizosaccharomyces pombe (strain 972 / ATCC 24843) OX=284812 GN=SPAC32A11.02c PE=4 SV=1 PF14613:Protein of unknown function (DUF4449)
Chr12_201	532.713	22.7309	4.55253	1.16523e-10	1.42846e-08	-
Chr2_674	40.1431	1.73594	4.5394	0.000124942	0.00197346	sp|P04323|POL3_DROME Retrovirus-related Pol polyprotein from transposon 17.6 OS=Drosophila melanogaster OX=7227 GN=pol PE=4 SV=1 PF17917:RNase H-like domain found in reverse transcriptase|PF17921:Integrase zinc binding domain|PF00078:Reverse transcriptase (RNA-dependent DNA polymerase)|PF00665:Integrase core domain
Chr2_643	10880.2	471.673	4.52782	7.71146e-14	2.07978e-11	PF06687:SUR7/PalI family
novel.898	309.016	13.4693	4.51918	1.18036e-07	6.24201e-06	sp|B0XT32|PLYA_ASPFC Probable pectate lyase A OS=Neosartorya fumigata (strain CEA10 / CBS 144.89 / FGSC A1163) OX=451804 GN=plyA PE=3 SV=1 -
novel.505	31.7037	1.37237	4.51869	4.71175e-07	1.97306e-05	-
Chr1_115	77.205	3.49916	4.47058	2.1986e-06	7.23125e-05	-
Chr12_25	65.9156	2.97459	4.45342	0.000583351	0.00654858	sp|B0Y9G4|EGLD_ASPFC Probable endo-beta-1,4-glucanase D OS=Neosartorya fumigata (strain CEA10 / CBS 144.89 / FGSC A1163) OX=451804 GN=eglD PE=3 SV=1 PF03443:Glycosyl hydrolase family 61
Chr2_319	7778.43	358.078	4.44128	1.04357e-10	1.29403e-08	sp|A6YAP7|XYN1_LEUGO Endo-1,4-beta-xylanase 1 OS=Leucoagaricus gongylophorus OX=79220 GN=Xyn1 PE=1 SV=1 PF00457:Glycosyl hydrolases family 11
novel.1156	1219.8	57.1151	4.41608	2.05953e-07	1.00082e-05	sp|G2Q9T3|CEL61_MYCTT Polysaccharide monooxygenase Cel61a OS=Myceliophthora thermophila (strain ATCC 42464 / BCRC 31852 / DSM 1799) OX=573729 GN=Cel61a PE=1 SV=1 PF03443:Glycosyl hydrolase family 61
Chr1_889	1248.69	59.1419	4.40073	1.70883e-13	3.92232e-11	sp|O94327|TSPO_SCHPO Translocator protein homolog OS=Schizosaccharomyces pombe (strain 972 / ATCC 24843) OX=284812 GN=SPBC725.10 PE=3 SV=2 PF03073:TspO/MBR family
Chr4_448	2307.62	115.105	4.32677	1.68849e-23	2.02393e-20	-
Chr3_876	3417.63	171.546	4.31642	2.22548e-11	3.38147e-09	-
Chr3_1349	4180.92	210.153	4.31452	5.11959e-08	3.06834e-06	sp|Q92400|GUX2_AGABI Exoglucanase OS=Agaricus bisporus OX=5341 GN=cel2 PE=2 SV=1 PF00734:Fungal cellulose binding domain|PF00840:Glycosyl hydrolase family 7
novel.743	89.9371	4.53526	4.3137	8.89467e-06	0.000221607	sp|Q75A82|ANT1_ASHGO Peroxisomal adenine nucleotide transporter 1 OS=Ashbya gossypii (strain ATCC 10895 / CBS 109.51 / FGSC 9923 / NRRL Y-1056) OX=284811 GN=ANT1 PE=3 SV=1 -
Chr8_768	5904.45	303.816	4.28068	1.15465e-08	8.03636e-07	sp|Q0CVU1|RGLA_ASPTN Probable rhamnogalacturonate lyase A OS=Aspergillus terreus (strain NIH 2624 / FGSC A1156) OX=341663 GN=rglA PE=3 SV=2 PF14683:Polysaccharide lyase family 4, domain III|PF14686:Polysaccharide lyase family 4, domain II|PF09284:Rhamnogalacturonan lyase B, N-terminal
Chr8_164	1074.39	56.0481	4.26281	6.03829e-10	5.71413e-08	sp|A0A1P8B554|THLP1_ARATH Thaumatin-like protein 1 OS=Arabidopsis thaliana OX=3702 GN=TLP1 PE=2 SV=1 PF00314:Thaumatin family
novel.1329	6.98773	0.363561	4.23205	0.00616295	0.0379053	-
Chr2_602	9490.43	510.307	4.21724	3.64452e-10	3.70916e-08	sp|P32470|CHI1_APHAL Chitinase 1 OS=Aphanocladium album OX=12942 GN=CHI1 PE=1 SV=2 PF00704:Glycosyl hydrolases family 18
Chr7_871	21953.8	1209.06	4.18255	2.29821e-12	4.42734e-10	sp|J9VX38|HAD1_CRYNH Probable phosphatase HAD1 OS=Cryptococcus neoformans var. grubii serotype A (strain H99 / ATCC 208821 / CBS 10515 / FGSC 9487) OX=235443 GN=HAD1 PE=1 SV=1 PF00702:haloacid dehalogenase-like hydrolase
Chr12_414	851.631	47.1683	4.1748	2.27262e-14	7.4294e-12	-
Chr2_318	1989.64	110.41	4.17175	1.02075e-06	3.82355e-05	sp|Q0H904|XYNC_ASPFU Endo-1,4-beta-xylanase C OS=Neosartorya fumigata (strain ATCC MYA-4609 / Af293 / CBS 101355 / FGSC A1100) OX=330879 GN=xlnC PE=2 SV=2 PF00331:Glycosyl hydrolase family 10
novel.532	468.251	26.1433	4.16199	3.30684e-06	0.000100291	sp|Q8NJ73|XYN6_MAGGR Endo-1,4-beta-xylanase 6 OS=Magnaporthe grisea OX=148305 GN=XYL6 PE=1 SV=1 PF00734:Fungal cellulose binding domain|PF00331:Glycosyl hydrolase family 10
Chr7_565	1551.15	87.6069	4.14607	9.40723e-15	3.38284e-12	PF10342:Ser-Thr-rich glycosyl-phosphatidyl-inositol-anchored membrane family
Chr7_222	3442.8	197.274	4.12554	1.19361e-06	4.39477e-05	PF18271:Glycoside hydrolase 131 catalytic N-terminal domain|PF00734:Fungal cellulose binding domain
Chr2_611	288.739	16.7714	4.1087	4.62226e-09	3.51162e-07	PF13460:NAD(P)H-binding
Chr4_546	2004.6	118.966	4.07484	1.62208e-11	2.57338e-09	-
Chr11_253	1954.85	116.194	4.07247	3.0329e-07	1.3864e-05	sp|Q10216|YAY8_SCHPO Uncharacterized oxidoreductase C4H3.08 OS=Schizosaccharomyces pombe (strain 972 / ATCC 24843) OX=284812 GN=SPAC4H3.08 PE=3 SV=1 PF13561:Enoyl-(Acyl carrier protein) reductase
Chr3_799	145.876	8.7206	4.06604	4.01771e-05	0.000786626	-
Chr4_740	4514.47	288.764	3.96659	1.80448e-10	2.07093e-08	-
Chr7_623	609.784	39.4953	3.94683	2.04702e-14	6.90103e-12	sp|B8XC03|IBP_FLAPO Ice-binding protein OS=Flammulina populicola OX=72155 PE=2 SV=1 PF11999:Protein of unknown function (DUF3494)
Chr2_941	942.04	61.9466	3.92708	5.46182e-07	2.2319e-05	PF06687:SUR7/PalI family
Chr10_248	1600.84	108.392	3.8843	9.35845e-12	1.60252e-09	sp|Q5B153|GANA_EMENI Arabinogalactan endo-beta-1,4-galactanase A OS=Emericella nidulans (strain FGSC A4 / ATCC 38163 / CBS 112.46 / NRRL 194 / M139) OX=227321 GN=galA PE=1 SV=2 PF07745:Glycosyl hydrolase family 53
novel.146	6132.66	445.993	3.78149	2.26303e-06	7.35349e-05	-
Chr9_85	571.623	42.0887	3.76385	0.00833213	0.0467433	PF05368:NmrA-like family
Chr10_18	70.0722	5.24874	3.7401	0.00189023	0.0158939	sp|Q0CEU4|EGLD_ASPTN Probable endo-beta-1,4-glucanase D OS=Aspergillus terreus (strain NIH 2624 / FGSC A1156) OX=341663 GN=eglD PE=3 SV=1 PF03443:Glycosyl hydrolase family 61
Chr1_202	687.251	52.1414	3.7199	1.91427e-13	4.30232e-11	sp|Q39491|PTP3_CHLMO Dual specificity protein phosphatase OS=Chlamydomonas moewusii OX=3054 GN=VH-PTP13 PE=1 SV=1 PF00782:Dual specificity phosphatase, catalytic domain
Chr8_325	1605.78	122.679	3.71018	2.53394e-12	4.79581e-10	sp|P43549|AQY3_YEAST Aquaglycerol porin AQY3 OS=Saccharomyces cerevisiae (strain ATCC 204508 / S288c) OX=559292 GN=AQY3 PE=1 SV=1 PF00230:Major intrinsic protein
Chr11_256	4157.01	321.06	3.69483	5.76802e-10	5.50667e-08	PF07470:Glycosyl Hydrolase Family 88
Chr7_608	310.631	24.2955	3.67394	2.18529e-10	2.38131e-08	-
Chr5_887	612.957	48.0058	3.67362	3.18372e-06	9.78518e-05	sp|G2Q9T3|CEL61_MYCTT Polysaccharide monooxygenase Cel61a OS=Myceliophthora thermophila (strain ATCC 42464 / BCRC 31852 / DSM 1799) OX=573729 GN=Cel61a PE=1 SV=1 PF03443:Glycosyl hydrolase family 61
Chr4_536	145.845	11.4599	3.67205	1.61205e-06	5.68328e-05	sp|P61870|MDLA_PENCA Mono- and diacylglycerol lipase OS=Penicillium camembertii OX=5075 GN=mdlA PE=1 SV=1 PF01764:Lipase (class 3)
Chr11_269	601.543	47.5073	3.66279	3.04138e-06	9.40126e-05	sp|P21696|GPD1_SCHPO Glycerol-3-phosphate dehydrogenase [NAD(+)] 1 OS=Schizosaccharomyces pombe (strain 972 / ATCC 24843) OX=284812 GN=gpd1 PE=1 SV=2 PF01210:NAD-dependent glycerol-3-phosphate dehydrogenase N-terminus|PF07479:NAD-dependent glycerol-3-phosphate dehydrogenase C-terminus
Chr1_1134	212.574	16.8293	3.65734	1.21959e-07	6.41803e-06	-
Chr2_1418	1661.19	134.534	3.62616	5.98359e-09	4.44776e-07	sp|P49075|GUX3_AGABI Exoglucanase 3 OS=Agaricus bisporus OX=5341 GN=cel3 PE=1 SV=1 PF01341:Glycosyl hydrolases family 6|PF00734:Fungal cellulose binding domain
Chr1_734	97.3228	7.96619	3.61172	1.31498e-07	6.85313e-06	sp|Q10988|UVE1_SCHPO UV-damage endonuclease OS=Schizosaccharomyces pombe (strain 972 / ATCC 24843) OX=284812 GN=uve1 PE=2 SV=1 PF03851:UV-endonuclease UvdE
Chr5_914	4544.87	372.336	3.60939	1.47833e-17	6.93401e-15	-
Chr7_667	20.4783	1.70319	3.58599	0.00210197	0.0172049	PF04828:Glutathione-dependent formaldehyde-activating enzyme
Chr8_623	218.941	18.3927	3.57463	9.7828e-11	1.25639e-08	sp|F1SY74|CY075_POSPM Cytochrome P450 monooxygenase 75 OS=Postia placenta (strain ATCC 44394 / Madison 698-R) OX=561896 GN=CYP075 PE=1 SV=1 PF00067:Cytochrome P450
Chr2_1013	405.039	34.0686	3.57127	6.94237e-07	2.75347e-05	-
Chr1_98	2119.03	178.362	3.57034	1.47376e-07	7.36064e-06	PF11911:Protein of unknown function (DUF3429)
Chr12_211	798.53	68.642	3.54042	2.24918e-06	7.33056e-05	sp|P53387|KHT2_KLULC Hexose transporter 2 OS=Kluyveromyces lactis OX=28985 GN=KHT2 PE=3 SV=1 PF00083:Sugar (and other) transporter
Chr5_81	188.755	16.6568	3.50226	5.69261e-07	2.30007e-05	-
Chr4_872	665.741	59.6497	3.47903	4.40569e-09	3.41932e-07	sp|O14313|PMP20_SCHPO Peroxisomal membrane associated protein 20 OS=Schizosaccharomyces pombe (strain 972 / ATCC 24843) OX=284812 GN=pmp20 PE=1 SV=2 PF08534:Redoxin
Chr7_885	114.488	10.2491	3.47794	5.81266e-07	2.33322e-05	-
Chr8_320	169.829	15.2653	3.47743	0.000361495	0.00455383	sp|O94564|YGD6_SCHPO Zinc-type alcohol dehydrogenase-like protein C1773.06c OS=Schizosaccharomyces pombe (strain 972 / ATCC 24843) OX=284812 GN=SPBC1773.06c PE=3 SV=1 PF08240:Alcohol dehydrogenase GroES-like domain|PF00107:Zinc-binding dehydrogenase|PF13602:Zinc-binding dehydrogenase
Chr11_56	30.5386	2.80479	3.4628	0.00012066	0.00193702	-
Chr7_276	3730.4	341.938	3.44754	4.51279e-08	2.74069e-06	-
Chr2_492	6996.52	647.059	3.43466	8.09269e-05	0.00139019	sp|B2AE04|CEL6C_PODAN 1,4-beta-D-glucan cellobiohydrolase CEL6C OS=Podospora anserina (strain S / ATCC MYA-4624 / DSM 980 / FGSC 10383) OX=515849 GN=CEL6C PE=1 SV=1 PF01341:Glycosyl hydrolases family 6
Chr1_953	287.414	26.6727	3.43352	5.99859e-09	4.44776e-07	sp|P36624|DHSO_SCHPO Sorbitol dehydrogenase OS=Schizosaccharomyces pombe (strain 972 / ATCC 24843) OX=284812 GN=tms1 PE=3 SV=2 PF00107:Zinc-binding dehydrogenase|PF08240:Alcohol dehydrogenase GroES-like domain
Chr6_427	6184.94	587.362	3.3964	1.33993e-05	0.000310864	sp|G4MM92|CEL6A_MAGO7 1,4-beta-D-glucan cellobiohydrolase CEL6A OS=Magnaporthe oryzae (strain 70-15 / ATCC MYA-4617 / FGSC 8958) OX=242507 GN=cel6A PE=1 SV=1 PF00734:Fungal cellulose binding domain|PF01822:WSC domain|PF09362:Domain of unknown function (DUF1996)
Chr7_183	6292.05	603.492	3.38209	1.59958e-05	0.000360257	sp|G0RV93|GCE_HYPJQ 4-O-methyl-glucuronoyl methylesterase OS=Hypocrea jecorina (strain QM6a) OX=431241 GN=cip2 PE=1 SV=1 PF00734:Fungal cellulose binding domain
Chr10_414	2565.93	249.21	3.36398	1.82028e-06	6.21429e-05	sp|O14405|GUN4_HYPJE Endoglucanase-4 OS=Hypocrea jecorina OX=51453 GN=cel61a PE=1 SV=1 PF03443:Glycosyl hydrolase family 61
Chr9_508	3140.38	310.165	3.34006	2.36676e-13	5.21074e-11	sp|P0CH63|DDI2_YEAST Cyanamide hydratase DDI2 OS=Saccharomyces cerevisiae (strain ATCC 204508 / S288c) OX=559292 GN=DDI2 PE=1 SV=1 PF01966:HD domain
Chr7_772	339.474	34.3852	3.30437	1.84179e-06	6.26788e-05	sp|P95276|EPHB_MYCTO Epoxide hydrolase B OS=Mycobacterium tuberculosis (strain CDC 1551 / Oshkosh) OX=83331 GN=MT1988 PE=1 SV=2 PF00561:alpha/beta hydrolase fold
Chr7_610	1797.85	184.471	3.28464	2.52873e-06	8.02352e-05	PF03443:Glycosyl hydrolase family 61
Chr5_367	2421.35	249.865	3.27635	3.16915e-19	1.89938e-16	PF12223:Protein of unknown function (DUF3602)
Chr8_335	599.807	61.8196	3.27581	1.59031e-27	2.85938e-24	sp|Q9URX1|YLX5_SCHPO UNC93-like protein C922.05c OS=Schizosaccharomyces pombe (strain 972 / ATCC 24843) OX=284812 GN=SPAC922.05c PE=3 SV=1 PF07690:Major Facilitator Superfamily
Chr5_673	505.577	52.2615	3.27454	6.49964e-14	1.89508e-11	sp|P27350|AMY_STRTL Alpha-amylase OS=Streptomyces thermoviolaceus OX=1952 GN=amy PE=3 SV=2 PF00128:Alpha amylase, catalytic domain
Chr5_99	33.473	3.44731	3.27381	0.00858038	0.0475708	-
Chr8_404	229.396	23.8194	3.26761	1.88707e-05	0.000415463	sp|Q8VYR0|MCU5_ARATH Calcium uniporter protein 5, mitochondrial OS=Arabidopsis thaliana OX=3702 GN=At1g57610 PE=2 SV=1 PF04678:Mitochondrial calcium uniporter
novel.326	13.4476	1.44333	3.25828	0.00239379	0.0188636	-
Chr4_1045	100.035	10.5493	3.25691	1.27231e-11	2.0486e-09	-
Chr7_886	513.604	53.8288	3.25347	1.1684e-07	6.24201e-06	PF04146:YT521-B-like domain
Chr4_1025	69.2316	7.32367	3.2436	0.00016916	0.00251364	-
Chr10_415	9647.11	1035.52	3.21975	2.43184e-07	1.15065e-05	sp|A1CA51|BGLI_ASPCL Probable beta-glucosidase I OS=Aspergillus clavatus (strain ATCC 1007 / CBS 513.65 / DSM 816 / NCTC 3887 / NRRL 1) OX=344612 GN=bglI PE=3 SV=1 PF14310:Fibronectin type III-like domain|PF07691:PA14 domain|PF00933:Glycosyl hydrolase family 3 N terminal domain|PF01915:Glycosyl hydrolase family 3 C-terminal domain
Chr2_336	662.587	71.5217	3.21098	3.45916e-14	1.06621e-11	-
novel.853	67.3726	7.27182	3.2097	2.66142e-08	1.74008e-06	-
novel.988	72.9624	8.03988	3.19224	1.99213e-08	1.35164e-06	-
Chr10_282	1445.5	158.384	3.19015	7.07562e-14	1.95723e-11	sp|Q45FA5|SRPK_PHYPO Serine/threonine-protein kinase SRPK OS=Physarum polycephalum OX=5791 PE=1 SV=1 -
Chr5_1019	39.379	4.30603	3.17566	0.00354253	0.025338	-
Chr1_535	132.304	15.0218	3.13898	3.04024e-05	0.000625918	-
Chr4_609	48.5048	5.48677	3.13412	1.19275e-05	0.000281562	-
novel.1066	18.0921	2.05583	3.13201	0.00207723	0.0170411	-
Chr8_774	12212.4	1393.67	3.13133	4.05567e-13	8.41396e-11	sp|Q12618|ACO1_AJECA Acyl-CoA desaturase OS=Ajellomyces capsulatus OX=5037 GN=OLE1 PE=1 SV=1 PF00487:Fatty acid desaturase|PF00173:Cytochrome b5-like Heme/Steroid binding domain
Chr4_51	428.13	49.115	3.12395	7.20739e-06	0.000186459	-
Chr2_78	121.731	14.0785	3.11381	0.000939304	0.00940002	sp|B2AE04|CEL6C_PODAN 1,4-beta-D-glucan cellobiohydrolase CEL6C OS=Podospora anserina (strain S / ATCC MYA-4624 / DSM 980 / FGSC 10383) OX=515849 GN=CEL6C PE=1 SV=1 PF01341:Glycosyl hydrolases family 6
Chr1_367	252.926	29.2619	3.11309	1.4684e-09	1.25723e-07	-
Chr7_679	3328.5	385.496	3.1098	9.19899e-05	0.00154819	-
Chr6_107	3504.26	406.349	3.10844	3.1379e-09	2.52624e-07	sp|B0DN41|CYNS_LACBS Cyanate hydratase OS=Laccaria bicolor (strain S238N-H82 / ATCC MYA-4686) OX=486041 GN=CYN1 PE=3 SV=1 PF02560:Cyanate lyase C-terminal domain
novel.21	177.292	20.6866	3.09852	3.34437e-07	1.5033e-05	-
Chr12_383	524.483	61.5564	3.0914	4.1104e-09	3.23672e-07	sp|Q6BJW6|INV_DEBHA Invertase OS=Debaryomyces hansenii (strain ATCC 36239 / CBS 767 / BCRC 21394 / JCM 1990 / NBRC 0083 / IGC 2968) OX=284592 GN=INV PE=3 SV=2 PF08244:Glycosyl hydrolases family 32 C terminal|PF00251:Glycosyl hydrolases family 32 N-terminal domain
Chr3_867	267.34	31.4685	3.08623	1.34314e-09	1.16863e-07	sp|Q9US37|YFZ4_SCHPO Uncharacterized transporter C1039.04 OS=Schizosaccharomyces pombe (strain 972 / ATCC 24843) OX=284812 GN=SPAC1039.04 PE=3 SV=1 -
Chr8_114	3477.92	411.308	3.07995	8.89053e-07	3.4011e-05	sp|Q9USG8|MU190_SCHPO Meiotically up-regulated gene 190 protein OS=Schizosaccharomyces pombe (strain 972 / ATCC 24843) OX=284812 GN=mug190 PE=1 SV=1 PF00168:C2 domain
Chr8_758	6729.6	796.186	3.07938	8.62298e-06	0.000217347	sp|Q0DAE4|GRXC8_ORYSJ Glutaredoxin-C8 OS=Oryza sativa subsp. japonica OX=39947 GN=GRXC8 PE=2 SV=2 PF00462:Glutaredoxin
Chr5_131	244.824	28.9863	3.07862	9.58847e-06	0.000235627	-
Chr1_1227	17.0902	1.97669	3.07715	0.00235937	0.0186936	-
Chr8_63	596.79	71.1548	3.06839	1.57018e-10	1.8214e-08	sp|P38090|AGP2_YEAST General amino acid permease AGP2 OS=Saccharomyces cerevisiae (strain ATCC 204508 / S288c) OX=559292 GN=AGP2 PE=1 SV=1 PF00324:Amino acid permease
Chr4_1069	219.152	26.4387	3.04929	1.58457e-05	0.000358371	-
Chr1_245	19.8566	2.43031	3.03743	0.000201031	0.00288779	-
Chr8_460	216.371	26.5042	3.02656	5.81443e-08	3.46553e-06	-
Chr1_1389	42025.4	5201.91	3.01416	9.72334e-11	1.25639e-08	sp|M5EAX2|GMCH_MALS4 GMC oxidoreductase family protein Mala s 12 OS=Malassezia sympodialis (strain ATCC 42132) OX=1230383 GN=MSY001_2108 PE=1 SV=1 PF00732:GMC oxidoreductase|PF05199:GMC oxidoreductase|PF10300:Protein of unknown function (DUF3808)
Chr2_1264	19488.7	2458.63	2.98667	0.000376395	0.00468344	-
Chr10_293	606.128	76.9069	2.97895	7.60754e-08	4.39719e-06	PF11937:Protein of unknown function (DUF3455)
Chr7_884	596.935	75.9636	2.9742	3.43473e-07	1.53115e-05	sp|Q0DA50|C3H45_ORYSJ Zinc finger CCCH domain-containing protein 45 OS=Oryza sativa subsp. japonica OX=39947 GN=Os06g0677700 PE=4 SV=1 PF04146:YT521-B-like domain
Chr4_579	8034.25	1024.96	2.97059	5.35526e-06	0.000147756	sp|Q25BW4|BGL1B_PHACH Beta-glucosidase 1B OS=Phanerochaete chrysosporium OX=5306 GN=BGL1B PE=1 SV=1 PF00232:Glycosyl hydrolase family 1|PF00856:SET domain
Chr3_751	837.371	107.109	2.96689	4.38088e-05	0.000843946	sp|Q7YS44|FMO3_PANTR Dimethylaniline monooxygenase [N-oxide-forming] 3 OS=Pan troglodytes OX=9598 GN=FMO3 PE=3 SV=3 PF07992:Pyridine nucleotide-disulphide oxidoreductase
Chr4_382	14121.3	1819.96	2.95591	3.09674e-07	1.40961e-05	sp|P39932|STL1_YEAST Sugar transporter STL1 OS=Saccharomyces cerevisiae (strain ATCC 204508 / S288c) OX=559292 GN=STL1 PE=1 SV=2 PF00083:Sugar (and other) transporter
Chr5_826	4229.49	551.712	2.9385	0.000157315	0.00238359	sp|Q41420|CALM3_SOLTU Putative calmodulin-3 (Fragment) OS=Solanum tuberosum OX=4113 GN=PCM3 PE=5 SV=1 -
novel.1361	238.958	31.7584	2.91114	1.63626e-06	5.73115e-05	-
Chr10_499	51.2636	6.78819	2.90755	0.000817326	0.00847004	-
Chr3_593	1829.09	245.629	2.89646	4.94141e-05	0.000922283	sp|Q7Z9M8|XG74_HYPJQ Xyloglucanase OS=Hypocrea jecorina (strain QM6a) OX=431241 GN=cel74a PE=1 SV=1 -
Chr1_1270	17.9484	2.44941	2.88227	0.000792348	0.00826358	-
Chr4_403	997.858	137.146	2.86343	0.000450115	0.00540138	-
novel.543	1106.55	153.709	2.84778	6.89465e-10	6.25038e-08	-
Chr10_574	279.942	38.8419	2.84668	1.70419e-11	2.66446e-09	-
Chr2_558	564.271	79.0461	2.83595	0.000327865	0.00423087	-
Chr6_84	3613.88	507.645	2.83178	0.000254326	0.00345116	sp|Q9C2Z0|PLYA_ASPNG Pectate lyase A OS=Aspergillus niger OX=5061 GN=plyA PE=1 SV=1 PF00544:Pectate lyase
Chr10_352	3072.04	434.056	2.82317	1.45532e-07	7.32444e-06	-
Chr6_958	8111.15	1151.14	2.81688	0.000610188	0.00675843	sp|A0A1V0QSE4|ERID_HERER ABC-type transporter eriD OS=Hericium erinaceus OX=91752 GN=eriD PE=2 SV=1 PF00005:ABC transporter|PF14510:ABC-transporter N-terminal|PF01061:ABC-2 type transporter|PF06422:CDR ABC transporter
Chr9_437	39.5014	5.64504	2.80986	0.00438272	0.02949	-
novel.739	77.3294	11.0718	2.80438	4.54389e-05	0.000864542	-
Chr5_80	1439.48	208.204	2.78981	4.11166e-05	0.000802545	sp|Q941F1|PLA15_ARATH Phospholipase A1-Igamma1, chloroplastic OS=Arabidopsis thaliana OX=3702 GN=DALL4 PE=1 SV=2 PF01764:Lipase (class 3)
novel.1117	5323.11	772.766	2.78424	1.09859e-06	4.08674e-05	sp|Q9P7U2|YI7E_SCHPO Putative aryl-alcohol dehydrogenase C977.14c OS=Schizosaccharomyces pombe (strain 972 / ATCC 24843) OX=284812 GN=SPAC977.14c PE=1 SV=1 -
Chr7_291	191.92	27.882	2.78124	0.000473328	0.00558995	-
Chr7_143	79.1564	11.8016	2.74848	6.01939e-09	4.44776e-07	PF05368:NmrA-like family
Chr7_613	18.7172	2.80479	2.74787	0.000428024	0.00521184	-
Chr1_945	903.638	134.593	2.74707	6.44523e-06	0.000170386	sp|Q2U4L7|GTAA_ASPOR Glutaminase A OS=Aspergillus oryzae (strain ATCC 42149 / RIB 40) OX=510516 GN=gtaA PE=1 SV=2 PF16335:Domain of unknown function (DUF4965)
Chr11_278	39.4157	5.9895	2.72402	0.00133522	0.0123219	-
Chr6_540	41.1969	6.27119	2.71898	0.00164918	0.0143906	sp|P33303|SFC1_YEAST Succinate/fumarate mitochondrial transporter OS=Saccharomyces cerevisiae (strain ATCC 204508 / S288c) OX=559292 GN=SFC1 PE=1 SV=2 PF00153:Mitochondrial carrier protein
novel.1135	60.8277	9.19666	2.71219	3.25526e-08	2.07797e-06	-
Chr2_1120	804.907	123.199	2.70778	5.06116e-05	0.000943002	sp|A1DBT4|PMEA_NEOFI Probable pectinesterase A OS=Neosartorya fischeri (strain ATCC 1020 / DSM 3700 / CBS 544.65 / FGSC A1164 / JCM 1740 / NRRL 181 / WB 181) OX=331117 GN=pmeA PE=3 SV=1 PF01095:Pectinesterase
novel.1310	516.857	79.131	2.70632	3.45532e-06	0.000103258	-
Chr9_681	13.4742	2.07766	2.7037	0.00297904	0.0221947	-
Chr8_89	340.265	53.2909	2.67597	0.000741539	0.00784674	-
Chr1_928	30.3786	4.67777	2.67543	0.00048539	0.00569792	-
Chr2_351	1713.44	272.476	2.65277	2.09183e-06	6.96501e-05	sp|D4B0V1|E13B_ARTBC Probable glucan endo-1,3-beta-glucosidase ARB_02077 OS=Arthroderma benhamiae (strain ATCC MYA-4681 / CBS 112371) OX=663331 GN=ARB_02077 PE=1 SV=1 PF12708:Pectate lyase superfamily protein
Chr3_620	2616.79	417.966	2.64651	3.9345e-10	3.85867e-08	-
Chr10_507	4846.63	774.973	2.64466	2.62351e-10	2.74781e-08	sp|Q9P3U1|YKX5_SCHPO Uncharacterized RNA-binding protein C328.05 OS=Schizosaccharomyces pombe (strain 972 / ATCC 24843) OX=284812 GN=SPAC328.05 PE=4 SV=3 PF00076:RNA recognition motif. (a.k.a. RRM, RBD, or RNP domain)
Chr3_96	551.121	88.3346	2.64096	9.13401e-09	6.52568e-07	-
Chr1_403	4076.28	656.257	2.63485	0.000840775	0.00863014	sp|P07921|LACP_KLULA Lactose permease OS=Kluyveromyces lactis (strain ATCC 8585 / CBS 2359 / DSM 70799 / NBRC 1267 / NRRL Y-1140 / WM37) OX=284590 GN=LAC12 PE=3 SV=1 PF00083:Sugar (and other) transporter
Chr5_931	3567.81	575.742	2.6315	0.00320062	0.0234249	sp|Q04894|ADH6_YEAST NADP-dependent alcohol dehydrogenase 6 OS=Saccharomyces cerevisiae (strain ATCC 204508 / S288c) OX=559292 GN=ADH6 PE=1 SV=1 PF08240:Alcohol dehydrogenase GroES-like domain|PF00107:Zinc-binding dehydrogenase
novel.1112	57.7262	9.34949	2.62931	7.48702e-07	2.93709e-05	-
Chr1_944	1291.07	209.792	2.62133	2.46823e-06	7.90128e-05	sp|Q2U4L7|GTAA_ASPOR Glutaminase A OS=Aspergillus oryzae (strain ATCC 42149 / RIB 40) OX=510516 GN=gtaA PE=1 SV=2 PF16334:Domain of unknown function (DUF4964)|PF17168:Domain of unknown function (DUF5127)
Chr8_617	1313.21	213.586	2.62032	0.000708264	0.00759518	sp|P07982|GUN2_HYPJE Endoglucanase EG-II OS=Hypocrea jecorina OX=51453 GN=egl2 PE=1 SV=1 PF00734:Fungal cellulose binding domain|PF00150:Cellulase (glycosyl hydrolase family 5)|PF00067:Cytochrome P450
Chr6_438	6914.98	1126.19	2.61829	3.97089e-08	2.46195e-06	-
Chr7_674	1370.63	226.927	2.59469	0.000154428	0.00235475	sp|B8NDL1|ABNA_ASPFN Probable arabinan endo-1,5-alpha-L-arabinosidase A OS=Aspergillus flavus (strain ATCC 200026 / FGSC A1120 / NRRL 3357 / JCM 12722 / SRRC 167) OX=332952 GN=abnA PE=3 SV=1 PF04616:Glycosyl hydrolases family 43
Chr2_387	100.516	16.6704	2.59257	6.23794e-05	0.00112722	-
Chr2_570	85.568	14.3793	2.58028	0.000165523	0.00247322	sp|P04323|POL3_DROME Retrovirus-related Pol polyprotein from transposon 17.6 OS=Drosophila melanogaster OX=7227 GN=pol PE=4 SV=1 PF00078:Reverse transcriptase (RNA-dependent DNA polymerase)
Chr7_351	577.57	97.1229	2.57221	4.52313e-05	0.000864423	sp|Q5A599|NIK1_CANAL Histidine protein kinase NIK1 OS=Candida albicans (strain SC5314 / ATCC MYA-2876) OX=237561 GN=NIK1 PE=1 SV=3 PF00512:His Kinase A (phospho-acceptor) domain|PF02518:Histidine kinase-, DNA gyrase B-, and HSP90-like ATPase|PF00360:Phytochrome region|PF00072:Response regulator receiver domain
Chr12_372	222.094	37.3058	2.56994	6.21832e-08	3.66575e-06	-
Chr6_46	1891.96	319.716	2.56539	2.87128e-05	0.000595681	sp|P87024|SKN1_CANAX Beta-glucan synthesis-associated protein SKN1 OS=Candida albicans OX=5476 GN=SKN1 PE=2 SV=1 PF03935:Beta-glucan synthesis-associated protein (SKN1)
Chr9_297	499.504	85.0156	2.55401	1.33625e-07	6.89734e-06	-
novel.911	289.889	49.5337	2.54751	3.7247e-06	0.00011039	-
Chr10_231	4966.65	855.592	2.53742	2.4543e-09	1.99075e-07	PF12937:F-box-like
novel.1276	59.5306	10.2955	2.52946	0.000267215	0.00358993	-
Chr10_85	1314.31	228.423	2.5244	6.90839e-11	9.43388e-09	sp|A0A3S9NM20|ASTB_TALWO Cytochrome P450 monooxygenase astB OS=Talaromyces wortmannii OX=28567 GN=astB PE=1 SV=1 PF00067:Cytochrome P450
Chr5_818	925.835	160.927	2.52368	0.000196534	0.00283072	-
Chr7_863	649.731	113.132	2.52116	3.90743e-10	3.85867e-08	sp|D4ALQ5|CRH11_ARTBC Probable extracellular glycosidase ARB_05253 OS=Arthroderma benhamiae (strain ATCC MYA-4681 / CBS 112371) OX=663331 GN=ARB_05253 PE=1 SV=2 PF00722:Glycosyl hydrolases family 16
Chr1_1240	726.353	126.499	2.52089	2.35878e-07	1.12099e-05	-
Chr6_404	489.774	85.9435	2.51272	4.13973e-12	7.56939e-10	sp|P25042|ROX1_YEAST Repressor ROX1 OS=Saccharomyces cerevisiae (strain ATCC 204508 / S288c) OX=559292 GN=ROX1 PE=1 SV=1 PF00505:HMG (high mobility group) box
Chr2_720	824.243	144.603	2.51079	0.000174505	0.00257533	sp|P31434|XYLS_ECOLI Alpha-xylosidase OS=Escherichia coli (strain K12) OX=83333 GN=yicI PE=1 SV=2 PF13802:Galactose mutarotase-like|PF01055:Glycosyl hydrolases family 31
Chr6_28	3447.55	606.482	2.50695	2.213e-05	0.000477476	sp|O14405|GUN4_HYPJE Endoglucanase-4 OS=Hypocrea jecorina OX=51453 GN=cel61a PE=1 SV=1 PF03443:Glycosyl hydrolase family 61
Chr1_1289	310.031	54.7048	2.50368	7.10882e-11	9.58624e-09	sp|Q1E8D2|AG19_COCIM Heat-stable 19 kDa antigen OS=Coccidioides immitis (strain RS) OX=246410 GN=CSA PE=3 SV=1 PF07249:Cerato-platanin
Chr8_612	2413.56	427.295	2.49758	1.35289e-09	1.16863e-07	-
Chr2_184	157.033	27.7892	2.49546	0.000319941	0.00414348	sp|B1MM05|TETX_MYCA9 Flavin-dependent monooxygenase OS=Mycobacteroides abscessus (strain ATCC 19977 / DSM 44196 / CIP 104536 / JCM 13569 / NCTC 13031 / TMC 1543) OX=561007 GN=tetX PE=1 SV=1 PF01494:FAD binding domain
Chr1_270	12042.9	2136.49	2.49485	0.000534639	0.00612932	sp|P9WEZ6|ORYC_ASPOR MFS-type transporter oryC OS=Aspergillus oryzae (strain ATCC 42149 / RIB 40) OX=510516 GN=oryC PE=3 SV=1 PF00083:Sugar (and other) transporter
Chr3_796	4489.12	802.84	2.48344	1.73471e-18	9.35705e-16	sp|F1SY83|CY089_POSPM Cytochrome P450 monooxygenase 89 OS=Postia placenta (strain ATCC 44394 / Madison 698-R) OX=561896 GN=CYP089 PE=1 SV=1 PF00067:Cytochrome P450
Chr8_108	602.795	108.067	2.47984	0.000149415	0.00229287	-
Chr3_934	612.15	110.247	2.47258	0.000107237	0.00175284	-
Chr1_200	34.1658	6.17295	2.47197	0.000294971	0.00387815	-
Chr5_903	1222.94	221.05	2.46812	5.89752e-14	1.76729e-11	-
Chr3_1272	34.6396	6.32031	2.46538	0.00100729	0.00990575	-
Chr8_56	2014.91	365.276	2.46368	3.2459e-05	0.000664455	-
Chr9_424	584.615	107.409	2.44394	9.95351e-06	0.000243489	-
Chr3_264	10826.9	1992.44	2.44208	1.78036e-08	1.2156e-06	sp|Q96V64|EXG_BLUGR Glucan 1,3-beta-glucosidase OS=Blumeria graminis OX=34373 PE=3 SV=1 PF00150:Cellulase (glycosyl hydrolase family 5)
Chr7_328	4666.55	861.294	2.43792	5.17597e-06	0.000143913	sp|P22189|ATC3_SCHPO Calcium-transporting ATPase 3 OS=Schizosaccharomyces pombe (strain 972 / ATCC 24843) OX=284812 GN=cta3 PE=1 SV=1 PF00122:E1-E2 ATPase|PF13246:Cation transport ATPase (P-type)|PF00702:haloacid dehalogenase-like hydrolase|PF00690:Cation transporter/ATPase, N-terminus|PF00689:Cation transporting ATPase, C-terminus
Chr2_581	107623	19887.4	2.43605	1.10939e-13	2.72003e-11	sp|F2QY27|ALOX1_KOMPC Alcohol oxidase 1 OS=Komagataella phaffii (strain ATCC 76273 / CBS 7435 / CECT 11047 / NRRL Y-11430 / Wegner 21-1) OX=981350 GN=AOX1 PE=1 SV=1 PF05199:GMC oxidoreductase|PF00732:GMC oxidoreductase
Chr6_898	1432.8	264.958	2.43556	7.82046e-12	1.36076e-09	-
Chr8_338	130.302	24.1093	2.43051	3.86878e-09	3.06885e-07	-
novel.1224	47.8507	8.8331	2.42958	4.10602e-06	0.000118122	-
Chr2_465	168.591	31.3047	2.42842	0.000122919	0.00195871	-
Chr8_392	279.836	51.9695	2.42689	1.45973e-07	7.32444e-06	-
Chr7_518	3369.05	630.674	2.41726	0.00021555	0.00303175	sp|Q00023|CEL1_AGABI Cellulose-growth-specific protein OS=Agaricus bisporus OX=5341 GN=cel1 PE=3 SV=1 PF03443:Glycosyl hydrolase family 61|PF00734:Fungal cellulose binding domain|PF07200:Modifier of rudimentary (Mod(r)) protein
novel.147	495.007	92.6786	2.41608	0.000493286	0.00577177	sp|O13941|YEPB_SCHPO Uncharacterized beta-glucan synthesis-associated protein C23H3.11c OS=Schizosaccharomyces pombe (strain 972 / ATCC 24843) OX=284812 GN=SPAC23H3.11c PE=3 SV=1 PF03935:Beta-glucan synthesis-associated protein (SKN1)
Chr4_147	6570.34	1232.6	2.41419	1.8961e-12	3.78798e-10	PF07690:Major Facilitator Superfamily
Chr4_864	9312.89	1749.84	2.41204	1.97518e-10	2.19673e-08	sp|O34718|IOLT_BACSU Major myo-inositol transporter IolT OS=Bacillus subtilis (strain 168) OX=224308 GN=iolT PE=2 SV=1 -
Chr7_717	305.994	57.727	2.4051	0.000192473	0.00279086	sp|Q8NJ73|XYN6_MAGGR Endo-1,4-beta-xylanase 6 OS=Magnaporthe grisea OX=148305 GN=XYL6 PE=1 SV=1 PF13472:GDSL-like Lipase/Acylhydrolase family|PF00734:Fungal cellulose binding domain
Chr3_263	7736.33	1466.14	2.39961	2.57482e-05	0.000542522	sp|Q9UT55|ART1A_SCHPO Damage-control phosphatase SPAC806.04c OS=Schizosaccharomyces pombe (strain 972 / ATCC 24843) OX=284812 GN=SPAC806.04c PE=3 SV=2 PF01937:Protein of unknown function DUF89
Chr7_196	34.8836	6.65932	2.39506	0.000193118	0.00279398	sp|P50505|HAK1_SCHOC High affinity potassium transporter OS=Schwanniomyces occidentalis OX=27300 GN=HAK1 PE=3 SV=2 PF02705:K+ potassium transporter
Chr9_535	362.215	69.1539	2.38957	0.00590026	0.0367931	-
Chr4_86	765.235	147.356	2.37685	3.96897e-06	0.0001151	sp|P49374|HGT1_KLULA High-affinity glucose transporter OS=Kluyveromyces lactis (strain ATCC 8585 / CBS 2359 / DSM 70799 / NBRC 1267 / NRRL Y-1140 / WM37) OX=284590 GN=HGT1 PE=3 SV=1 PF00083:Sugar (and other) transporter
Chr5_130	923.138	178.853	2.36812	0.00135451	0.012468	-
Chr3_295	1256.77	243.775	2.36624	0.000303939	0.0039696	PF07944:Beta-L-arabinofuranosidase, GH127
Chr11_170	1112.99	218.624	2.34766	2.16059e-06	7.14827e-05	sp|G2Q9T3|CEL61_MYCTT Polysaccharide monooxygenase Cel61a OS=Myceliophthora thermophila (strain ATCC 42464 / BCRC 31852 / DSM 1799) OX=573729 GN=Cel61a PE=1 SV=1 PF03443:Glycosyl hydrolase family 61
Chr6_56	732.778	144.12	2.34711	1.35408e-09	1.16863e-07	sp|P37967|PNBA_BACSU Para-nitrobenzyl esterase OS=Bacillus subtilis (strain 168) OX=224308 GN=pnbA PE=1 SV=2 PF00135:Carboxylesterase family
Chr1_489	925.979	182.258	2.34546	0.00110686	0.0106519	PF01965:DJ-1/PfpI family
Chr6_688	826.685	163.206	2.3402	3.01378e-05	0.000621657	-
Chr5_248	327.514	64.8033	2.3391	6.97612e-06	0.000181345	sp|Q0CZH2|PYTC_ASPTN Methyltransferase pytC OS=Aspergillus terreus (strain NIH 2624 / FGSC A1156) OX=341663 GN=pytC PE=2 SV=2 PF13847:Methyltransferase domain
Chr8_757	17137.2	3391.97	2.33693	5.51043e-07	2.24326e-05	sp|Q4R0J7|ARD1_UROFA D-arabinitol dehydrogenase 1 OS=Uromyces fabae OX=55588 GN=ARD1 PE=1 SV=1 PF00107:Zinc-binding dehydrogenase|PF08240:Alcohol dehydrogenase GroES-like domain
Chr9_290	173.35	34.3606	2.3352	0.00138776	0.0126767	sp|Q556Y8|DUSPR_DICDI Probable rhodanese domain-containing dual specificity protein phosphatase OS=Dictyostelium discoideum OX=44689 GN=DDB_G0273199 PE=3 SV=1 PF00782:Dual specificity phosphatase, catalytic domain
Chr7_566	77.0709	15.2489	2.33474	0.00564621	0.0355999	PF03330:Lytic transglycolase
Chr10_441	239.219	47.4533	2.33319	6.3325e-05	0.00114049	PF10250:GDP-fucose protein O-fucosyltransferase
Chr1_863	1267.87	252.85	2.32601	1.01829e-05	0.000247975	PF03227:Gamma interferon inducible lysosomal thiol reductase (GILT)
Chr9_263	2371.78	475.117	2.31958	2.00366e-07	9.81792e-06	sp|A0A0A2IBP6|CNSO_PENEN MFS-type transporter cnsO OS=Penicillium expansum OX=27334 GN=cnsO PE=3 SV=1 PF07690:Major Facilitator Superfamily
Chr2_582	1200.81	241.899	2.31154	1.34185e-10	1.6265e-08	PF07080:Protein of unknown function (DUF1348)
Chr5_854	1967.48	398.72	2.30288	0.000278149	0.00370453	sp|B0ZT45|TSF1_ELSFA Transcription factor 1 OS=Elsinoe fawcettii OX=40997 GN=TSF1 PE=2 SV=1 -
Chr10_53	8777.51	1783.33	2.2992	0.00106181	0.0102826	sp|P07921|LACP_KLULA Lactose permease OS=Kluyveromyces lactis (strain ATCC 8585 / CBS 2359 / DSM 70799 / NBRC 1267 / NRRL Y-1140 / WM37) OX=284590 GN=LAC12 PE=3 SV=1 PF00083:Sugar (and other) transporter
Chr1_1019	332.756	67.6748	2.29882	7.62212e-08	4.39719e-06	PF00144:Beta-lactamase
Chr10_75	34.249	6.94101	2.29816	0.0012907	0.0120346	sp|A6SSW9|BOA17_BOTFB Oxidoreductase BOA17 OS=Botryotinia fuckeliana (strain B05.10) OX=332648 GN=BOA17 PE=2 SV=1 PF00106:short chain dehydrogenase
Chr4_629	1345.43	274.114	2.29549	3.95652e-06	0.000115048	PF00168:C2 domain
Chr9_679	314.229	64.4479	2.28662	0.000154539	0.00235475	-
Chr1_499	6385.19	1313.76	2.281	6.68895e-05	0.00119669	sp|P0CN83|GLGB_CRYNB 1,4-alpha-glucan-branching enzyme OS=Cryptococcus neoformans var. neoformans serotype D (strain B-3501A) OX=283643 GN=GLC3 PE=3 SV=1 PF02806:Alpha amylase, C-terminal all-beta domain|PF00128:Alpha amylase, catalytic domain|PF02922:Carbohydrate-binding module 48 (Isoamylase N-terminal domain)
novel.1075	1424.88	293.447	2.27982	2.36502e-05	0.000505225	sp|P35735|SFK1_YEAST Protein SFK1 OS=Saccharomyces cerevisiae (strain ATCC 204508 / S288c) OX=559292 GN=SFK1 PE=1 SV=1 -
Chr9_699	26.8737	5.56591	2.27673	0.00217751	0.0176309	PF00069:Protein kinase domain
Chr3_1258	9425.02	1946.89	2.27534	4.52209e-08	2.74069e-06	sp|Q9URX1|YLX5_SCHPO UNC93-like protein C922.05c OS=Schizosaccharomyces pombe (strain 972 / ATCC 24843) OX=284812 GN=SPAC922.05c PE=3 SV=1 PF07690:Major Facilitator Superfamily
Chr1_1001	290.043	60.1868	2.26905	2.10522e-17	9.08444e-15	-
novel.276	23.3994	4.92065	2.25347	0.00304292	0.0225151	-
Chr3_1202	163.158	34.383	2.24564	7.43842e-05	0.00130481	sp|O22788|PXG3_ARATH Probable peroxygenase 3 OS=Arabidopsis thaliana OX=3702 GN=PXG3 PE=1 SV=1 PF05042:Caleosin related protein
novel.251	128.064	27.0096	2.2456	0.000124592	0.00197346	-
Chr11_94	3225.51	680.236	2.24549	4.25979e-07	1.82359e-05	PF02469:Fasciclin domain
Chr6_353	136.092	28.8029	2.242	1.43094e-10	1.71521e-08	sp|Q10088|SPEB1_SCHPO Putative agmatinase 1 OS=Schizosaccharomyces pombe (strain 972 / ATCC 24843) OX=284812 GN=SPAC11D3.09 PE=3 SV=1 PF00491:Arginase family
Chr12_258	568.884	120.76	2.23717	2.38592e-06	7.70638e-05	sp|A7XRY8|TDID_EMENI Aminotransferase tdiD OS=Emericella nidulans (strain FGSC A4 / ATCC 38163 / CBS 112.46 / NRRL 194 / M139) OX=227321 GN=tdiD PE=1 SV=1 -
Chr12_448	42.3901	9.00229	2.23616	0.000128058	0.00199637	sp|Q3UG98|NAT9_MOUSE N-acetyltransferase 9 OS=Mus musculus OX=10090 GN=Nat9 PE=1 SV=2 PF13302:Acetyltransferase (GNAT) domain
Chr5_955	593.63	126.384	2.23204	1.1537e-06	4.27701e-05	PF03663:Glycosyl hydrolase family 76
Chr8_434	3914.25	835.979	2.22718	2.28993e-06	7.41854e-05	sp|Q2GWF3|SET1_CHAGB Histone-lysine N-methyltransferase, H3 lysine-4 specific OS=Chaetomium globosum (strain ATCC 6205 / CBS 148.51 / DSM 1962 / NBRC 6347 / NRRL 1970) OX=306901 GN=SET1 PE=3 SV=1 PF00856:SET domain
novel.741	26.7248	5.77937	2.19285	0.000699242	0.00753503	-
Chr9_667	1037.23	226.949	2.1919	7.02813e-08	4.12063e-06	sp|P39932|STL1_YEAST Sugar transporter STL1 OS=Saccharomyces cerevisiae (strain ATCC 204508 / S288c) OX=559292 GN=STL1 PE=1 SV=2 PF00083:Sugar (and other) transporter
Chr7_682	1719.59	379.037	2.182	2.08129e-09	1.72715e-07	sp|A2R797|AFCA_ASPNC Probable alpha-fucosidase A OS=Aspergillus niger (strain CBS 513.88 / FGSC A1513) OX=425011 GN=afcA PE=3 SV=1 PF14498:Glycosyl hydrolase family 65, N-terminal domain
Chr3_1324	227.739	50.3612	2.17987	3.83722e-06	0.000113104	sp|A0A3B1EFQ1|STR7_STRTC Aldo-keto reductase str7 OS=Strobilurus tenacellus OX=41251 GN=str7 PE=1 SV=1 PF00248:Aldo/keto reductase family
Chr4_1138	717.853	159.53	2.16934	1.21109e-06	4.44394e-05	sp|Q09729|YA4C_SCHPO Arrestin domain-containing protein C31A2.12 OS=Schizosaccharomyces pombe (strain 972 / ATCC 24843) OX=284812 GN=SPAC31A2.12 PE=1 SV=1 PF00339:Arrestin (or S-antigen), N-terminal domain
novel.792	32.3296	7.119	2.16655	0.00293771	0.0219474	-
Chr2_423	2772.78	619.114	2.16304	3.45202e-06	0.000103258	-
Chr9_438	135.98	30.2993	2.1615	0.000566226	0.00641644	PF17919:RNase H-like domain found in reverse transcriptase
Chr8_775	29.6082	6.63749	2.16004	0.000831367	0.00856618	sp|Q5UR67|RIBX_MIMIV N-glycosidase R617 OS=Acanthamoeba polyphaga mimivirus OX=212035 GN=MIMI_R617 PE=3 SV=1 PF08719:Domain of unknown function (DUF1768)
Chr7_326	521.442	116.991	2.15701	1.59328e-05	0.000359587	sp|P22189|ATC3_SCHPO Calcium-transporting ATPase 3 OS=Schizosaccharomyces pombe (strain 972 / ATCC 24843) OX=284812 GN=cta3 PE=1 SV=1 PF00122:E1-E2 ATPase
Chr1_700	5319.76	1193.52	2.15609	0.000141011	0.00217629	PF01965:DJ-1/PfpI family
Chr5_785	1553.46	349.484	2.1524	9.92728e-09	6.99971e-07	-
Chr6_938	470.582	106.13	2.14988	4.11941e-07	1.77761e-05	sp|L7WRR9|NOTP_ASPVE Short chain dehydrogenases/reductase notP' OS=Aspergillus versicolor OX=46472 GN=notP' PE=1 SV=1 -
Chr4_868	362.217	81.8024	2.14693	0.00146386	0.0131711	sp|Q5A3P6|PKH2_CANAL Serine/threonine-protein kinase PKH2 OS=Candida albicans (strain SC5314 / ATCC MYA-2876) OX=237561 GN=PKH2 PE=1 SV=2 PF00069:Protein kinase domain
Chr7_129	2380.11	538.079	2.14514	0.00273538	0.0208252	sp|Q0CTV2|ABFA_ASPTN Probable alpha-L-arabinofuranosidase A OS=Aspergillus terreus (strain NIH 2624 / FGSC A1156) OX=341663 GN=abfA PE=3 SV=1 PF06964:Alpha-L-arabinofuranosidase C-terminal domain
Chr10_589	47.1759	10.7109	2.13928	0.0026154	0.0202186	-
Chr4_1099	4995.3	1134.69	2.13837	0.00263426	0.020241	sp|P0AEP2|GALP_ECOL6 Galactose-proton symporter OS=Escherichia coli O6:H1 (strain CFT073 / ATCC 700928 / UPEC) OX=199310 GN=galP PE=3 SV=1 PF00083:Sugar (and other) transporter
Chr7_776	284.127	64.7772	2.13261	0.00102715	0.0100461	-
Chr10_309	1121.09	257.328	2.1229	1.63455e-09	1.37762e-07	sp|P23262|NHG1_PSEPU Salicylate hydroxylase OS=Pseudomonas putida OX=303 GN=nahG PE=1 SV=4 PF01494:FAD binding domain
Chr1_340	661.176	151.976	2.12032	0.00706474	0.04167	-
Chr1_1358	5025.2	1159.2	2.11582	8.8935e-14	2.34007e-11	PF00397:WW domain
Chr2_400	1417.7	328.354	2.11015	0.000641378	0.0070532	sp|N4WR35|RED1_COCH4 NADP-dependent oxidoreductase RED1 OS=Cochliobolus heterostrophus (strain C4 / ATCC 48331 / race T) OX=665024 GN=RED1 PE=3 SV=1 PF16884:N-terminal domain of oxidoreductase|PF00107:Zinc-binding dehydrogenase
novel.1204	16.619	3.90366	2.10723	0.00804835	0.0456256	-
Chr2_389	88.1123	20.5522	2.10606	0.000306355	0.0039915	sp|O13780|YEO2_SCHPO Uncharacterized protein C17G6.02c OS=Schizosaccharomyces pombe (strain 972 / ATCC 24843) OX=284812 GN=SPAC17G6.02c PE=4 SV=1 PF04479:RTA1 like protein
Chr2_1135	244.673	57.0615	2.10106	3.29384e-05	0.000672992	-
Chr3_855	10315.4	2410.74	2.09723	0.000570905	0.0064471	-
Chr6_549	5723.32	1337.78	2.09697	0.000786004	0.00820853	sp|A0A0H2VG78|GLCP_STAES Glucose transporter GlcP OS=Staphylococcus epidermidis (strain ATCC 12228 / FDA PCI 1200) OX=176280 GN=glcP PE=1 SV=2 PF00083:Sugar (and other) transporter
Chr3_49	2421.49	568.377	2.09094	3.30958e-06	0.000100291	sp|O60017|DAK_PICAN Dihydroxyacetone kinase OS=Pichia angusta OX=870730 GN=DAK PE=3 SV=1 PF02733:Dak1 domain
novel.244	16.2104	3.80268	2.08154	0.00678739	0.0404991	sp|Q03656|SKY1_YEAST Serine/threonine-protein kinase SKY1 OS=Saccharomyces cerevisiae (strain ATCC 204508 / S288c) OX=559292 GN=SKY1 PE=1 SV=1 PF00069:Protein kinase domain
Chr6_870	604.001	142.962	2.07878	1.18844e-05	0.000281159	-
Chr7_249	3029	719.594	2.07364	5.51371e-06	0.00015174	PF13813:Membrane bound O-acyl transferase family
Chr4_831	132.756	31.5318	2.06935	3.87872e-06	0.000114015	sp|F1SYH7|CY215_POSPM Cytochrome P450 monooxygenase 215 OS=Postia placenta (strain ATCC 44394 / Madison 698-R) OX=561896 GN=CYP215 PE=1 SV=1 PF00067:Cytochrome P450
novel.1212	951.293	226.811	2.06776	1.22776e-06	4.48986e-05	PF12937:F-box-like
Chr7_105	125.15	29.8969	2.06591	1.77222e-05	0.000395014	sp|Q5B4Z3|SEPH_EMENI Cytokinesis protein sepH OS=Emericella nidulans (strain FGSC A4 / ATCC 38163 / CBS 112.46 / NRRL 194 / M139) OX=227321 GN=sepH PE=3 SV=2 PF00069:Protein kinase domain
novel.336	78.7261	18.7187	2.06277	8.69701e-06	0.000218447	-
Chr6_617	669.302	160.375	2.06142	1.93406e-10	2.1734e-08	-
Chr12_380	176.828	42.3547	2.06056	8.1287e-05	0.00139416	-
Chr10_387	403.507	96.8084	2.05949	6.01882e-05	0.00109312	sp|Q9Y7K0|YGL3_SCHPO UPF0659 protein C216.03 OS=Schizosaccharomyces pombe (strain 972 / ATCC 24843) OX=284812 GN=SPBC216.03 PE=3 SV=1 PF13460:NAD(P)H-binding
Chr8_145	36.0875	8.6633	2.05725	0.000475586	0.00560723	-
Chr10_463	912.308	220	2.05121	6.72885e-06	0.000176191	-
Chr10_245	5731.75	1382.89	2.05118	0.00696858	0.0412917	PF01823:MAC/Perforin domain
Chr9_60	25.5019	6.09927	2.05036	0.00174131	0.0149185	-
novel.196	118.832	28.6964	2.04844	0.0040647	0.0279662	-
Chr5_357	167.998	40.7901	2.04476	0.00511797	0.0330813	PF05368:NmrA-like family
Chr6_499	19221.8	4680.95	2.0379	1.9679e-05	0.000430623	sp|P22189|ATC3_SCHPO Calcium-transporting ATPase 3 OS=Schizosaccharomyces pombe (strain 972 / ATCC 24843) OX=284812 GN=cta3 PE=1 SV=1 PF00690:Cation transporter/ATPase, N-terminus|PF00702:haloacid dehalogenase-like hydrolase|PF00122:E1-E2 ATPase|PF00689:Cation transporting ATPase, C-terminus
Chr4_1172	2320.24	565.354	2.03679	0.000110227	0.00178816	sp|O74923|YJ7D_SCHPO Uncharacterized transporter C757.13 OS=Schizosaccharomyces pombe (strain 972 / ATCC 24843) OX=284812 GN=SPCC757.13 PE=3 SV=1 PF07690:Major Facilitator Superfamily
Chr10_323	1177.65	287.396	2.03497	9.70796e-09	6.8901e-07	-
Chr4_1207	1825.34	445.373	2.03466	7.26845e-06	0.000187302	PF13632:Glycosyl transferase family group 2
Chr2_459	2825.66	689.678	2.03428	4.32959e-08	2.66901e-06	sp|P12815|PDCD6_MOUSE Programmed cell death protein 6 OS=Mus musculus OX=10090 GN=Pdcd6 PE=1 SV=2 PF13499:EF-hand domain pair|PF13405:EF-hand domain
Chr1_943	114.298	27.9884	2.02726	0.00530877	0.0340016	sp|Q11174|CHIT_CAEEL Probable endochitinase OS=Caenorhabditis elegans OX=6239 GN=cht-1 PE=1 SV=1 PF00704:Glycosyl hydrolases family 18
Chr9_122	146.424	35.9437	2.02671	0.00115472	0.0110125	-
Chr6_114	2271.63	557.591	2.02636	0.000123908	0.00197156	sp|Q5AVZ7|EXGD_EMENI Glucan 1,3-beta-glucosidase D OS=Emericella nidulans (strain FGSC A4 / ATCC 38163 / CBS 112.46 / NRRL 194 / M139) OX=227321 GN=exgD PE=2 SV=1 -
Chr8_672	114.758	28.1855	2.02447	0.0020614	0.016946	PF14234:Domain of unknown function (DUF4336)
Chr1_514	3106.31	763.736	2.02416	3.80605e-13	8.05091e-11	sp|P26585|HMGL_SOYBN HMG1/2-like protein OS=Glycine max OX=3847 PE=2 SV=1 PF00505:HMG (high mobility group) box
Chr10_220	61.93	15.1589	2.02377	3.93631e-05	0.000779173	-
Chr10_268	800.844	197.892	2.01721	0.00214637	0.0174492	-
Chr1_1193	447.816	111.484	2.00619	1.14868e-05	0.000274629	-
Chr3_910	8656.39	2155.18	2.00599	3.98692e-05	0.000785886	sp|P49374|HGT1_KLULA High-affinity glucose transporter OS=Kluyveromyces lactis (strain ATCC 8585 / CBS 2359 / DSM 70799 / NBRC 1267 / NRRL Y-1140 / WM37) OX=284590 GN=HGT1 PE=3 SV=1 PF00083:Sugar (and other) transporter
Chr3_238	2492.54	622.028	2.00266	0.000122799	0.00195871	sp|P18773|EST_ACILW Esterase OS=Acinetobacter lwoffii OX=28090 GN=est PE=3 SV=2 PF07859:alpha/beta hydrolase fold
Chr8_596	131.075	527.319	-2.00643	4.86614e-16	1.87485e-13	-
Chr4_478	158.435	641.065	-2.01538	0.000184079	0.00269816	PF00856:SET domain
Chr3_499	318.897	1293.65	-2.01867	6.26018e-10	5.84858e-08	sp|P37965|GLPQ_BACSU Glycerophosphodiester phosphodiesterase OS=Bacillus subtilis (strain 168) OX=224308 GN=glpQ PE=1 SV=1 PF03009:Glycerophosphoryl diester phosphodiesterase family
Chr2_120	63.0668	255.817	-2.0188	8.69178e-08	4.85839e-06	-
Chr11_440	40.0122	163.607	-2.02569	0.00299866	0.0222793	-
novel.1099	110.956	451.459	-2.02837	4.70666e-07	1.97306e-05	-
novel.1459	72.5727	295.984	-2.02881	3.00448e-08	1.94086e-06	sp|P55306|CATA_SCHPO Catalase OS=Schizosaccharomyces pombe (strain 972 / ATCC 24843) OX=284812 GN=cta1 PE=1 SV=1 PF06628:Catalase-related immune-responsive|PF00199:Catalase
Chr8_551	11.3553	47.806	-2.05171	0.00908531	0.0496014	-
novel.58	4.88954	20.7078	-2.05383	0.00370882	0.0261338	sp|P33281|ERG2_MAGO7 C-8 sterol isomerase OS=Magnaporthe oryzae (strain 70-15 / ATCC MYA-4617 / FGSC 8958) OX=242507 GN=ERG2 PE=3 SV=1 -
Chr1_24	86.5187	360.958	-2.06266	1.144e-07	6.20173e-06	sp|O74901|YCS1_SCHPO Uncharacterized protein CC613.01 OS=Schizosaccharomyces pombe (strain 972 / ATCC 24843) OX=284812 GN=SPCC613.01 PE=1 SV=1 -
Chr2_635	140.639	588.987	-2.06892	2.49513e-08	1.64131e-06	PF17829:Gylcosyl hydrolase family 115 C-terminal domain|PF15979:Glycosyl hydrolase family 115
Chr2_1272	1788.82	7509.17	-2.06949	0.000125554	0.00197454	sp|P48466|METK_NEUCR S-adenosylmethionine synthase OS=Neurospora crassa (strain ATCC 24698 / 74-OR23-1A / CBS 708.71 / DSM 1257 / FGSC 987) OX=367110 GN=eth-1 PE=1 SV=1 PF00438:S-adenosylmethionine synthetase, N-terminal domain|PF02772:S-adenosylmethionine synthetase, central domain|PF02773:S-adenosylmethionine synthetase, C-terminal domain
Chr11_320	51.5914	216.976	-2.07438	6.21302e-07	2.48244e-05	-
Chr1_774	42.2006	179.02	-2.08224	0.00377035	0.0264992	sp|Q9P6J5|YHD5_SCHPO Uncharacterized permease C1683.05 OS=Schizosaccharomyces pombe (strain 972 / ATCC 24843) OX=284812 GN=SPBC1683.05 PE=3 SV=1 PF02133:Permease for cytosine/purines, uracil, thiamine, allantoin
Chr1_1012	13.9987	59.6828	-2.08233	0.000125461	0.00197454	-
Chr7_818	209.162	887.518	-2.08656	0.00763546	0.0439503	-
Chr12_155	2849.92	12463.6	-2.1288	6.33323e-12	1.13872e-09	-
Chr3_440	5104.99	22371.3	-2.13156	2.84436e-11	4.2618e-09	sp|P61517|CAN_ECOLI Carbonic anhydrase 2 OS=Escherichia coli (strain K12) OX=83333 GN=can PE=1 SV=1 PF00484:Carbonic anhydrase
Chr6_814	7.41943	32.9064	-2.13183	0.000255347	0.00345868	-
Chr2_516	20.6168	91.8081	-2.13705	9.96485e-05	0.00165132	-
Chr4_407	799.219	3561.12	-2.15607	0.00130299	0.0121074	-
Chr8_544	20.7182	93.5188	-2.159	0.00219853	0.0177395	-
Chr4_9	7.12619	31.2735	-2.16013	0.00333512	0.0241633	PF12680:SnoaL-like domain
Chr7_739	989.408	4439.3	-2.16567	5.1192e-05	0.000950533	sp|P13134|KEX2_YEAST Kexin OS=Saccharomyces cerevisiae (strain ATCC 204508 / S288c) OX=559292 GN=KEX2 PE=1 SV=1 PF00082:Subtilase family|PF01483:Proprotein convertase P-domain
novel.226	24.7022	112.471	-2.17494	3.19144e-08	2.04936e-06	-
Chr8_262	24.4992	109.624	-2.17746	5.4007e-07	2.21531e-05	PF11563:Protoglobin
Chr6_509	46.707	212.641	-2.17901	0.000172841	0.00255425	-
Chr11_525	42.9428	194.437	-2.18083	2.08033e-08	1.40266e-06	sp|P0CR37|TSC10_CRYNB 3-ketodihydrosphingosine reductase TSC10 OS=Cryptococcus neoformans var. neoformans serotype D (strain B-3501A) OX=283643 GN=TSC10 PE=3 SV=1 PF00106:short chain dehydrogenase
Chr3_1327	96.3519	438.66	-2.18338	0.000290083	0.00383037	-
Chr10_336	449.266	2043.23	-2.18435	2.74408e-06	8.58061e-05	-
Chr1_539	956.946	4396.51	-2.19944	0.000451024	0.00540627	sp|P0CT90|OMT2_PHACR 3-O-methyltransferase 2 OS=Phanerochaete chrysosporium (strain RP-78 / ATCC MYA-4764 / FGSC 9002) OX=273507 GN=e_gw1.4.1014.1 PE=1 SV=1 PF00891:O-methyltransferase domain
Chr1_27	4856.25	22386.9	-2.20464	2.27005e-09	1.85525e-07	sp|A0A2H3D8Y2|ARMD4_ARMGA Short-chain dehydrogenase/reductase ARMGADRAFT_1018421 OS=Armillaria gallica OX=47427 GN=ARMGADRAFT_1018421 PE=1 SV=1 PF13561:Enoyl-(Acyl carrier protein) reductase
Chr1_1264	130.99	610.166	-2.21837	7.65092e-07	2.99051e-05	-
novel.781	6.7616	32.4336	-2.2239	0.00144417	0.0130593	sp|P0C1H8|PPIA2_RHIO9 Peptidyl-prolyl cis-trans isomerase A2 OS=Rhizopus delemar (strain RA 99-880 / ATCC MYA-4621 / FGSC 9543 / NRRL 43880) OX=246409 GN=cyp1 PE=3 SV=1 PF00160:Cyclophilin type peptidyl-prolyl cis-trans isomerase/CLD
Chr1_570	845.494	3958.16	-2.22712	0.0091994	0.049973	-
Chr4_168	301.261	1427.32	-2.244	4.70959e-05	0.000885141	sp|Q7RX33|EGT1_NEUCR Ergothioneine biosynthesis protein 1 OS=Neurospora crassa (strain ATCC 24698 / 74-OR23-1A / CBS 708.71 / DSM 1257 / FGSC 987) OX=367110 GN=egt-1 PE=1 SV=3 PF03781:Sulfatase-modifying factor enzyme 1
Chr6_238	123.931	590.542	-2.24863	7.95895e-08	4.52642e-06	-
Chr6_254	7.15456	33.8682	-2.2569	7.02722e-05	0.00124482	-
Chr8_43	3751.17	17971.8	-2.26019	3.04255e-11	4.43555e-09	sp|F1SY91|CY098_POSPM Cytochrome P450 monooxygenase 98 OS=Postia placenta (strain ATCC 44394 / Madison 698-R) OX=561896 GN=CYP098 PE=1 SV=1 PF00498:FHA domain
Chr2_159	15.5707	75.6877	-2.27917	0.000110782	0.00179446	-
Chr4_980	53.5877	262.801	-2.29265	0.000286834	0.00379211	sp|Q9UTA1|YL8J_SCHPO Zinc finger protein C25B8.19c OS=Schizosaccharomyces pombe (strain 972 / ATCC 24843) OX=284812 GN=SPAC25B8.19c PE=4 SV=2 PF00096:Zinc finger, C2H2 type
novel.1259	16.4177	81.9413	-2.31846	1.2744e-07	6.67391e-06	-
Chr6_562	233.814	1172.22	-2.32413	6.26377e-06	0.000166848	sp|D4B1Z7|A2478_ARTBC Uncharacterized FAD-linked oxidoreductase ARB_02478 OS=Arthroderma benhamiae (strain ATCC MYA-4681 / CBS 112371) OX=663331 GN=ARB_02478 PE=1 SV=1 PF01565:FAD binding domain|PF08031:Berberine and berberine like
Chr9_215	71.2327	359.443	-2.33007	6.32757e-06	0.000168132	-
novel.449	37.9828	192.141	-2.3315	4.2839e-05	0.000829708	PF02076:Pheromone A receptor
Chr6_583	145.896	749.422	-2.36043	9.82163e-05	0.0016326	sp|A0A348B788|STS14_POSPM Sesquiterpene synthase 14 OS=Postia placenta (strain ATCC 44394 / Madison 698-R) OX=561896 GN=STS-14 PE=1 SV=1 -
Chr7_685	71.9665	369.955	-2.36587	0.000162604	0.00244314	sp|F1SYI1|CY219_POSPM Cytochrome P450 monooxygenase 219 OS=Postia placenta (strain ATCC 44394 / Madison 698-R) OX=561896 GN=CYP219 PE=1 SV=1 PF00067:Cytochrome P450
novel.20	7.47532	38.5117	-2.38038	0.000129772	0.00201726	-
Chr10_125	2468.94	12892.7	-2.3847	0.00483496	0.031708	-
Chr1_415	18.2277	94.3117	-2.38788	4.30648e-06	0.000122906	sp|Q5PQ53|PEF1_XENLA Peflin OS=Xenopus laevis OX=8355 GN=pef1 PE=1 SV=1 -
Chr4_891	168.137	899.826	-2.41847	0.00452366	0.0301988	-
Chr6_988	1947.54	10430.9	-2.42134	9.59244e-07	3.61829e-05	sp|P42769|GSTF1_ARATH Glutathione S-transferase PM239X14 OS=Arabidopsis thaliana OX=3702 PE=2 SV=1 PF02798:Glutathione S-transferase, N-terminal domain|PF00043:Glutathione S-transferase, C-terminal domain
Chr7_738	27319.6	146348	-2.42139	5.63866e-05	0.00103628	sp|P16933|SC3_SCHCO Fruiting body protein SC3 OS=Schizophyllum commune OX=5334 GN=SC3 PE=1 SV=2 PF01185:Fungal hydrophobin
Chr6_987	13.1163	70.3179	-2.4413	0.00648869	0.0392817	sp|P42769|GSTF1_ARATH Glutathione S-transferase PM239X14 OS=Arabidopsis thaliana OX=3702 PE=2 SV=1 PF02798:Glutathione S-transferase, N-terminal domain|PF00043:Glutathione S-transferase, C-terminal domain
Chr5_44	6.41076	35.9895	-2.4593	3.34085e-05	0.000678741	-
Chr10_270	2060.05	11472.6	-2.47756	0.00136683	0.012553	PF01823:MAC/Perforin domain
Chr6_563	181.671	1012.59	-2.47772	1.79061e-05	0.000397472	sp|F1SYH1|CY208_POSPM Cytochrome P450 monooxygenase 208 OS=Postia placenta (strain ATCC 44394 / Madison 698-R) OX=561896 GN=CYP208 PE=1 SV=1 PF00067:Cytochrome P450
Chr7_728	491.289	2770.32	-2.49471	1.27827e-05	0.00029784	sp|P82476|CDA3_CRYNH Chitin deacetylase 3 OS=Cryptococcus neoformans var. grubii serotype A (strain H99 / ATCC 208821 / CBS 10515 / FGSC 9487) OX=235443 GN=CDA3 PE=1 SV=3 PF01522:Polysaccharide deacetylase
Chr8_106	34.2275	193.518	-2.50035	9.5701e-07	3.61829e-05	-
Chr10_635	3.92556	22.8373	-2.50979	0.0031909	0.0233855	-
Chr10_543	23.7546	139.207	-2.53902	0.000976181	0.00964926	-
Chr8_480	523.043	3052.9	-2.54466	2.24874e-06	7.33056e-05	PF00656:Caspase domain
Chr1_673	979.763	5759.65	-2.55579	8.2641e-05	0.00141289	sp|P64744|SMASE_MYCBO Sphingomyelinase OS=Mycobacterium bovis (strain ATCC BAA-935 / AF2122/97) OX=233413 GN=BQ2027_MB0912 PE=3 SV=1 -
Chr6_498	4495.24	26450.7	-2.55681	1.76348e-17	7.92686e-15	-
Chr5_406	151.102	891.596	-2.55812	1.95061e-06	6.59661e-05	-
Chr7_753	93.393	552.385	-2.56048	2.79698e-06	8.72077e-05	-
Chr1_1191	31.6546	188.672	-2.56759	2.3373e-05	0.000500294	-
Chr10_13	64.9519	407.922	-2.64649	0.00142593	0.0129268	-
novel.474	909.012	5802.69	-2.67472	3.93629e-06	0.000114769	-
Chr9_51	64.9123	420.8	-2.69225	0.00125012	0.0116967	-
Chr9_285	81.6094	529.419	-2.69236	2.14062e-11	3.29901e-09	sp|Q7S5W9|PLMT_NEUCR Phosphatidyl-N-methylethanolamine N-methyltransferase OS=Neurospora crassa (strain ATCC 24698 / 74-OR23-1A / CBS 708.71 / DSM 1257 / FGSC 987) OX=367110 GN=chol-2 PE=1 SV=1 PF04191:Phospholipid methyltransferase
Chr8_158	233.48	1511.52	-2.69343	0.00162721	0.0142371	sp|O07431|CAMT_MYCTU Catechol O-methyltransferase OS=Mycobacterium tuberculosis (strain ATCC 25618 / H37Rv) OX=83332 GN=Rv0187 PE=1 SV=1 PF01596:O-methyltransferase
Chr8_473	10.5504	69.2096	-2.69566	0.00861305	0.047682	PF00656:Caspase domain
Chr8_349	36.6606	247.948	-2.75381	0.00215299	0.0174898	sp|O13991|YEG9_SCHPO Uncharacterized oxidoreductase C26H5.09c OS=Schizosaccharomyces pombe (strain 972 / ATCC 24843) OX=284812 GN=SPAC26H5.09c PE=2 SV=3 PF01408:Oxidoreductase family, NAD-binding Rossmann fold
Chr6_933	3.81122	25.7546	-2.75412	0.0018568	0.0156493	sp|P21367|YCAC_ECOLI Probable hydrolase YcaC OS=Escherichia coli (strain K12) OX=83333 GN=ycaC PE=1 SV=1 PF00857:Isochorismatase family
Chr11_364	31.2763	224.022	-2.83193	1.77996e-05	0.000395922	sp|F1SYI1|CY219_POSPM Cytochrome P450 monooxygenase 219 OS=Postia placenta (strain ATCC 44394 / Madison 698-R) OX=561896 GN=CYP219 PE=1 SV=1 PF00067:Cytochrome P450
Chr2_1333	9142.42	67376.1	-2.88154	6.28879e-10	5.84858e-08	sp|I1RV17|BUT77_GIBZE NADH:flavin oxidoreductase FG08077 OS=Gibberella zeae (strain ATCC MYA-4620 / CBS 123657 / FGSC 9075 / NRRL 31084 / PH-1) OX=229533 GN=FG08077 PE=2 SV=1 PF00724:NADH:flavin oxidoreductase / NADH oxidase family
Chr11_334	63.829	474.277	-2.89755	0.000213468	0.00301559	sp|A0A3B1EFQ1|STR7_STRTC Aldo-keto reductase str7 OS=Strobilurus tenacellus OX=41251 GN=str7 PE=1 SV=1 PF00248:Aldo/keto reductase family
Chr7_313	1666.32	12509.1	-2.90822	3.74744e-10	3.74328e-08	sp|D4AUF1|WSCD1_ARTBC WSC domain-containing protein ARB_07867 OS=Arthroderma benhamiae (strain ATCC MYA-4681 / CBS 112371) OX=663331 GN=ARB_07867 PE=1 SV=1 PF01822:WSC domain|PF09118:Domain of unknown function (DUF1929)|PF07250:Glyoxal oxidase N-terminus
Chr10_559	12.364	95.8208	-2.93027	1.17264e-05	0.000278032	-
Chr4_817	32.8904	254.922	-2.94573	5.10365e-15	1.89856e-12	PF13460:NAD(P)H-binding
Chr2_344	80.291	621.3	-2.95604	1.35221e-09	1.16863e-07	-
Chr2_1089	8.16238	66.2465	-3.00613	0.0080346	0.0456196	-
Chr2_179	2.24701	18.497	-3.04986	0.000387669	0.00480158	-
Chr10_655	23.531	199.752	-3.08687	4.21877e-19	2.39537e-16	-
Chr4_983	9.3078	83.4537	-3.14966	2.1358e-10	2.35113e-08	sp|Q9WTK8|SPO11_MOUSE Meiotic recombination protein SPO11 OS=Mus musculus OX=10090 GN=Spo11 PE=1 SV=2 PF04406:Type IIB DNA topoisomerase
Chr1_1376	137.907	1234.54	-3.16325	1.02266e-10	1.29403e-08	-
Chr9_16	0.922694	8.70423	-3.20451	0.0066867	0.0400754	PF14441:OTT_1508-like deaminase
Chr11_339	539.378	4986.4	-3.20889	2.39478e-10	2.58348e-08	sp|P14832|CYPH_YEAST Peptidyl-prolyl cis-trans isomerase OS=Saccharomyces cerevisiae (strain ATCC 204508 / S288c) OX=559292 GN=CPR1 PE=1 SV=3 PF00160:Cyclophilin type peptidyl-prolyl cis-trans isomerase/CLD
Chr10_594	6.68329	62.1868	-3.24766	3.74361e-07	1.64171e-05	sp|Q9UUH4|MSMO_SCHPO Methylsterol monooxygenase OS=Schizosaccharomyces pombe (strain 972 / ATCC 24843) OX=284812 GN=erg25 PE=3 SV=1 PF04116:Fatty acid hydroxylase superfamily
novel.552	1.47994	14.6473	-3.24895	0.00317327	0.0232879	-
Chr2_1358	32.7123	322.444	-3.30474	3.02688e-10	3.1099e-08	-
Chr3_1321	4.84826	53.7303	-3.44055	2.48681e-06	7.92425e-05	-
Chr2_288	177.808	1934.27	-3.44477	1.98625e-21	1.876e-18	-
Chr8_450	2.55656	30.986	-3.53251	0.000285648	0.00379037	-
Chr2_1026	363.677	4286.18	-3.55972	3.02822e-21	2.51296e-18	sp|F1SYH1|CY208_POSPM Cytochrome P450 monooxygenase 208 OS=Postia placenta (strain ATCC 44394 / Madison 698-R) OX=561896 GN=CYP208 PE=1 SV=1 PF00067:Cytochrome P450
Chr7_752	442.196	5241.59	-3.5666	5.23375e-20	3.52886e-17	sp|P51538|CP3A9_RAT Cytochrome P450 3A9 OS=Rattus norvegicus OX=10116 GN=Cyp3a9 PE=2 SV=2 PF00067:Cytochrome P450
Chr2_1253	708.928	8474.07	-3.57877	1.51726e-10	1.77915e-08	sp|Q9NL98|PRDX_ASCSU Peroxiredoxin OS=Ascaris suum OX=6253 PE=2 SV=1 PF00578:AhpC/TSA family|PF10417:C-terminal domain of 1-Cys peroxiredoxin
novel.843	7.40652	94.4355	-3.63611	8.26264e-09	5.94249e-07	-
Chr1_450	2289.63	35367.9	-3.94935	2.60336e-05	0.000547468	-
Chr2_1344	39.3495	615.431	-3.96234	1.70041e-07	8.45348e-06	sp|P9WEW2|STS1_STEHR Delta(6)-protoilludene synthase STEHIDRAFT_73029 OS=Stereum hirsutum (strain FP-91666) OX=721885 GN=STEHIDRAFT_73029 PE=1 SV=1 -
novel.501	0.838426	21.9601	-4.60802	0.00106114	0.0102826	-
Chr1_882	140.937	6752.91	-5.58081	2.08677e-21	1.876e-18	-
Chr6_57	64.3852	3329.8	-5.69444	1.16059e-05	0.000275781	-
