# Supplementary material for: Whole-Genome Sequencing of Flammulina filiformis and Multi-Omics Analysis in Response to Low Temperature
Source: J Fungi (Basel). 2025 Mar 17;11(3):229. doi: 10.3390/jof11030229 (PMC11942922; doi:10.3390/jof11030229)
Supplement: Supplementary file 1 [file jof-11-00229-s001.zip › Table S7-DAMs between ML and M samples (FC=1.5).xlsx]

## Sheet: ML.vs.M_all_diff.anno
Table S7 96 DAMs (Up 54 and Down 42) between ML and M samples (VIP > 1.0，FC > 1.5 or FC < 0.667, P< 0.05)
Compound_ID	Name	Formula	Molecular Weight	RT [min]	m/z	KEGG_pathway	Class_I	Class_II	Class_III	Class_IV	FC	log2FC	Pvalue	VIP	Up.Down(ML vs M)	ML_1 Quantitative value	ML_2 Quantitative value	ML_3 Quantitative value	M_1 Quantitative value	M_2 Quantitative value	M_3 Quantitative value
Com_5778_neg	Biotin	C10 H16 N2 O3 S	244.088	4.803	243.081	map00780 Biotin metabolism;map01100 Metabolic pathways;map02010 ABC transporters	Organoheterocyclic compounds	Biotin and derivatives	Not available	Biotin and derivatives	31.8857	4.99484	0.00047195	3.47204	up	4.81465e+07	2.85905e+07	3.65441e+07	1.49779e+06	1.33301e+06	721920
Com_5333_pos	Roquefortine C	C22 H23 N5 O2	389.186	6.208	390.193	--	Organoheterocyclic compounds	Indoles and derivatives	Pyrroloindoles	Pyrroloindoles	29.6103	4.88803	0.0292452	3.00787	up	1.36559e+07	1.35356e+07	2.53902e+06	323564	369571	310925
Com_2695_pos	PMK	C16 H30 N4 O4 S	374.2	5.198	188.107	--					23.9712	4.58323	0.000677987	3.29719	up	4.29603e+07	2.18006e+07	2.0485e+07	1.32269e+06	1.41695e+06	816541
Com_108_pos	N2-neopentyl-5-methyl-1,3,4-thiadiazol-2-amine	C8 H15 N3 S	185.099	1.462	186.106	--					19.3976	4.2778	0.0472603	2.66028	up	7.18028e+08	3.64035e+08	7.79776e+08	3.62741e+06	7.84893e+07	1.38663e+07
Com_32_pos	L-Ergothioneine	C9 H15 N3 O2 S	229.089	1.462	230.096	--	Organic acids and derivatives	Carboxylic acids and derivatives	Amino acids, peptides, and analogues	Histidine and derivatives	18.2088	4.18656	0.0307679	2.62922	up	2.71616e+09	1.35568e+09	2.88867e+09	2.73822e+07	2.96607e+08	5.82719e+07
Com_4665_neg	Irinotecan	C33 H38 N4 O6	586.275	5.898	585.268	--	Alkaloids and derivatives	Camptothecins	Not available	Camptothecins	13.389	3.74297	0.0190375	2.59239	up	4.79233e+06	2.77857e+06	1.48818e+07	958686	372100	346170
Com_7237_neg	Guanosine 5'-diphospho-??-L-fucose	C16 H25 N5 O15 P2	589.082	1.909	588.075	--					11.7879	3.55924	0.00611274	2.57107	up	1.036e+08	4.15037e+07	4.33226e+07	4.43473e+06	4.58036e+06	6.96964e+06
Com_14_neg	Indole-3-lactic acid	C11 H11 N O3	205.074	5.733	204.066	map00380 Tryptophan metabolism	Organoheterocyclic compounds	Indoles and derivatives	Indolyl carboxylic acids and derivatives	Indolyl carboxylic acids and derivatives	9.86095	3.30173	0.00119387	1.66138	up	1.11075e+10	6.35667e+09	1.09759e+10	8.0526e+08	1.3773e+09	7.0155e+08
Com_8927_pos	UDP	C9 H14 N2 O12 P2	404.002	1.842	405.01	map00240 Pyrimidine metabolism;map01100 Metabolic pathways	Nucleosides, nucleotides, and analogues	Pyrimidine nucleotides	Pyrimidine nucleotide sugars	Pyrimidine nucleotide sugars	9.61126	3.26473	0.0016349	2.03335	up	7.45265e+07	4.7677e+07	6.61767e+07	7.68342e+06	4.12339e+06	7.79315e+06
Com_2781_pos	Prostaglandin E1	C20 H34 O5	354.241	7.547	355.248	--	Lipids and lipid-like molecules	Fatty Acyls	Eicosanoids	Prostaglandins and related compounds	9.38944	3.23104	0.00198194	1.83602	up	3.85575e+06	7.88885e+06	5.75063e+06	384044	841505	637738
Com_7837_neg	11-keto Testosterone (CRM)	C19 H26 O3	348.191	8.216	347.184	--					8.67121	3.11623	0.036866	2.35752	up	7.4764e+06	6.08869e+06	1.89288e+06	489366	671489	621822
Com_8_pos	2-Amino-1,3,4-octadecanetriol	C18 H39 N O3	317.293	7.911	318.301	map00600 Sphingolipid metabolism;map01100 Metabolic pathways	Organic nitrogen compounds	Organonitrogen compounds	Amines	1,3-aminoalcohols	8.42876	3.07532	0.0395305	3.20581	up	1.72134e+10	3.62624e+09	4.25713e+09	1.22365e+09	1.21251e+09	5.4136e+08
Com_369_pos	1H-indene-3-carboxamide	C10 H9 N O	159.069	5.732	160.076	--					7.77563	2.95896	0.000352595	2.95748	up	2.71396e+08	2.3178e+08	3.64621e+08	3.21633e+07	4.66107e+07	3.28308e+07
Com_291_neg	Dihydroxyacetone phosphate	C3 H7 O6 P	169.998	1.283	168.991	map00010 Glycolysis / Gluconeogenesis;map00040 Pentose and glucuronate interconversions;map00051 Fructose and mannose metabolism;map00052 Galactose metabolism;map00561 Glycerolipid metabolism;map00562 Inositol phosphate metabolism;map00564 Glycerophospholipid metabolism;map00640 Propanoate metabolism;map00680 Methane metabolism;map00760 Nicotinate and nicotinamide metabolism;map01100 Metabolic pa…	Organic oxygen compounds	Organooxygen compounds	Carbohydrates and carbohydrate conjugates	Monosaccharide phosphates	7.74351	2.95299	0.0286477	1.17405	up	4.39678e+07	1.27699e+08	3.69827e+07	6.82419e+06	1.06177e+07	9.5032e+06
Com_902_pos	1-[(3,5-dimethylisoxazol-4-yl)sulfonyl]piperidine	C10 H16 N2 O3 S	244.089	4.818	245.096	--					7.49854	2.90661	0.00167775	2.98499	up	2.79231e+08	1.57156e+08	2.87225e+08	4.06083e+07	3.35657e+07	2.23262e+07
Com_2466_pos	Docosatrienoic acid	C22 H38 O2	334.287	9.399	335.295	--	Lipids and lipid-like molecules	Fatty Acyls	Fatty acids and conjugates	Very long-chain fatty acids	7.29796	2.86749	0.0355746	1.93826	up	1.57757e+07	8.52581e+06	1.12598e+07	1.93753e+06	2.42747e+06	507770
Com_347_neg	Uridine 5'-diphosphogalactose	C15 H24 N2 O17 P2	566.055	1.61	565.048	--	Nucleosides, nucleotides, and analogues	Pyrimidine nucleotides	Pyrimidine nucleotide sugars	Pyrimidine nucleotide sugars	7.07749	2.82324	0.0127374	2.01376	up	2.91369e+09	1.34573e+09	2.35644e+09	3.21926e+08	2.90082e+08	3.22765e+08
Com_11018_pos	2-oxo-2H-chromene-3-carboxylic acid	C10 H6 O4	190.027	5.845	191.034	--					6.76633	2.75837	0.029124	1.90063	up	4.56974e+06	1.44277e+07	8.77423e+06	844552	2.70549e+06	554351
Com_6979_pos	N'-{6-[(5-chloro-3-pyridyl)oxy]-3-pyridyl}-N,N-dimethyliminoformamide	C13 H13 Cl N4 O	276.079	3.674	277.086	--					6.05866	2.599	0.0160667	2.76922	up	5.52194e+07	2.86711e+07	2.74004e+07	6.16247e+06	5.95437e+06	6.25205e+06
Com_16640_neg	LPG 15:1	C21 H41 O9 P	468.249	8.579	467.242	--	Lipids and lipid-like molecules	Glycerophospholipids	Glycerophosphoglycerols	Phosphatidylglycerols	5.90821	2.56272	0.0203997	2.94842	up	1.54742e+06	3.5857e+06	1.73945e+06	382135	360209	420881
Com_2143_pos	2-cyano-3-(3,4-dimethoxyphenyl)acrylic acid	C12 H11 N O4	233.069	5.733	234.077	--					5.83577	2.54492	0.014496	2.82892	up	2.38606e+07	2.5599e+07	4.99578e+07	5.48654e+06	6.31449e+06	5.23483e+06
Com_3035_pos	Trioxsalen	C14 H12 O3	228.079	5.965	229.087	--	Phenylpropanoids and polyketides	Coumarins and derivatives	Furanocoumarins	Psoralens	5.22678	2.38592	0.0267212	1.24013	up	2.53461e+07	3.73277e+07	7.67569e+07	6.68115e+06	9.567e+06	1.04281e+07
Com_8851_pos	8-Isoprostaglandin F1β	C20 H36 O5	355.273	7.468	339.253	--	Lipids and lipid-like molecules	Fatty Acyls	Eicosanoids	Prostaglandins and related compounds	4.93156	2.30204	0.036502	1.63883	up	3.46898e+06	1.89922e+06	6.79757e+06	1.07271e+06	835536	558677
Com_11142_neg	2-[2-(4-benzhydrylpiperazino)-2-oxoethoxy]acetic acid	C21 H24 N2 O4	368.173	7.919	367.166	--					4.85271	2.27879	0.00451855	2.40078	up	5.60449e+06	3.72317e+06	2.81183e+06	1.16066e+06	650226	690708
Com_7773_neg	Piceatannol	C14 H12 O4	244.074	6.055	243.066	map01110 Biosynthesis of secondary metabolites	Phenylpropanoids and polyketides	Stilbenes	Not available	Stilbenes	4.1729	2.06105	0.0289202	1.47607	up	1.54367e+06	3.79897e+06	3.78733e+06	547180	862879	777860
Com_8999_pos	Testosterone	C19 H28 O2	288.209	8.319	289.216	map01100 Metabolic pathways	Lipids and lipid-like molecules	Steroids and steroid derivatives	Androstane steroids	Androgens and derivatives	4.15626	2.05529	0.0116727	2.6676	up	7.14286e+06	1.46999e+07	7.64307e+06	1.86107e+06	2.29096e+06	2.94227e+06
Com_256_pos	Acetyl-L-carnitine	C9 H17 N O4	203.116	1.968	204.123	--	Lipids and lipid-like molecules	Fatty Acyls	Fatty acid esters	Acyl carnitines	3.84056	1.94132	0.0308004	1.76394	up	1.95373e+09	9.62423e+08	2.18113e+09	5.01983e+08	4.08393e+08	4.16849e+08
Com_1567_pos	All-Trans-13,14-Dihydroretinol	C20 H32 O	288.246	8.61	289.253	--					3.70467	1.88934	0.0117491	1.51414	up	8.49451e+06	4.138e+06	7.20846e+06	1.79438e+06	2.18886e+06	1.37243e+06
Com_364_pos	Quinoline	C9 H7 N	147.069	5.732	130.065	--	Organoheterocyclic compounds	Quinolines and derivatives	Not available	Quinolines and derivatives	3.53196	1.82047	0.0412425	2.11371	up	2.89788e+08	2.04342e+08	3.4472e+08	1.36578e+08	5.71688e+07	4.37551e+07
Com_9060_neg	PA 16:0_18:2	C37 H69 O8 P	672.473	11.913	671.466	--					3.30598	1.72508	0.0378469	1.34052	up	1.87458e+06	2.82538e+06	1.06162e+06	571418	441579	729778
Com_7806_pos	11-Deoxy prostaglandin F1α	C20 H36 O4	362.244	8.812	363.251	--	Lipids and lipid-like molecules	Fatty Acyls	Eicosanoids	Prostaglandins and related compounds	3.27438	1.71122	0.0494152	1.40074	up	1.5847e+06	1.51934e+06	3.93835e+06	959281	654208	537269
Com_10092_pos	Prostaglandin F2α-1-glyceryl ester	C23 H40 O7	450.26	7.517	451.267	--	Lipids and lipid-like molecules	Fatty Acyls	Eicosanoids	Prostaglandins and related compounds	3.21437	1.68453	0.0148777	2.66807	up	5.73707e+06	9.03974e+06	6.05143e+06	1.36278e+06	2.22803e+06	2.88893e+06
Com_1168_pos	2-(5-bromo-2-thienyl)-7-fluoroquinoxaline	C12 H6 Br F N2 S	307.947	1.29	308.954	--					3.15474	1.65752	0.0389102	1.62379	up	3.95988e+07	2.83947e+07	7.02205e+07	1.62827e+07	1.59534e+07	1.15754e+07
Com_6837_pos	Dihexyl nonanedioate	C21 H40 O4	263.225	6.653	264.233	--					3.14433	1.65275	0.00884747	1.15871	up	7.88034e+06	8.86515e+06	6.87939e+06	1.79584e+06	2.62383e+06	3.09382e+06
Com_6076_pos	N-Oleoyl Glycine	C20 H37 N O3	339.277	8.935	323.258	--	Organic acids and derivatives	Carboxylic acids and derivatives	Amino acids, peptides, and analogues	N-acyl-alpha amino acids	2.96014	1.56567	0.0214999	2.06299	up	1.40315e+07	8.59883e+06	1.21334e+07	2.3478e+06	4.53253e+06	4.86361e+06
Com_9098_pos	Homo-Gamma-Linolenic Acid (C20:3)	C20 H34 O2	306.257	8.853	307.264	--	Lipids and lipid-like molecules	Fatty Acyls	Fatty acids and conjugates	Long-chain fatty acids	2.93523	1.55347	0.0127279	1.23425	up	2.76603e+07	1.57207e+07	2.20192e+07	8.9587e+06	8.37828e+06	4.94412e+06
Com_18830_neg	Docosanoic acid	C22 H44 O2	386.34	9.49	385.332	map00073 Cutin, suberine and wax biosynthesis;map01040 Biosynthesis of unsaturated fatty acids	Lipids and lipid-like molecules	Fatty Acyls	Fatty acids and conjugates	Very long-chain fatty acids	2.84256	1.50719	0.00404561	1.89549	up	1.59513e+06	1.70918e+06	1.26463e+06	520262	518246	568824
Com_117_neg	3-Methylglutaric acid	C6 H10 O4	146.058	4.11	145.051	--	Lipids and lipid-like molecules	Fatty Acyls	Fatty acids and conjugates	Methyl-branched fatty acids	2.73673	1.45246	0.0141079	1.2358	up	1.03469e+10	7.64208e+09	7.80654e+09	4.2398e+09	2.89831e+09	2.28753e+09
Com_717_neg	Cystathionine	C7 H14 N2 O4 S	222.067	1.315	221.06	--	Organic acids and derivatives	Carboxylic acids and derivatives	Amino acids, peptides, and analogues	Cysteine and derivatives	2.68497	1.4249	0.00314827	1.11282	up	2.60129e+08	2.04157e+08	1.88407e+08	6.67946e+07	9.94151e+07	7.68817e+07
Com_4057_pos	Desoxycortone	C21 H30 O3	330.219	8.879	331.227	map01100 Metabolic pathways	Lipids and lipid-like molecules	Steroids and steroid derivatives	Hydroxysteroids	21-hydroxysteroids	2.59992	1.37847	0.0350803	1.61567	up	2.25721e+07	4.84605e+07	2.93306e+07	1.55236e+07	1.28873e+07	1.01917e+07
Com_2444_pos	DL-Panthenol	C9 H19 N O4	205.132	1.473	206.139	--	Lipids and lipid-like molecules	Fatty Acyls	Fatty amides	N-acyl amines	2.59851	1.37769	0.012226	1.21086	up	2.39122e+07	3.31979e+07	4.11417e+07	9.27034e+06	1.29321e+07	1.56084e+07
Com_9487_pos	1,7-bis(3,4-dihydroxyphenyl)heptan-3-one	C19 H22 O5	330.151	7.764	331.158	--					2.50602	1.3254	0.0151309	1.53469	up	5.43469e+06	7.06071e+06	4.0223e+06	1.89617e+06	2.58678e+06	2.10825e+06
Com_376_pos	Kynurenic acid	C10 H7 N O3	189.043	5.4	190.05	map00380 Tryptophan metabolism;map01100 Metabolic pathways	Organoheterocyclic compounds	Quinolines and derivatives	Quinoline carboxylic acids	Quinoline carboxylic acids	2.20183	1.1387	0.0103742	1.14397	up	3.49888e+08	3.40083e+08	5.09124e+08	2.08601e+08	1.87179e+08	1.4881e+08
Com_989_pos	L-(+)-Citrulline	C6 H13 N3 O3	175.096	1.41	176.103	map00220 Arginine biosynthesis;map01100 Metabolic pathways;map01110 Biosynthesis of secondary metabolites;map01130 Biosynthesis of antibiotics;map01230 Biosynthesis of amino acids	Organic acids and derivatives	Carboxylic acids and derivatives	Amino acids, peptides, and analogues	Alpha amino acids	2.16372	1.11352	0.00348034	1.20822	up	1.60273e+08	1.62215e+08	1.91097e+08	6.56361e+07	8.51162e+07	8.66088e+07
Com_454_neg	(2R)-2,3-Dihydroxypropanoic acid	C3 H6 O4	106.027	1.467	105.019	map00030 Pentose phosphate pathway;map00260 Glycine, serine and threonine metabolism;map00561 Glycerolipid metabolism;map00630 Glyoxylate and dicarboxylate metabolism;map00680 Methane metabolism;map01100 Metabolic pathways;map01110 Biosynthesis of secondary metabolites;map01130 Biosynthesis of antibiotics;map01200 Carbon metabolism	Organic oxygen compounds	Organooxygen compounds	Carbohydrates and carbohydrate conjugates	Sugar acids and derivatives	2.12319	1.08623	0.0269186	1.46259	up	4.60773e+08	7.35853e+08	4.42144e+08	2.91875e+08	2.13156e+08	2.66812e+08
Com_19554_pos	Palmitoylethanolamide	C18 H37 N O2	299.283	11.104	300.29	--	Organic acids and derivatives	Carboximidic acids and derivatives	Carboximidic acids	Carboximidic acids	2.11943	1.08368	0.0303574	1.51419	up	1.22455e+06	936233	1.57258e+06	441972	793011	526504
Com_12_pos	Dl-3-Hydroxynorvaline	C5 H11 N O3	133.074	1.456	134.081	--	Organic acids and derivatives	Carboxylic acids and derivatives	Amino acids, peptides, and analogues	Alpha amino acids	2.03119	1.02232	0.0400632	2.19922	up	1.4088e+08	7.70983e+07	1.18529e+08	4.89795e+07	4.8849e+07	6.78417e+07
Com_496_pos	Carvone	C10 H14 O	150.105	5.072	151.112	map01110 Biosynthesis of secondary metabolites	Lipids and lipid-like molecules	Prenol lipids	Monoterpenoids	Menthane monoterpenoids	1.95225	0.96514	0.0116454	1.81103	up	2.30484e+08	2.98019e+08	3.38431e+08	1.65987e+08	1.28639e+08	1.49443e+08
Com_16410_pos	s7p	C7 H15 O10 P	290.041	4.26	291.048	map00030 Pentose phosphate pathway;map01100 Metabolic pathways;map01110 Biosynthesis of secondary metabolites;map01130 Biosynthesis of antibiotics;map01200 Carbon metabolism;map01230 Biosynthesis of amino acids	Organic oxygen compounds	Organooxygen compounds	Carbohydrates and carbohydrate conjugates	C-glycosyl compounds	1.95099	0.964208	0.00611626	1.4618	up	2.3584e+06	2.73458e+06	3.20491e+06	1.33869e+06	1.56552e+06	1.34895e+06
Com_2131_neg	2'-Deoxyinosine	C10 H12 N4 O4	252.084	2.858	251.077	map00230 Purine metabolism;map01100 Metabolic pathways	Nucleosides, nucleotides, and analogues	Purine nucleosides	Purine 2'-deoxyribonucleosides	Purine 2'-deoxyribonucleosides	1.82195	0.86548	0.0031737	1.51038	up	5.84036e+08	4.88677e+08	5.71061e+08	3.04545e+08	2.86261e+08	3.11402e+08
Com_12619_pos	L-Glutamine	C5 H10 N2 O3	146.069	11.171	147.077	map00220 Arginine biosynthesis;map00230 Purine metabolism;map00240 Pyrimidine metabolism;map00250 Alanine, aspartate and glutamate metabolism;map00630 Glyoxylate and dicarboxylate metabolism;map00910 Nitrogen metabolism;map00970 Aminoacyl-tRNA biosynthesis;map01100 Metabolic pathways;map01230 Biosynthesis of amino acids;map02010 ABC transporters	Organic acids and derivatives	Carboxylic acids and derivatives	Amino acids, peptides, and analogues	L-alpha-amino acids	1.80671	0.853361	0.0151036	1.37664	up	6.41668e+07	5.53317e+07	5.95988e+07	2.83252e+07	3.96065e+07	3.11975e+07
Com_1879_neg	23-Norcholic acid	C23 H38 O5	394.272	9.099	431.22	--					1.69421	0.760612	0.0469909	1.16533	up	1.08426e+08	6.8332e+07	8.27748e+07	5.66664e+07	4.78227e+07	4.86991e+07
Com_3078_neg	N-Acetylanthranilic acid	C9 H9 N O3	179.058	5.488	178.051	--	Benzenoids	Benzene and substituted derivatives	Benzoic acids and derivatives	Benzoic acids	1.63916	0.712953	0.00312755	1.39593	up	6.34636e+07	6.499e+07	6.48495e+07	3.78289e+07	4.19641e+07	3.81353e+07
Com_5250_pos	Phenytoin	C15 H12 N2 O2	274.067	4.639	275.074	--					1.61907	0.695165	0.0069639	1.15411	up	3.8478e+07	4.89775e+07	4.51631e+07	3.01714e+07	2.50499e+07	2.66891e+07
Com_8036_neg	4-Hydroxyindole	C8 H7 N O	133.05	0.214	132.043	--	Organoheterocyclic compounds	Indoles and derivatives	Hydroxyindoles	Hydroxyindoles	0.645892	-0.630635	0.0234624	2.05927	down	3.43162e+07	3.52622e+07	3.33284e+07	6.10461e+07	5.02685e+07	4.80107e+07
Com_20638_neg	PG O-22:5_18:2	C46 H79 O9 P	806.532	8.825	805.524	--					0.60254	-0.730871	0.0322817	1.56485	down	806885	1.1546e+06	785270	1.7121e+06	1.55683e+06	1.2897e+06
Com_1049_neg	Salicylic acid	C7 H6 O3	138.032	5.451	137.024	map00360 Phenylalanine metabolism;map01053 Biosynthesis of siderophore group nonribosomal peptides;map01100 Metabolic pathways;map01110 Biosynthesis of secondary metabolites;map01130 Biosynthesis of antibiotics	Benzenoids	Benzene and substituted derivatives	Benzoic acids and derivatives	Salicylic acids	0.57583	-0.796284	0.0196682	2.04516	down	1.12461e+08	1.45176e+08	1.63866e+08	2.73403e+08	2.21165e+08	2.37425e+08
Com_288_pos	L-Iditol	C6 H14 O6	182.079	1.383	183.087	--	Organic oxygen compounds	Organooxygen compounds	Carbohydrates and carbohydrate conjugates	Sugar alcohols	0.513174	-0.96248	0.032624	1.81623	down	1.04045e+08	1.13347e+08	1.58201e+08	2.47019e+08	2.45312e+08	2.39571e+08
Com_6639_pos	N4-Acetylcytidine	C11 H15 N3 O6	285.096	1.456	303.13	--	Nucleosides, nucleotides, and analogues	Pyrimidine nucleosides	Not available	Pyrimidine nucleosides	0.493887	-1.01775	0.00707873	1.18514	down	8.12812e+06	1.04273e+07	1.15817e+07	2.38594e+07	1.90229e+07	1.81381e+07
Com_5015_pos	DL-α-Aminocaprylic acid	C8 H17 N O2	159.126	5.743	160.133	--	Organic acids and derivatives	Carboxylic acids and derivatives	Amino acids, peptides, and analogues	Alpha amino acids	0.477732	-1.06573	0.0343407	1.81936	down	5.18865e+06	4.3027e+06	2.81906e+06	9.22203e+06	1.02454e+07	6.30097e+06
Com_11930_neg	PS 18:3_18:3	C42 H70 N O10 P	779.474	7.423	778.467	--					0.474984	-1.07405	0.0174322	1.44192	down	1.10543e+07	1.55438e+07	9.94165e+06	2.33353e+07	2.49997e+07	2.85933e+07
Com_591_neg	alpha-Ketoglutaric acid	C5 H6 O5	146.021	10.193	191.02	map00020 Citrate cycle (TCA cycle);map00040 Pentose and glucuronate interconversions;map00053 Ascorbate and aldarate metabolism;map00220 Arginine biosynthesis;map00250 Alanine, aspartate and glutamate metabolism;map00300 Lysine biosynthesis;map00340 Histidine metabolism;map00430 Taurine and hypotaurine metabolism;map00630 Glyoxylate and dicarboxylate metabolism;map00650 Butanoate metabolism;map00…	Organic acids and derivatives	Keto acids and derivatives	Gamma-keto acids and derivatives	Gamma-keto acids and derivatives	0.466737	-1.09932	0.0103366	1.26242	down	1.33944e+08	1.03824e+08	9.30125e+07	2.96749e+08	2.13409e+08	1.98552e+08
Com_20257_pos	Methyltestosterone	C20 H30 O2	302.225	7.202	303.232	--	Lipids and lipid-like molecules	Steroids and steroid derivatives	Androstane steroids	Androgens and derivatives	0.461127	-1.11677	0.038248	1.68412	down	3.65662e+06	6.85286e+06	6.01541e+06	1.02126e+07	1.26918e+07	1.29316e+07
Com_4206_pos	Andrographolide	C20 H30 O5	350.207	7.392	351.214	--	Organoheterocyclic compounds	Lactones	Gamma butyrolactones	Gamma butyrolactones	0.445802	-1.16553	0.0231523	1.86466	down	3.74513e+07	5.76605e+07	3.19801e+07	1.15651e+08	8.81532e+07	8.12817e+07
Com_50_neg	α-Lactose	C12 H22 O11	388.122	1.548	387.114	map00052 Galactose metabolism;map01100 Metabolic pathways;map02010 ABC transporters	Organic oxygen compounds	Organooxygen compounds	Carbohydrates and carbohydrate conjugates	O-glycosyl compounds	0.445208	-1.16745	0.0342401	1.38699	down	8.07222e+09	8.28948e+09	1.48333e+10	1.9214e+10	2.54797e+10	2.53747e+10
Com_23994_neg	Glu-Glu	C10 H16 N2 O7	276.097	6.999	275.09	--	Organic acids and derivatives	Carboxylic acids and derivatives	Amino acids, peptides, and analogues	Dipeptides	0.434696	-1.20192	0.00196659	1.3346	down	635490	796966	606029	1.42249e+06	1.52395e+06	1.74301e+06
Com_5941_pos	Methyl dihydrojasmonate	C13 H22 O3	226.157	6.841	227.164	--	Lipids and lipid-like molecules	Fatty Acyls	Lineolic acids and derivatives	Jasmonic acids	0.423178	-1.24066	0.0396554	2.23602	down	5.05493e+06	6.60673e+06	1.07373e+07	1.9887e+07	1.46409e+07	1.84025e+07
Com_85_neg	D-(-)-Mannitol	C6 H14 O6	182.079	1.38	181.072	--	Organic oxygen compounds	Organooxygen compounds	Carbohydrates and carbohydrate conjugates	Sugar alcohols	0.4151	-1.26847	0.0309199	2.02674	down	9.63181e+08	1.71088e+09	1.31243e+09	3.22268e+09	3.27922e+09	3.10178e+09
Com_18803_neg	NSI-189	C22 H30 N4 O	366.24	8.844	365.233	--	Organoheterocyclic compounds	Pyridines and derivatives	Pyridinecarboxylic acids and derivatives	Pyridinecarboxylic acids and derivatives	0.376224	-1.41033	0.0101489	1.96498	down	424093	664014	395778	1.11122e+06	1.15131e+06	1.68162e+06
Com_13300_pos	2-Arachidonyl Glycerol ether	C23 H40 O3	386.283	10.331	387.29	--	Lipids and lipid-like molecules	Endocannabinoids	Not available	Endocannabinoids	0.367198	-1.44537	0.0390056	2.48749	down	228725	147585	194819	691575	557492	306306
Com_1197_neg	Phenylglyoxylic acid	C8 H6 O3	150.032	5.603	149.024	map00360 Phenylalanine metabolism	Benzenoids	Benzene and substituted derivatives	Benzoyl derivatives	Benzoyl derivatives	0.355677	-1.49136	0.0299582	1.54917	down	2.86341e+07	2.19271e+07	4.82587e+07	1.34956e+08	6.9646e+07	7.32347e+07
Com_1924_pos	Jasmone	C11 H16 O	164.12	7.13	165.128	--					0.351795	-1.50719	0.0105675	1.93777	down	4.87268e+07	5.20036e+07	2.97132e+07	1.02348e+08	1.57645e+08	1.10801e+08
Com_128_neg	7-Methylxanthine	C6 H6 N4 O2	166.048	1.392	165.04	map00232 Caffeine metabolism;map01100 Metabolic pathways;map01110 Biosynthesis of secondary metabolites	Organoheterocyclic compounds	Imidazopyrimidines	Purines and purine derivatives	Xanthines	0.342788	-1.54461	0.0151723	2.40824	down	2.75883e+08	2.68055e+08	3.54805e+08	1.17677e+09	6.28998e+08	8.16093e+08
Com_13551_pos	5-OxoETE	C20 H30 O3	318.217	9.88	319.224	map00590 Arachidonic acid metabolism	Lipids and lipid-like molecules	Fatty Acyls	Fatty acids and conjugates	Long-chain fatty acids	0.339115	-1.56015	0.00161638	2.73238	down	1.54472e+06	1.22552e+06	1.07437e+06	3.21257e+06	3.8047e+06	4.3199e+06
Com_4142_neg	12-Hydroxydodecanoic acid	C12 H24 O3	216.172	7.369	215.165	--	Organic acids and derivatives	Hydroxy acids and derivatives	Medium-chain hydroxy acids and derivatives	Medium-chain hydroxy acids and derivatives	0.307159	-1.70294	0.00801159	2.21597	down	2.19717e+06	2.61595e+06	1.69151e+06	7.02952e+06	9.18979e+06	4.95747e+06
Com_11316_pos	PE 18:1_18:1	C41 H78 N O8 P	743.547	9.742	744.554	--					0.280606	-1.83338	0.00751842	1.65247	down	5.5885e+06	4.3548e+06	3.93893e+06	2.27464e+07	1.28212e+07	1.39046e+07
Com_4059_pos	SPB 17:1;2O	C17 H35 N O2	285.267	7.084	286.274	--					0.248766	-2.00714	0.0453523	1.26951	down	2.57567e+06	1.73648e+06	6.82683e+06	2.25259e+07	1.31632e+07	9.08791e+06
Com_2518_neg	PA 18:3_18:3	C39 H65 O8 P	692.442	8.941	691.435	--					0.248717	-2.00742	0.00253253	1.16653	down	856791	1.06e+06	819714	4.47838e+06	3.73518e+06	2.78892e+06
Com_1732_pos	Eucalyptol	C10 H18 O	136.125	7.084	137.133	map01110 Biosynthesis of secondary metabolites	Organoheterocyclic compounds	Oxanes	Not available	Oxanes	0.244025	-2.0349	0.010107	3.10754	down	7.15707e+07	9.72782e+07	5.66044e+07	3.17027e+08	3.14972e+08	2.91894e+08
Com_486_pos	Linalool	C10 H18 O	154.136	7.066	137.133	--	Lipids and lipid-like molecules	Prenol lipids	Monoterpenoids	Acyclic monoterpenoids	0.244025	-2.0349	0.010107	2.90441	down	7.15707e+07	9.72782e+07	5.66044e+07	3.17027e+08	3.14972e+08	2.91894e+08
Com_2379_pos	Galangin	C15 H10 O5	270.056	6.312	271.063	--	Phenylpropanoids and polyketides	Flavonoids	Flavones	Flavonols	0.234175	-2.09434	0.0140039	1.39264	down	1.07115e+07	1.89349e+07	1.13197e+07	5.64114e+07	5.92974e+07	5.92293e+07
Com_24_neg	(±)12(13)-DiHOME	C18 H34 O4	314.245	8.121	313.238	--					0.222743	-2.16655	0.030915	1.25049	down	3.44343e+08	2.82007e+08	1.04033e+08	1.55193e+09	1.07021e+09	6.56905e+08
Com_52_pos	p-Mentha-1,3,8-triene	C10 H14	134.11	6.307	135.117	--	Lipids and lipid-like molecules	Prenol lipids	Monoterpenoids	Aromatic monoterpenoids	0.179913	-2.47463	0.00643374	2.10547	down	5.85586e+08	9.40113e+08	5.26035e+08	3.42205e+09	3.88226e+09	4.0997e+09
Com_5505_neg	8-iso Prostaglandin A1	C20 H32 O4	372.204	8.113	371.197	--	Lipids and lipid-like molecules	Fatty Acyls	Eicosanoids	Prostaglandins and related compounds	0.167247	-2.57994	0.0321611	1.83275	down	2.06014e+06	1.76824e+06	500720	1.32359e+07	8.07311e+06	4.5754e+06
Com_1151_neg	2,6-Dihydroxypurine	C5 H4 N4 O2	152.033	1.474	151.026	map00230 Purine metabolism;map00232 Caffeine metabolism;map01100 Metabolic pathways;map01110 Biosynthesis of secondary metabolites	Organoheterocyclic compounds	Imidazopyrimidines	Purines and purine derivatives	Hypoxanthines	0.162535	-2.62118	0.014518	1.93402	down	6.33197e+07	2.02548e+07	3.39808e+07	2.68267e+08	1.24263e+08	3.30731e+08
Com_10149_pos	Octopamine	C8 H11 N O2	153.079	4.983	307.165	--					0.110526	-3.17754	0.0012254	2.80404	down	564168	318843	372992	5.37178e+06	2.81134e+06	3.18078e+06
Com_408_neg	13(S)-HOTrE	C18 H30 O3	294.219	7.016	293.212	map00592 alpha-Linolenic acid metabolism	Lipids and lipid-like molecules	Fatty Acyls	Lineolic acids and derivatives	Lineolic acids and derivatives	0.0995224	-3.32883	0.0150546	1.59873	down	3.09752e+08	1.1258e+08	8.98059e+07	1.30652e+09	1.7702e+09	2.06924e+09
Com_12986_neg	Resolvin E1	C20 H30 O5	350.204	7.103	349.197	--	Lipids and lipid-like molecules	Fatty Acyls	Eicosanoids	Hydroxyeicosapentaenoic acids	0.0958102	-3.38368	0.0377521	2.10202	down	1.63668e+07	3.22701e+06	2.83784e+06	6.49646e+07	7.58111e+07	9.33502e+07
Com_6221_pos	DGMG (18:2)	C33 H58 O14	678.379	7.014	679.386	--					0.0872427	-3.51882	0.000733622	2.58278	down	1.04482e+06	977156	790603	1.07537e+07	1.10885e+07	1.03964e+07
Com_127_pos	9-Oxo-ODE	C18 H30 O3	294.22	7.138	295.227	map00591 Linoleic acid metabolism	Lipids and lipid-like molecules	Fatty Acyls	Lineolic acids and derivatives	Lineolic acids and derivatives	0.0820442	-3.60745	0.000378438	3.31608	down	1.31591e+08	8.30041e+07	8.06744e+07	9.719e+08	1.1943e+09	1.4327e+09
Com_790_neg	Terephthalic acid	C8 H6 O4	166.027	5.258	165.019	map01100 Metabolic pathways	Organic acids and derivatives	Carboxylic acids and derivatives	Dicarboxylic acids and derivatives	Dicarboxylic acids and derivatives	0.0774057	-3.69142	0.0397005	2.42682	down	2.71889e+06	1.7539e+07	1.30243e+07	2.04637e+08	3.16646e+07	1.93669e+08
Com_2414_neg	Dl-3,4-Dihydroxymandelic Acid	C8 H8 O5	184.037	5.248	165.019	--					0.0727018	-3.78186	0.0360023	2.27368	down	2.71889e+06	1.55165e+07	1.30243e+07	2.04637e+08	3.16646e+07	1.93669e+08
Com_1331_pos	Avocadyne 1-acetate	C19 H34 O4	308.235	7.012	309.243	--	Lipids and lipid-like molecules	Fatty Acyls	Fatty alcohols	Long-chain fatty alcohols	0.0674348	-3.89036	0.0480615	2.26989	down	1.20829e+07	1.12625e+06	6.6219e+06	8.34791e+07	1.04934e+08	1.05664e+08
Com_5092_pos	7-Ketocholesterol	C27 H44 O2	400.335	7.004	401.342	--	Lipids and lipid-like molecules	Steroids and steroid derivatives	Cholestane steroids	Cholesterols and derivatives	0.0647077	-3.94992	0.000185742	2.76062	down	637968	830960	672318	8.39197e+06	1.23276e+07	1.23715e+07
Com_7646_pos	5-fluoro AB-PINACA N-(4-hydroxypentyl) metabolite	C18 H25 F N4 O3	386.176	7.445	387.183	--	Organic acids and derivatives	Carboxylic acids and derivatives	Amino acids, peptides, and analogues	N-acyl-alpha amino acids and derivatives	0.0414791	-4.59147	0.000245211	2.98872	down	500040	348827	332515	1.04846e+07	8.4399e+06	9.5568e+06
Com_3567_pos	Capric acid	C10 H20 O2	172.147	7.485	173.154	map00061 Fatty acid biosynthesis;map01100 Metabolic pathways	Lipids and lipid-like molecules	Fatty Acyls	Fatty acids and conjugates	Medium-chain fatty acids	0.0353439	-4.8224	7.77629e-07	4.04659	down	250944	231334	264807	7.64413e+06	6.94993e+06	6.54352e+06
