# Supplementary material for: Whole-Genome Sequencing of Flammulina filiformis and Multi-Omics Analysis in Response to Low Temperature
Source: J Fungi (Basel). 2025 Mar 17;11(3):229. doi: 10.3390/jof11030229 (PMC11942922; doi:10.3390/jof11030229)
Supplement: Supplementary file 1 [file jof-11-00229-s001.zip › Table S8-CAZymes genes in DEGs.xlsx]

## Sheet: Sheet1
Table S8 CAZymes genes in DEGs
Gene ID	M (FPKM)	ML (FPKM)	P (FPKM)	Upper (FPKM)	Middle (FPKM)	Lower (FPKM)	Gene Description	Cold-adapted enzyme
Chr4_579	17.464	135.308	30.6617	32.8706	13.6391	11.6829	Glycoside hydrolase family 1	\
Chr7_594	8.65174	30.1554	2.0402	1.80123	7.08641	10.1302	Glycoside hydrolases family 2	Glucosidase
Chr10_415	24.5159	225.762	31.0767	140.875	140.887	100.572	Glycoside hydrolase family 3	Glucosidase
Chr2_323	9.25326	3.93753	3.14422	2.08701	1.71269	2.83072	Glycoside hydrolase family 3	Glucosidase
Chr2_784	11.0862	42.1262	3.64912	3.4642	4.03729	3.35138	Glycoside hydrolase family 3	Glucosidase
Chr1_314	556.717	216.414	63.1771	19.1883	283.275	283.129	Glycoside hydrolase family 3	Glucosidase
Chr4_377	2.36043	93.6246	17.2188	8.1084	1.67676	1.06174	Glycoside hydrolase family 5 (Cellulase)	Xylanase/Glucosidase/Cellulase
novel.1007	7.25492	188.662	5.01067	2.49301	2.14425	4.63547	Glycoside hydrolase family 5 (Cellulase)	\
Chr3_264	111.843	605.254	660.751	1505.3	493.202	252.525	Glycoside hydrolase family 5 (Cellulase)	Xylanase/Glucosidase/Cellulase
Chr8_617	6.01606	36.5022	5.47971	2.21811	2.25541	3.28132	Glycoside hydrolase family 5 (Cellulase)	Xylanase/Glucosidase/Cellulase
Chr1_1200	35.0055	100.039	25.65	41.4011	20.1515	21.4655	Glycoside hydrolase family 5 (Cellulase)	Xylanase/Glucosidase/Cellulase
Chr2_1418	7.21024	87.6767	6.81018	2.55392	5.56529	5.24001	Glycoside hydrolases family 6	Cellulase
Chr2_492	23.2321	247.476	3.4377	1.93258	0.0915154	0.127291	Glycoside hydrolases family 6	\
Chr2_78	0.879845	7.49215	0.102661	0.142398	0	0	Glycoside hydrolases family 6	\
Chr6_960	7.36823	895.531	10.4146	5.5699	5.25643	6.56992	Glycoside hydrolase family 7	\
Chr3_1349	9.52199	186.66	9.80737	1.19044	0.521821	0.346577	Glycoside hydrolase family 7	\
Chr2_318	15.2354	270.679	7.36559	3.45167	2.65442	2.44979	Glycoside hydrolase family 10	Xylanase/Cellulase
novel.532	1.61443	28.5166	1.01944	0.263715	0.269352	0.378371	Glycoside hydrolase family 10	\
Chr2_319	36.4201	779.19	8.12848	11.4124	3.287	2.98765	Glycoside hydrolases family 11	Xylanase/Cellulase
Chr4_227	8.78442	452.954	3.66171	2.74916	2.06054	2.78922	Glycoside hydrolase family 12	Cellulase
Chr12_202	3.83981	118.957	10.0483	8.33935	3.2679	2.76966	Glycoside hydrolase family 12	Cellulase
Chr7_863	7.77966	44.2804	5.72209	4.13137	42.1456	37.8014	Glycoside hydrolases family 16	\
Chr8_149	161.771	420.745	799.905	1424.14	1148.82	1134.69	Glycoside hydrolases family 16	\
Chr5_257	527.282	242.584	41.5344	5.11375	25.4863	28.0777	Glycoside hydrolases family 16	\
Chr7_267	38.2908	85.0001	575.244	575.495	75.5699	116.652	Glycoside hydrolases family 17	Glucosidase
novel.821	4.1007	214.18	1.38745	0.669266	44.3394	41.5549	Glycoside hydrolases family 18	\
Chr2_602	13.3478	244.514	2.11003	0.881681	412.342	268.407	Glycoside hydrolases family 18	Xylanase/Chitinase
Chr8_675	1.55888	4.20995	2.71973	1.52473	1.34179	1.34426	Glycoside hydrolases family 18	Xylanase/Chitinase
Chr1_943	1.3908	5.62534	1.15812	1.69154	3.97328	4.72732	Glycoside hydrolases family 18	Xylanase/Chitinase
Chr7_798	25.4799	55.4138	15.4973	17.4722	24.8583	23.5342	Glycoside hydrolases family 28	\
Chr5_307	5.17081	137.258	2.04238	3.26262	67.8354	52.6453	Glycoside hydrolase family 30	Xylanase/Glucosidase
Chr2_720	4.09122	22.9849	1.38272	1.17852	1.12934	2.19236	Glycoside hydrolases family 31	Glucosidase
Chr12_383	2.15014	18.2008	1.55541	2.28471	1.19809	0.760504	Glycoside hydrolases family 32	Invertase
Chr2_306	19.1779	40.7537	44.0175	60.5892	63.1624	39.1979	Glycoside hydrolases family 38	\
Chr7_674	11.9619	71.0258	10.7351	3.86594	3.46099	2.97555	Glycoside hydrolases family 43	Xylanase
Chr10_248	7.16128	104.42	1.4289	1.2325	2.50801	3.15221	Glycoside hydrolase family 53	Glucosidase/Cellulase
Chr6_8	0.0497227	70.5391	0.323056	0.212641	0.174816	0.112269	Glycoside hydrolase family 61	\
Chr1_293	16.1399	695.466	83.7282	12.8574	30.7827	29.6012	Glycoside hydrolase family 61	\
Chr4_1204	12.5761	293.182	0.792579	0.496277	3.24526	2.09213	Glycoside hydrolase family 61	\
Chr1_99	2.67076	97.8844	0.79097	1.46614	0.247672	0.448331	Glycoside hydrolase family 61	\
novel.1156	2.47619	51.948	1.69324	1.74707	1.18354	0.873764	Glycoside hydrolase family 61	\
Chr3_1196	3.0901	301.112	3.49479	0.3184	40.9745	4.5922	Glycoside hydrolase family 61	\
Chr10_414	21.8515	221.122	7.54366	5.68667	13.1034	12.5394	Glycoside hydrolase family 61	\
Chr11_170	11.7161	58.94	3.22739	3.20395	13.3252	14.1	Glycoside hydrolase family 61	\
Chr7_610	5.865	56.3839	4.719	4.01881	5.99123	6.45275	Glycoside hydrolase family 61	\
Chr5_887	4.66563	58.8483	2.43413	1.82617	2.56808	2.69687	Glycoside hydrolase family 61	\
Chr6_28	25.5005	143.065	17.5412	14.4439	19.2404	19.299	Glycoside hydrolase family 61	\
Chr7_518	31.3178	165.099	15.602	15.4581	30.6001	31.0287	Glycoside hydrolase family 61	\
Chr12_25	0.318825	6.92624	1.02307	0	0	0	Glycoside hydrolase family 61	\
Chr10_18	0.429747	5.66638	0.49077	0.153244	0.135539	0.410294	Glycoside hydrolase family 61	\
Chr7_682	10.1839	45.9264	10.7106	18.8064	254.156	58.644	Glycoside hydrolase family 65	\
Chr5_955	4.0626	18.8771	0.850275	0.694392	1.19999	1.1371	Glycoside hydrolase family 76	\
Chr11_256	20.4697	261.59	10.7281	2.35931	439.793	155.671	Glycoside Hydrolase Family 88	\
Chr1_1091	127.119	360.723	71.1045	32.7662	163.664	114.2	Glycoside Hydrolase Family 88	\
Chr2_635	21.9476	5.23186	2.92156	2.25521	1.10304	0.981498	Glycoside hydrolase family 115	\
Chr2_633	10.1008	4.68976	2.36594	2.18023	1.44622	1.45869	Glycoside hydrolase family 115	\
Chr2_636	29.5595	7.5643	6.954	4.71332	2.43097	2.40172	Glycoside hydrolase family 115	\
Chr4_1207	11.1434	45.3169	151.422	270.775	184.846	162.008	Glycosyl transferase family 2	\
Chr11_424	9.0222	30.4135	49.422	119.246	304.702	237.336	Glycosyl transferase family 8	\
Chr3_372	92.1625	187.145	88.5733	128.311	140.819	129.968	Glycosyl transferase family 8	\
Chr9_430	45.922	119.345	41.159	48.2894	90.5552	90.1532	Glycosyl transferase family 20	\
Chr2_233	6.5848	15.9639	5.90401	15.0885	21.1268	21.4595	Glycosyl transferase family 28	\
Chr8_768	8.59484	164.404	3.95527	2.73326	3.86259	4.90874	Polysaccharide lyase family 4	\
Chr1_499	45.4445	217.796	162.686	406.411	359.592	419.264	Carbohydrate-binding module 48	Glucosidase/Amylase
